# Supplementary material for: Architecture of gene regulatory networks controlling flower development in Arabidopsis thaliana
Source: Nat Commun. 2018 Oct 31;9:4534. doi: 10.1038/s41467-018-06772-3 (PMC6208445; doi:10.1038/s41467-018-06772-3)
Supplement: Supplementary file 3 — Supplementary Data 1 [file 41467_2018_6772_MOESM3_ESM.xlsx]

## Sheet: Supplementary Data 1
Supplementary Data 1: ChIP-seq experiments used in this study (Note: datasets highlighted in yellow were removed from further analysis)						Summary
Study	ChIP-seq experiments	SRA accession	GEO accession	Instrument	Annotation	Total	106	ChIP	64	Control	42
Kaufmann et al. 2009	SEP3	SRX004990	GSE14600	Illumina Genome Analyzer sequencing	GSM364939: SEP3_ChIPSeq_wt_1	Used	85	Used	49	Used	36
Kaufmann et al. 2009	SEP3	SRX004991	GSE14600	Illumina Genome Analyzer sequencing	GSM364940: SEP3_ChIPSeq_wt_2	Discard	21	Discard	15	Discard	6
Kaufmann et al. 2009	Control for SEP3	SRX004992	GSE14600	Illumina Genome Analyzer sequencing	GSM364941: SEP3_ChIPSeq_sep3_3
Kaufmann et al. 2009	SEP3	SRX004993	GSE14600	Illumina Genome Analyzer sequencing	GSM364942: SEP3_ChIPSeq_wt_3
Kaufmann et al. 2009	SEP3	SRX004994	GSE14600	Illumina Genome Analyzer sequencing	GSM364943: SEP3_ChIPSeq_ag_3
Kaufmann et al. 2010	AP1	SRX018392	GSE20176	Illumina Genome Analyzer sequencing	GSM506208: AP1-GR_2h_induced_sample_1
Kaufmann et al. 2010	AP1	SRX018393	GSE20176	Illumina Genome Analyzer sequencing	GSM506209: AP1-GR_2h_induced_sample_2
Kaufmann et al. 2010	Control for AP1	SRX018394	GSE20176	Illumina Genome Analyzer sequencing	GSM506210: AP1-GR_uninduced_control_1
Kaufmann et al. 2010	Control for AP1	SRX018395	GSE20176	Illumina Genome Analyzer sequencing	GSM506211: AP1-GR_uninduced_control_2
Yant et al. 2010	AP2	SRX019318	GSE21301	Illumina Genome Analyzer II sequencing	GSM532325: ap2_chip_rep1
Yant et al. 2010	AP2	SRX019319	GSE21301	Illumina Genome Analyzer II sequencing	GSM532326: ap2_chip_rep2
Yant et al. 2010	Control for AP2	SRX019320	GSE21301	Illumina Genome Analyzer II sequencing	GSM532327: ap2_ctrl_rep1
Yant et al. 2010	Control for AP2	SRX019321	GSE21301	Illumina Genome Analyzer II sequencing	GSM532328: ap2_ctrl_rep2
Moyroud et al. 2011	Control for LFY	SRX029439	GSE24568	Illumina Genome Analyzer II sequencing	GSM605654: lfy-ctrl-rep1
Moyroud et al. 2011	Control for LFY	SRX029440	GSE24568	Illumina Genome Analyzer II sequencing	GSM605655: lfy-ctrl-rep2
Moyroud et al. 2011	LFY	SRX029441	GSE24568	Illumina Genome Analyzer II sequencing	GSM605656: lfy-samp-rep1
Moyroud et al. 2011	LFY	SRX029442	GSE24568	Illumina Genome Analyzer II sequencing	GSM605657: lfy-samp-rep2
Deng et al. 2011	FLC	SRX039006	NA	Illumina Genome Analyzer II sequencing	FLC binding regions in wild type Col FRI
Deng et al. 2011	Control for FLC	SRX039007	NA	Illumina Genome Analyzer II sequencing	FLC binding regions in flc-3 (Col FRI)
Wuest et al. 2012	PI	SRX150807	GSE38358	Illumina Genome Analyzer IIx sequencing	GSM940585: PI-GFP (AP1-GR ap1 cal) ChIPseq
Wuest et al. 2012	AP3	SRX150808	GSE38358	Illumina Genome Analyzer IIx sequencing	GSM940586: AP3-GFP (AP1-GR ap1 cal) ChIPseq
Wuest et al. 2012	Control for PI/AP3	SRX150809	GSE38358	Illumina Genome Analyzer IIx sequencing	GSM940587: negative control (AP1-GR ap1 cal)
Immink et al. 2012	Control for SOC1	SRX262127	GSE45846	Illumina Genome Analyzer IIx sequencing	GSM1116505: gSOC1 negative 1
Immink et al. 2012	SOC1	SRX262128	GSE45846	Illumina Genome Analyzer IIx sequencing	GSM1116506: gSOC1-GFP replicate 1
Immink et al. 2012	Control for SOC1	SRX262129	GSE45846	Illumina Genome Analyzer IIx sequencing	GSM1116507: gSOC1 negative 2
Immink et al. 2012	SOC1	SRX262130	GSE45846	Illumina Genome Analyzer IIx sequencing	GSM1116508: gSOC1-GFP replicate 2
Immink et al. 2012	Control for SOC1	SRX262131	GSE45846	Illumina Genome Analyzer IIx sequencing	GSM1116509: gSOC1 negative 3
Immink et al. 2012	SOC1	SRX262132	GSE45846	Illumina Genome Analyzer IIx sequencing	GSM1116510: gSOC1-GFP replicate 3
ÓMaoiléidigh et al. 2013	AG	SRX263743	GSE45938	Illumina Genome Analyzer IIx sequencing	GSM1120014: AG-GFP (AP1-GR ap1 cal) ChIPseq replicate 1
ÓMaoiléidigh et al. 2013	AG	SRX263744	GSE45938	Illumina Genome Analyzer IIx sequencing	GSM1120015: AG-GFP (AP1-GR ap1 cal) ChIPseq replicate 2
ÓMaoiléidigh et al. 2013	Control for AG	SRX263745	GSE45938	Illumina Genome Analyzer IIx sequencing	GSM1120016: negative control (AP1-GR ap1 cal) replicate 1
ÓMaoiléidigh et al. 2013	Control for AG	SRX263746	GSE45938	Illumina Genome Analyzer IIx sequencing	GSM1120017: negative control (AP1-GR ap1 cal) replicate 2
Gregis et al., 2013	SVP	SRX101801	GSE33120	Illumina Genome Analyzer sequencing	GSM820411: Inflorescence_svp_SVP-GFP_rep1
Gregis et al., 2013	SVP	SRX101802	GSE33120	Illumina Genome Analyzer sequencing	GSM820412: Inflorescence_svp_SVP-GFP_rep2
Gregis et al., 2013	SVP	SRX101803	GSE33120	Illumina Genome Analyzer sequencing	GSM820413: seedling_svp_SVP-GFP_rep1
Gregis et al., 2013	SVP	SRX101804	GSE33120	Illumina Genome Analyzer sequencing	GSM820414: seedling_svp_SVP-GFP_rep2
Gregis et al., 2013	Control for SVP	SRX101805	GSE33120	Illumina Genome Analyzer sequencing	GSM820415: Inflorescence_wt col_rep1
Gregis et al., 2013	Control for SVP	SRX101806	GSE33120	Illumina Genome Analyzer sequencing	GSM820416: Inflorescence_wt col_rep2
Pajoro et al. 2014	AP1	SRX387187	GSE46986	Illumina MiSeq sequencing	GSM1279837: AP1 ChIP-seq 2d biological replicate 2
Pajoro et al. 2014	SEP3	SRX387188	GSE46986	Illumina MiSeq sequencing	GSM1279838: SEP3 ChIP-seq 2d biological replicate 1
Pajoro et al. 2014	SEP3	SRX387189	GSE46986	Illumina MiSeq sequencing	GSM1279839: SEP3 ChIP-seq 2d biological replicate 2
Pajoro et al. 2014	SEP3	SRX278438	GSE46986	Illumina Genome Analyzer II sequencing	GSM1142624: SEP3 ChIP-seq 4d biological reps 1 and 2
Pajoro et al. 2014	SEP3	SRX278439	GSE46986	Illumina Genome Analyzer II sequencing	GSM1142625: SEP3 ChIP-seq 8d biological reps 1 and 2
Pajoro et al. 2014	AP1	SRX278440	GSE46986	Illumina Genome Analyzer II sequencing	GSM1142626: AP1 ChIP-seq 2d biological rep 1
Pajoro et al. 2014	AP1	SRX278441	GSE46986	Illumina Genome Analyzer II sequencing	GSM1142627: AP1 ChIP-seq 4d biological reps 1 and 2
Pajoro et al. 2014	AP1	SRX278442	GSE46986	Illumina Genome Analyzer II sequencing	GSM1142628: AP1 ChIP-seq 8d biological reps 1 and 2
Pajoro et al. 2014	Control for AP1/SEP3	SRX278443	GSE46986	Illumina Genome Analyzer II sequencing	GSM1142629: mock ChIP control 2d
Pajoro et al. 2014	Control for AP1/SEP3	SRX278444	GSE46986	Illumina Genome Analyzer II sequencing	GSM1142630: mock ChIP control 4d
Pajoro et al. 2014	Control for AP1/SEP3	SRX278445	GSE46986	Illumina Genome Analyzer II sequencing	GSM1142631: mock ChIP control 8d
Posé et al. 2013	Control for FLM-β	SRX310177	GSE48082	Illumina Genome Analyzer IIx sequencing	GSM1167540: DP96-1 (iFLMbeta control)
Posé et al. 2013	FLM-β	SRX310178	GSE48082	Illumina Genome Analyzer IIx sequencing	GSM1167541: DP103-1 (iFLMbeta-GFP)
Posé et al. 2013	Control for FLM-δ	SRX310179	GSE48082	Illumina Genome Analyzer IIx sequencing	GSM1167542: DP97-1 (iFLMdelta control)
Posé et al. 2013	FLM-δ	SRX310180	GSE48082	Illumina Genome Analyzer IIx sequencing	GSM1167543: DP104-1 (iFLMdelta-GFP)
Posé et al. 2013	FLM-δ	SRX310181	GSE48082	Illumina Genome Analyzer IIx sequencing	GSM1167544: DP104-4 (iFLMdelta-GFP)
Posé et al. 2013	Control for FLM-δ	SRX310182	GSE48082	Illumina Genome Analyzer IIx sequencing	GSM1167545: DP97-4 (iFLMdelta control)
Posé et al. 2013	Control for FLM-β	SRX310183	GSE48082	Illumina Genome Analyzer IIx sequencing	GSM1167546: DP96-4 (iFLMbeta control)
Posé et al. 2013	FLM-β	SRX310184	GSE48082	Illumina Genome Analyzer IIx sequencing	GSM1167547: DP103-3 (iFLMbeta-GFP)
Posé et al. 2013	Control for FLM	SRX310185	GSE48082	Illumina Genome Analyzer IIx sequencing	GSM1167548: gFLM control 2 (DP34)
Posé et al. 2013	FLM	SRX310186	GSE48082	Illumina Genome Analyzer IIx sequencing	GSM1167549: gFLM-GFP replicate 2 (DP28)
Posé et al. 2013	Control for FLM	SRX310187	GSE48082	Illumina Genome Analyzer IIx sequencing	GSM1167550: gFLM control 1 (DP34)
Posé et al. 2013	FLM	SRX310188	GSE48082	Illumina Genome Analyzer IIx sequencing	GSM1167551: gFLM-GFP replicate 1 (DP28)
Posé et al. 2013	FLM	SRX310189	GSE48082	Illumina Genome Analyzer IIx sequencing	GSM1167552: gFLM-GFP replicate 3 (DP28)
Posé et al. 2013	Control for FLM	SRX310190	GSE48082	Illumina Genome Analyzer IIx sequencing	GSM1167553: gFLM control 3 (DP34)
Schiessl et al. 2014	JAG	SRX366588	GSE51537	Illumina HiSeq 2500 sequencing	GSM1247499: JAG-GFP replicate 1
Schiessl et al. 2014	JAG	SRX366589	GSE51537	Illumina HiSeq 2500 sequencing	GSM1247500: JAG-GFP replicate 2
Schiessl et al. 2014	JAG	SRX366590	GSE51537	Illumina HiSeq 2500 sequencing	GSM1247501: JAG-GFP replicate 3
Schiessl et al. 2014	Control for JAG	SRX366591	GSE51537	Illumina HiSeq 2500 sequencing	GSM1247502: JAG wild-type replicate 1
Schiessl et al. 2014	Control for JAG	SRX366592	GSE51537	Illumina HiSeq 2500 sequencing	GSM1247503: JAG wild-type replicate 2
Schiessl et al. 2014	Control for JAG	SRX366593	GSE51537	Illumina HiSeq 2500 sequencing	GSM1247504: JAG wild-type replicate 3
Mateos et al. 2015	SVP	SRX469423	GSE54881	Illumina HiSeq 2500 sequencing	GSM1325785: pSVP:SVP:GFP svp-41 FLC FRI rep1
Mateos et al. 2015	SVP	SRX469424	GSE54881	Illumina HiSeq 2500 sequencing	GSM1325786: pSVP:SVP:GFP svp-41 FLC FRI rep2
Mateos et al. 2015	SVP	SRX469425	GSE54881	Illumina HiSeq 2500 sequencing	GSM1325787: pSVP:SVP:GFP svp-41 FLC FRI rep3
Mateos et al. 2015	SVP	SRX469426	GSE54881	Illumina HiSeq 2500 sequencing	GSM1325788: pSVP:SVP:GFP svp-41 flc-3 FRI rep1
Mateos et al. 2015	SVP	SRX469427	GSE54881	Illumina HiSeq 2500 sequencing	GSM1325789: pSVP:SVP:GFP svp-41 flc-3 FRI rep2
Mateos et al. 2015	SVP	SRX469428	GSE54881	Illumina HiSeq 2500 sequencing	GSM1325790: pSVP:SVP:GFP svp-41 flc-3 FRI rep3
Mateos et al. 2015	FLC	SRX469429	GSE54881	Illumina HiSeq 2500 sequencing	GSM1325791: SVP FLC FRI rep1
Mateos et al. 2015	FLC	SRX469430	GSE54881	Illumina HiSeq 2500 sequencing	GSM1325792: SVP FLC FRI rep2
Mateos et al. 2015	FLC	SRX469431	GSE54881	Illumina HiSeq 2500 sequencing	GSM1325793: SVP FLC FRI rep3
Mateos et al. 2015	FLC	SRX469432	GSE54881	Illumina HiSeq 2500 sequencing	GSM1325794: svp-41 FLC FRI rep1
Mateos et al. 2015	FLC	SRX469433	GSE54881	Illumina HiSeq 2500 sequencing	GSM1325795: svp-41 FLC FRI rep2
Mateos et al. 2015	FLC	SRX469434	GSE54881	Illumina HiSeq 2500 sequencing	GSM1325796: svp-41 FLC FRI rep3
Mateos et al. 2015	Control for SVP	SRX469435	GSE54881	Illumina HiSeq 2500 sequencing	GSM1325797: (Negative Control for SVP-ChIPSeq) 35S:GFP rep1
Mateos et al. 2015	Control for SVP	SRX469436	GSE54881	Illumina HiSeq 2500 sequencing	GSM1325798: (Negative Control for SVP-ChIPSeq) 35S:GFP rep2
Mateos et al. 2015	Control for SVP	SRX469437	GSE54881	Illumina HiSeq 2500 sequencing	GSM1325799: (Negative Control for SVP-ChIPSeq) 35S:GFP rep3
Mateos et al. 2015	Control for FLC	SRX469438	GSE54881	Illumina HiSeq 2500 sequencing	GSM1325800: (Negative Control for FLC-ChIPSeq) svp-41 flc-3 FRI rep1
Mateos et al. 2015	Control for FLC	SRX469439	GSE54881	Illumina HiSeq 2500 sequencing	GSM1325801: (Negative Control for FLC-ChIPSeq) svp-41 flc-3 FRI rep2
Mateos et al. 2015	Control for FLC	SRX469440	GSE54881	Illumina HiSeq 2500 sequencing	GSM1325802: (Negative Control for FLC-ChIPSeq) svp-41 flc-3 FRI rep3
Bencivenga et al. 2016	BLR	SRX1603698	GSE78727	Illumina HiSeq 2500 sequencing	GSM2074754: RPL-GFP_chipseq_rep1
Bencivenga et al. 2016	BLR	SRX1603699	GSE78727	Illumina HiSeq 2500 sequencing	GSM2074755: RPL-GFP_chipseq_rep2
Bencivenga et al. 2016	BLR	SRX1603700	GSE78727	Illumina HiSeq 2500 sequencing	GSM2074756: RPL-GFP_chipseq_rep3
Bencivenga et al. 2016	Control for BLR	SRX1603701	GSE78727	Illumina HiSeq 2500 sequencing	GSM2074757: wt_Ler_chipseq_rep1
Bencivenga et al. 2016	Control for BLR	SRX1603702	GSE78727	Illumina HiSeq 2500 sequencing	GSM2074758: wt_Ler_chipseq_rep2
Bencivenga et al. 2016	Control for BLR	SRX1603703	GSE78727	Illumina HiSeq 2500 sequencing	GSM2074759: wt_Ler_chipseq_rep3
Serrano-Mislata et al. 2017	RGA	SRX2564280	GSE94926	Illumina Genome Analyzer sequencing	GSM2492032: RGA-GFP_chipseq_rep1
Serrano-Mislata et al. 2017	RGA	SRX2564281	GSE94926	Illumina Genome Analyzer sequencing	GSM2492033: RGA-GFP_chipseq_rep2
Serrano-Mislata et al. 2017	RGA	SRX2564282	GSE94926	Illumina Genome Analyzer sequencing	GSM2492034: RGA-GFP_chipseq_rep3
Serrano-Mislata et al. 2017	Control for RGA	SRX2564283	GSE94926	Illumina Genome Analyzer sequencing	GSM2492035: wt_Ler_chipseq_rep1
Serrano-Mislata et al. 2017	Control for RGA	SRX2564284	GSE94926	Illumina Genome Analyzer sequencing	GSM2492036: wt_Ler_chipseq_rep2
Serrano-Mislata et al. 2017	Control for RGA	SRX2564285	GSE94926	Illumina Genome Analyzer sequencing	GSM2492037: wt_Ler_chipseq_rep3
Simonini et al. 2017	ETT	ERX1938605	NA	Illumina HiSeq 2500 sequencing	pETT::ETT-GFP in ett-3 rep1
Simonini et al. 2017	ETT	ERX1938606	NA	Illumina HiSeq 2500 sequencing	pETT::ETT-GFP in ett-3 rep2
Simonini et al. 2017	ETT	ERX1938607	NA	Illumina HiSeq 2500 sequencing	pETT::ETT-GFP in ett-3 rep3
Simonini et al. 2017	ETT	ERX1938608	NA	Illumina HiSeq 2500 sequencing	pETT::ETT-GFP in ett-3 +IAA rep1
Simonini et al. 2017	ETT	ERX1938609	NA	Illumina HiSeq 2500 sequencing	pETT::ETT-GFP in ett-3 +IAA rep2
Simonini et al. 2017	ETT	ERX1938610	NA	Illumina HiSeq 2500 sequencing	pETT::ETT-GFP in ett-3 +IAA rep3
Simonini et al. 2017	Control for ETT	ERX1938611	NA	Illumina HiSeq 2500 sequencing	ETT Control
