# Supplementary material for: Architecture of gene regulatory networks controlling flower development in Arabidopsis thaliana
Source: Nat Commun. 2018 Oct 31;9:4534. doi: 10.1038/s41467-018-06772-3 (PMC6208445; doi:10.1038/s41467-018-06772-3)
Supplement: Supplementary file 4 — Supplementary Data 2 [file 41467_2018_6772_MOESM4_ESM.xlsx]

## Sheet: Supplementary Data 2
Supplementary Data 2: Transcription factor binding sites of floral regulators
See each Sheet for details
AG_stage4
AP1_stage0
AP1_stage2
AP1_stage4
AP1_stage8
AP2_mixed
AP3_stage4
BLR_mixed
ETT_mixed
FLC_seedlings
FLM_seedlings
JAG_mixed
LFY_stage0
PI_stage4
RGA_mixed
SEP3_mixed
SEP3_stage2
SEP3_stage4
SEP3_stage8
SOC1_seedlings
SVP_seedlings

## Sheet: AG_stage4
Chromsome	Start	End	Summit
Chr1	54791	55170	55004
Chr1	128404	128893	128658
Chr1	195494	195868	195646
Chr1	365093	365782	365469
Chr1	553527	554146	553808
Chr1	772322	772781	772540
Chr1	812914	813371	813167
Chr1	883527	883727	883622
Chr1	983623	984055	983846
Chr1	1143612	1144059	1143864
Chr1	1173118	1173615	1173370
Chr1	1188140	1188544	1188348
Chr1	1223252	1223665	1223466
Chr1	1236425	1237191	1237005
Chr1	1343634	1343870	1343770
Chr1	1358494	1358964	1358730
Chr1	1469054	1469524	1469282
Chr1	1605681	1606091	1605840
Chr1	1713857	1714364	1714180
Chr1	1807350	1807813	1807552
Chr1	1845151	1845601	1845414
Chr1	1850424	1850844	1850629
Chr1	1887288	1887655	1887508
Chr1	2176206	2176655	2176414
Chr1	2199796	2200161	2199968
Chr1	2214816	2215217	2215026
Chr1	2254514	2254735	2254622
Chr1	2365706	2366177	2365934
Chr1	2374671	2375182	2374923
Chr1	2530225	2530601	2530404
Chr1	2580731	2581200	2580959
Chr1	2607653	2608088	2607852
Chr1	2621479	2621962	2621726
Chr1	2624922	2625178	2625053
Chr1	2625824	2626429	2626180
Chr1	2990587	2991030	2990790
Chr1	3059013	3059396	3059247
Chr1	3100228	3101509	3100966
Chr1	3168026	3168500	3168286
Chr1	3200989	3201398	3201185
Chr1	3272498	3273405	3273133
Chr1	3287372	3287787	3287540
Chr1	3307398	3307817	3307545
Chr1	3348654	3349135	3348860
Chr1	3353890	3354385	3354129
Chr1	3498391	3498791	3498652
Chr1	3571657	3572172	3571894
Chr1	3611295	3611660	3611474
Chr1	3713453	3713853	3713594
Chr1	3768213	3768451	3768327
Chr1	3944812	3945333	3945039
Chr1	4117660	4117990	4117849
Chr1	4139884	4140295	4140139
Chr1	4154501	4154878	4154706
Chr1	4231233	4231721	4231474
Chr1	4238649	4239115	4238880
Chr1	4541794	4542259	4542039
Chr1	4548506	4548981	4548756
Chr1	4594273	4594529	4594385
Chr1	4600062	4600969	4600633
Chr1	4660330	4660654	4660469
Chr1	4696366	4697207	4696612
Chr1	4705502	4706681	4705755
Chr1	4721295	4721770	4721537
Chr1	4903653	4904351	4904085
Chr1	4904511	4904975	4904762
Chr1	4941380	4941623	4941491
Chr1	4995805	4996815	4996482
Chr1	4998164	4998816	4998331
Chr1	5004042	5004521	5004219
Chr1	5067215	5067774	5067476
Chr1	5070534	5070941	5070772
Chr1	5085484	5086359	5086126
Chr1	5195571	5196106	5195829
Chr1	5202437	5202869	5202661
Chr1	5389688	5389934	5389851
Chr1	5397873	5398889	5398086
Chr1	5443754	5444165	5443935
Chr1	5513563	5514327	5514059
Chr1	5643952	5644341	5644182
Chr1	5764474	5764797	5764608
Chr1	5851478	5852057	5851747
Chr1	5963686	5964111	5963866
Chr1	5967962	5968416	5968193
Chr1	5977113	5977472	5977290
Chr1	6174357	6174981	6174632
Chr1	6219171	6220001	6219834
Chr1	6331015	6331415	6331245
Chr1	6335732	6336154	6335932
Chr1	6359173	6359844	6359556
Chr1	6399938	6400709	6400397
Chr1	6403916	6404131	6404019
Chr1	6459402	6460392	6460229
Chr1	6579155	6579751	6579495
Chr1	6601586	6602252	6601964
Chr1	6682792	6683766	6683043
Chr1	6699617	6699822	6699717
Chr1	6734872	6735110	6734984
Chr1	6759054	6759349	6759186
Chr1	6793874	6794316	6794095
Chr1	6843147	6843624	6843375
Chr1	6844674	6845162	6844923
Chr1	6916543	6916995	6916722
Chr1	7142597	7143203	7143009
Chr1	7261440	7261778	7261624
Chr1	7384506	7384998	7384660
Chr1	7513692	7514299	7513912
Chr1	7514843	7515350	7515107
Chr1	7610084	7610547	7610278
Chr1	7640720	7641533	7641334
Chr1	7663646	7664308	7663886
Chr1	7707116	7707629	7707446
Chr1	7715624	7716147	7715821
Chr1	7758941	7759337	7759188
Chr1	7832816	7833265	7833072
Chr1	7930251	7930770	7930511
Chr1	7990845	7991617	7991410
Chr1	8075511	8076022	8075746
Chr1	8212414	8212649	8212554
Chr1	8297970	8298646	8298298
Chr1	8305149	8305592	8305371
Chr1	8310857	8311244	8311023
Chr1	8594847	8595366	8595088
Chr1	8598481	8599131	8598829
Chr1	8717607	8718009	8717844
Chr1	8719147	8719666	8719373
Chr1	8726868	8727401	8727151
Chr1	8839593	8840253	8839950
Chr1	8852652	8853120	8852854
Chr1	8883908	8884394	8884154
Chr1	8983634	8984347	8983981
Chr1	8985833	8986236	8986011
Chr1	8995446	8995771	8995580
Chr1	9103221	9103866	9103598
Chr1	9119551	9119850	9119708
Chr1	9264162	9264808	9264488
Chr1	9266889	9267496	9267224
Chr1	9269838	9270341	9270079
Chr1	9275188	9275585	9275386
Chr1	9499503	9499968	9499730
Chr1	9566688	9568069	9567606
Chr1	9568621	9574526	9571167
Chr1	9575115	9584818	9584092
Chr1	9584865	9592210	9585796
Chr1	9696277	9696773	9696523
Chr1	9777829	9778373	9778116
Chr1	9806688	9807297	9807080
Chr1	9949844	9951203	9950849
Chr1	9990370	9991139	9990687
Chr1	9999949	10000987	10000535
Chr1	10028715	10029051	10028859
Chr1	10065070	10065841	10065587
Chr1	10228660	10229074	10228868
Chr1	10239278	10239541	10239385
Chr1	10240316	10240533	10240450
Chr1	10353717	10354355	10354043
Chr1	10364960	10365400	10365191
Chr1	10678885	10679363	10679171
Chr1	10692849	10693433	10693171
Chr1	10726136	10726596	10726385
Chr1	10792968	10793435	10793202
Chr1	10794882	10795366	10795169
Chr1	10801924	10802371	10802166
Chr1	10977985	10978338	10978158
Chr1	11033710	11034186	11033935
Chr1	11067565	11068061	11067806
Chr1	11132100	11133050	11132749
Chr1	11206032	11206379	11206222
Chr1	11213770	11214169	11213942
Chr1	11373229	11373658	11373483
Chr1	11464543	11464919	11464725
Chr1	11552443	11552847	11552655
Chr1	11621745	11622401	11621996
Chr1	11628747	11629224	11628956
Chr1	11630688	11630997	11630825
Chr1	11738050	11738352	11738200
Chr1	11770482	11770905	11770723
Chr1	11809752	11810134	11809945
Chr1	11980405	11980670	11980516
Chr1	11987823	11988066	11987921
Chr1	12070281	12070636	12070473
Chr1	12455521	12455968	12455725
Chr1	12474833	12475252	12474994
Chr1	12656787	12657137	12656959
Chr1	13140040	13140577	13140265
Chr1	13225115	13225400	13225264
Chr1	13228261	13228862	13228518
Chr1	13276884	13277587	13277435
Chr1	13396629	13396917	13396777
Chr1	13583873	13584572	13584287
Chr1	14303662	14304030	14303851
Chr1	15902907	15903268	15903075
Chr1	15941381	15941586	15941481
Chr1	16138209	16138449	16138304
Chr1	16158014	16158492	16158145
Chr1	16238020	16239017	16238247
Chr1	17090864	17091336	17091096
Chr1	17168801	17169140	17168982
Chr1	17187415	17188092	17187625
Chr1	17222849	17223288	17223076
Chr1	17424231	17424930	17424591
Chr1	17432332	17432799	17432607
Chr1	17566974	17567404	17567170
Chr1	17694009	17694288	17694166
Chr1	17699630	17700066	17699803
Chr1	17894750	17895395	17894987
Chr1	18127796	18128049	18127925
Chr1	18208414	18208842	18208581
Chr1	18360320	18360805	18360556
Chr1	18398764	18399323	18399027
Chr1	18431240	18431563	18431408
Chr1	18442396	18442700	18442546
Chr1	18521722	18522141	18521883
Chr1	18667771	18668165	18667898
Chr1	18812034	18812431	18812205
Chr1	18946166	18946446	18946345
Chr1	19083553	19083960	19083727
Chr1	19304313	19304784	19304520
Chr1	19418125	19418340	19418227
Chr1	19489105	19489479	19489291
Chr1	19691977	19692268	19692121
Chr1	19704255	19704466	19704367
Chr1	19706374	19706686	19706563
Chr1	19762165	19762672	19762409
Chr1	19782610	19783122	19782899
Chr1	19844029	19844285	19844158
Chr1	19848382	19848838	19848670
Chr1	20107650	20108101	20107871
Chr1	20109226	20109733	20109502
Chr1	20357729	20358027	20357857
Chr1	20539253	20539573	20539404
Chr1	20565787	20566427	20566162
Chr1	20723201	20723604	20723412
Chr1	20762866	20763294	20763048
Chr1	20812814	20813288	20812979
Chr1	20860206	20860665	20860334
Chr1	20953983	20954343	20954155
Chr1	20956082	20957132	20956816
Chr1	21038678	21039085	21038903
Chr1	21192122	21192625	21192372
Chr1	21199004	21199531	21199275
Chr1	21206806	21207232	21207051
Chr1	21210296	21210514	21210440
Chr1	21232059	21232574	21232316
Chr1	21318070	21318504	21318291
Chr1	21470677	21470941	21470805
Chr1	22085599	22086060	22085810
Chr1	22191367	22191934	22191731
Chr1	22799646	22799964	22799801
Chr1	22873578	22873842	22873721
Chr1	22936436	22937104	22936954
Chr1	23063562	23063979	23063786
Chr1	23069333	23069625	23069504
Chr1	23075452	23075937	23075684
Chr1	23287326	23287792	23287593
Chr1	23362542	23363004	23362708
Chr1	23366834	23367328	23367077
Chr1	23516788	23517027	23516886
Chr1	23543262	23543614	23543408
Chr1	23879323	23879685	23879464
Chr1	24034063	24034569	24034312
Chr1	24136109	24136635	24136391
Chr1	24533352	24533579	24533461
Chr1	24760430	24760925	24760650
Chr1	24766543	24766805	24766671
Chr1	24915455	24915812	24915602
Chr1	24958405	24958831	24958633
Chr1	25046766	25047054	25046896
Chr1	25098782	25098983	25098877
Chr1	25218240	25218594	25218413
Chr1	25228758	25229196	25228963
Chr1	25319489	25319992	25319750
Chr1	25334917	25335412	25335103
Chr1	25391103	25391595	25391364
Chr1	25409141	25409615	25409433
Chr1	25496041	25496814	25496173
Chr1	25536781	25537466	25537282
Chr1	25656856	25657357	25657054
Chr1	25682153	25682645	25682374
Chr1	25683822	25684313	25684056
Chr1	25752021	25752459	25752191
Chr1	25774314	25774806	25774523
Chr1	25877472	25877796	25877649
Chr1	25879884	25880307	25880079
Chr1	25982463	25989500	25986186
Chr1	26011474	26011965	26011705
Chr1	26100018	26100512	26100325
Chr1	26195603	26196049	26195811
Chr1	26242848	26243277	26243020
Chr1	26442120	26442543	26442271
Chr1	26443024	26443641	26443399
Chr1	26443756	26444169	26443965
Chr1	26476013	26476913	26476583
Chr1	26516643	26517291	26516945
Chr1	26575242	26576017	26575570
Chr1	26640341	26640557	26640453
Chr1	26654563	26655031	26654798
Chr1	26696211	26696666	26696401
Chr1	26727520	26728147	26727768
Chr1	26730363	26730575	26730482
Chr1	27017641	27018119	27017853
Chr1	27032982	27033457	27033261
Chr1	27048787	27049189	27049024
Chr1	27122989	27123221	27123108
Chr1	27159881	27160278	27160096
Chr1	27175353	27175776	27175576
Chr1	27256817	27257459	27257110
Chr1	27265555	27265969	27265745
Chr1	27292739	27293197	27292946
Chr1	27294248	27294726	27294489
Chr1	27297858	27298362	27298116
Chr1	27348934	27349725	27349477
Chr1	27364990	27365467	27365224
Chr1	27483913	27484587	27484226
Chr1	27497890	27498321	27498148
Chr1	27595837	27596568	27596252
Chr1	27713357	27714076	27713656
Chr1	27750029	27750454	27750243
Chr1	27934924	27935339	27935137
Chr1	27947238	27947651	27947437
Chr1	27976998	27977581	27977327
Chr1	27977716	27978265	27977986
Chr1	28005028	28005515	28005276
Chr1	28122774	28123306	28123050
Chr1	28138753	28139177	28138927
Chr1	28183481	28184193	28183943
Chr1	28189027	28189405	28189227
Chr1	28294143	28294600	28294374
Chr1	28313205	28313628	28313416
Chr1	28358157	28358697	28358501
Chr1	28366808	28367280	28367029
Chr1	28367614	28367997	28367828
Chr1	28378735	28379234	28378979
Chr1	28553476	28554045	28553733
Chr1	28558141	28558599	28558375
Chr1	28609992	28610236	28610116
Chr1	28673722	28674355	28673920
Chr1	28677876	28678232	28678068
Chr1	28772027	28772454	28772231
Chr1	28871688	28872134	28871921
Chr1	28916005	28917067	28916197
Chr1	28955623	28956074	28955853
Chr1	29012473	29012883	29012710
Chr1	29035318	29036047	29035535
Chr1	29185416	29185798	29185603
Chr1	29216561	29217153	29216794
Chr1	29248327	29248585	29248445
Chr1	29327504	29327902	29327700
Chr1	29362515	29363021	29362798
Chr1	29366829	29367617	29367326
Chr1	29399193	29399674	29399440
Chr1	29406715	29407057	29406877
Chr1	29526325	29526542	29526427
Chr1	29527550	29527939	29527723
Chr1	29558518	29558947	29558735
Chr1	29649768	29650184	29649971
Chr1	29743674	29744680	29744094
Chr1	29872937	29873169	29873057
Chr1	29990753	29991272	29990990
Chr1	30104443	30105128	30104690
Chr1	30132647	30133087	30132873
Chr1	30186848	30188139	30187562
Chr2	126698	127094	126857
Chr2	135045	135349	135178
Chr2	229830	230260	229999
Chr2	383133	383639	383371
Chr2	519412	520068	519818
Chr2	587788	588044	587900
Chr2	714201	716373	715456
Chr2	716657	716941	716805
Chr2	721398	722289	722094
Chr2	727897	728739	728548
Chr2	728912	729520	729170
Chr2	891651	892067	891959
Chr2	893164	893967	893594
Chr2	960807	961047	960921
Chr2	999119	999613	999378
Chr2	1136538	1136966	1136781
Chr2	1332559	1333044	1332734
Chr2	1391665	1391947	1391834
Chr2	1789483	1789805	1789638
Chr2	1864110	1864346	1864230
Chr2	1866283	1866500	1866397
Chr2	1879672	1879890	1879769
Chr2	1896158	1896457	1896286
Chr2	1943420	1943714	1943589
Chr2	2024334	2024554	2024446
Chr2	2121945	2122183	2122048
Chr2	2192736	2192961	2192848
Chr2	2214641	2215024	2214859
Chr2	2259969	2260238	2260105
Chr2	2424954	2425334	2425204
Chr2	2442653	2442877	2442774
Chr2	2443623	2443849	2443739
Chr2	3074042	3074321	3074171
Chr2	3118236	3118543	3118386
Chr2	3180831	3181110	3180970
Chr2	3205314	3205776	3205622
Chr2	4005741	4006113	4005929
Chr2	4006755	4007565	4007206
Chr2	4079668	4079915	4079766
Chr2	4216552	4216893	4216724
Chr2	4222238	4223696	4222747
Chr2	4223748	4223992	4223836
Chr2	4301289	4301628	4301471
Chr2	4347668	4347972	4347810
Chr2	4437896	4438223	4438052
Chr2	4483609	4483945	4483787
Chr2	4568590	4568897	4568739
Chr2	4889717	4890091	4889871
Chr2	5009100	5010114	5009934
Chr2	5020185	5020432	5020307
Chr2	5052205	5052538	5052356
Chr2	5347227	5347551	5347390
Chr2	5765471	5765812	5765672
Chr2	5960129	5960516	5960263
Chr2	6035501	6035794	6035657
Chr2	6058846	6059221	6059031
Chr2	7108995	7109214	7109113
Chr2	7340862	7341146	7341018
Chr2	7549574	7549982	7549765
Chr2	7720695	7720916	7720798
Chr2	7881463	7881804	7881628
Chr2	7940118	7940594	7940348
Chr2	8030972	8031414	8031186
Chr2	8054031	8054428	8054283
Chr2	8056932	8057505	8057167
Chr2	8281640	8282107	8281902
Chr2	8340013	8340439	8340230
Chr2	8430280	8430745	8430505
Chr2	8474830	8475338	8475085
Chr2	8692221	8692693	8692434
Chr2	8709704	8709921	8709803
Chr2	8710449	8710853	8710694
Chr2	9037759	9038202	9037920
Chr2	9055263	9055594	9055452
Chr2	9234456	9234696	9234564
Chr2	9247800	9248139	9247987
Chr2	9435301	9435563	9435423
Chr2	9522849	9523378	9523119
Chr2	9577436	9577998	9577646
Chr2	9579945	9580459	9580194
Chr2	9777421	9777681	9777560
Chr2	9791865	9792394	9792194
Chr2	9866420	9866968	9866745
Chr2	9908712	9909126	9908931
Chr2	10106870	10107415	10107138
Chr2	10191251	10191846	10191606
Chr2	10310250	10310710	10310482
Chr2	10366897	10367312	10367067
Chr2	10414857	10415207	10415046
Chr2	10449386	10449657	10449505
Chr2	10466574	10466916	10466759
Chr2	11095657	11095896	11095779
Chr2	11096139	11096731	11096404
Chr2	11141431	11141667	11141544
Chr2	11191020	11191414	11191217
Chr2	11197113	11197336	11197222
Chr2	11279614	11280064	11279843
Chr2	11366682	11366890	11366780
Chr2	11518702	11518977	11518835
Chr2	11629677	11629949	11629824
Chr2	11648844	11649250	11648990
Chr2	11722253	11722671	11722469
Chr2	11771332	11771964	11771645
Chr2	11925257	11925864	11925669
Chr2	12002313	12002754	12002588
Chr2	12094303	12094783	12094587
Chr2	12199484	12199880	12199683
Chr2	12228419	12229037	12228674
Chr2	12232626	12233226	12232822
Chr2	12234123	12234554	12234306
Chr2	12682944	12683381	12683159
Chr2	12774399	12774825	12774652
Chr2	12940996	12941440	12941240
Chr2	12993314	12993693	12993511
Chr2	13005587	13006124	13005858
Chr2	13006548	13007147	13006879
Chr2	13211115	13211358	13211225
Chr2	13275151	13275612	13275348
Chr2	13276316	13276888	13276616
Chr2	13390886	13391227	13391050
Chr2	13650682	13651074	13650880
Chr2	14194490	14194886	14194688
Chr2	14195460	14195869	14195665
Chr2	14196269	14196700	14196451
Chr2	14209095	14209573	14209341
Chr2	14224049	14224561	14224257
Chr2	14330895	14331779	14331396
Chr2	14332169	14332661	14332484
Chr2	14339524	14340069	14339835
Chr2	14485795	14486248	14486005
Chr2	14489542	14490128	14489725
Chr2	14585127	14585502	14585372
Chr2	14644611	14645997	14645155
Chr2	14733107	14734156	14733446
Chr2	14735147	14735906	14735660
Chr2	14779879	14780294	14780079
Chr2	14921062	14921420	14921251
Chr2	14944420	14944873	14944590
Chr2	14984381	14984792	14984600
Chr2	15009373	15009897	15009646
Chr2	15043360	15043769	15043604
Chr2	15099934	15100481	15100083
Chr2	15152036	15152679	15152435
Chr2	15157359	15157785	15157541
Chr2	15206713	15207220	15206982
Chr2	15287350	15288248	15287675
Chr2	15444230	15444641	15444358
Chr2	15597155	15597658	15597422
Chr2	15624749	15625507	15624966
Chr2	15641712	15642107	15641877
Chr2	15690156	15690629	15690410
Chr2	15768056	15768489	15768252
Chr2	15784074	15784760	15784456
Chr2	15785655	15786067	15785809
Chr2	15883932	15884529	15884153
Chr2	15925704	15926218	15925945
Chr2	15974120	15974604	15974380
Chr2	16127539	16127993	16127771
Chr2	16221525	16221985	16221737
Chr2	16327230	16327506	16327341
Chr2	16339279	16339665	16339468
Chr2	16391750	16392184	16391979
Chr2	16485587	16486015	16485819
Chr2	16506695	16507193	16506973
Chr2	16538600	16539018	16538758
Chr2	16558743	16559338	16559108
Chr2	16641283	16642036	16641507
Chr2	16795573	16795841	16795694
Chr2	16805371	16805765	16805553
Chr2	16843515	16843770	16843658
Chr2	16898035	16898362	16898212
Chr2	16909900	16910280	16910104
Chr2	16930880	16931329	16931097
Chr2	17031915	17032436	17032179
Chr2	17160666	17161175	17160807
Chr2	17240570	17241264	17240965
Chr2	17357694	17358193	17357959
Chr2	17443667	17444245	17444001
Chr2	17446159	17446706	17446421
Chr2	17540985	17541321	17541178
Chr2	17701089	17701525	17701333
Chr2	17722412	17722842	17722647
Chr2	17742744	17743339	17743065
Chr2	17751706	17752366	17751983
Chr2	17791368	17791857	17791588
Chr2	17807829	17808284	17808065
Chr2	17809652	17810110	17809884
Chr2	17819632	17820102	17819886
Chr2	17886161	17886872	17886564
Chr2	17927015	17927464	17927267
Chr2	17927615	17927911	17927756
Chr2	18091857	18092179	18092015
Chr2	18092977	18093468	18093207
Chr2	18114584	18114987	18114812
Chr2	18410120	18410600	18410317
Chr2	18413971	18414474	18414259
Chr2	18471765	18472195	18471939
Chr2	18492921	18493403	18493159
Chr2	18602959	18603634	18603223
Chr2	18608980	18609380	18609152
Chr2	18635439	18635966	18635711
Chr2	18636554	18637168	18636933
Chr2	18725229	18725873	18725509
Chr2	18801583	18802188	18801908
Chr2	18803936	18804334	18804100
Chr2	18809043	18809501	18809323
Chr2	18810572	18811402	18811125
Chr2	18811552	18812027	18811754
Chr2	18812889	18813785	18813155
Chr2	18909090	18909580	18909306
Chr2	18922031	18922805	18922488
Chr2	19013580	19014315	19013921
Chr2	19021129	19021601	19021348
Chr2	19033769	19034442	19033909
Chr2	19050689	19051215	19050973
Chr2	19070791	19071334	19071096
Chr2	19104229	19104551	19104391
Chr2	19132272	19132583	19132437
Chr2	19152598	19152990	19152807
Chr2	19155475	19155695	19155579
Chr2	19192497	19192704	19192608
Chr2	19198042	19198541	19198299
Chr2	19298783	19299310	19299033
Chr2	19378160	19378569	19378382
Chr2	19415155	19415519	19415338
Chr2	19485418	19485835	19485575
Chr2	19583693	19584330	19584081
Chr3	42763	43404	43085
Chr3	334627	335109	334843
Chr3	375912	377259	376568
Chr3	393856	394072	393966
Chr3	428243	428679	428483
Chr3	467643	468116	467874
Chr3	648717	649080	648929
Chr3	719929	720214	720110
Chr3	763397	763862	763618
Chr3	822556	823013	822776
Chr3	914109	914590	914346
Chr3	1055460	1055939	1055696
Chr3	1216423	1217172	1216803
Chr3	1238696	1239119	1238931
Chr3	1288718	1289172	1288865
Chr3	1315301	1315844	1315543
Chr3	1373466	1373923	1373723
Chr3	1455484	1455704	1455586
Chr3	1555674	1555950	1555768
Chr3	1593156	1593521	1593333
Chr3	1679314	1679723	1679549
Chr3	1772601	1772833	1772721
Chr3	1791516	1792003	1791706
Chr3	2004501	2004976	2004648
Chr3	2130240	2130491	2130364
Chr3	2189138	2189614	2189414
Chr3	2314645	2315073	2314837
Chr3	2348533	2348774	2348664
Chr3	2413236	2413720	2413492
Chr3	2441448	2441807	2441661
Chr3	2611209	2611691	2611444
Chr3	2745125	2745625	2745386
Chr3	2878992	2879405	2879228
Chr3	2939875	2940346	2940076
Chr3	3089732	3090235	3090012
Chr3	3097940	3098494	3098197
Chr3	3203202	3203431	3203301
Chr3	3239146	3239359	3239245
Chr3	3366222	3366785	3366519
Chr3	3447150	3447661	3447464
Chr3	3495345	3495612	3495463
Chr3	3655732	3656149	3655920
Chr3	3658004	3658548	3658185
Chr3	3698336	3698811	3698544
Chr3	3741464	3741920	3741684
Chr3	3954418	3954876	3954684
Chr3	4121665	4122542	4121898
Chr3	4123476	4124263	4123794
Chr3	4145928	4146719	4146293
Chr3	4161540	4162137	4161897
Chr3	4201362	4201754	4201581
Chr3	4239993	4240589	4240274
Chr3	4360622	4361043	4360804
Chr3	4402432	4403219	4402964
Chr3	4494564	4494813	4494661
Chr3	4582291	4582874	4582558
Chr3	4605813	4606513	4606227
Chr3	4606710	4607428	4606911
Chr3	4607604	4608675	4608332
Chr3	4732770	4733305	4733037
Chr3	4740329	4740772	4740513
Chr3	4787251	4787499	4787375
Chr3	4796212	4796500	4796311
Chr3	4829026	4829488	4829260
Chr3	4959212	4959680	4959397
Chr3	5047113	5047655	5047373
Chr3	5109600	5109969	5109756
Chr3	5221924	5222427	5222196
Chr3	5236547	5237051	5236814
Chr3	5247076	5247510	5247299
Chr3	5292982	5293456	5293236
Chr3	5324859	5325295	5325064
Chr3	5358720	5359137	5358925
Chr3	5603777	5604253	5604009
Chr3	5775323	5775999	5775768
Chr3	5920061	5920574	5920304
Chr3	5954287	5954856	5954546
Chr3	6021354	6021762	6021610
Chr3	6145766	6146173	6145957
Chr3	6153577	6154226	6153738
Chr3	6157818	6158324	6158097
Chr3	6250339	6250849	6250599
Chr3	6380592	6381060	6380839
Chr3	6403269	6403513	6403406
Chr3	6617714	6618164	6617857
Chr3	6685714	6686391	6685905
Chr3	6744357	6744764	6744576
Chr3	6780135	6780695	6780430
Chr3	6783346	6784117	6783639
Chr3	7066275	7066980	7066550
Chr3	7084785	7085251	7084967
Chr3	7297661	7298220	7297928
Chr3	7387879	7388282	7388059
Chr3	7396900	7397800	7397186
Chr3	7507226	7507697	7507478
Chr3	7788106	7788358	7788229
Chr3	7789286	7789942	7789729
Chr3	7797490	7797991	7797707
Chr3	7912730	7912993	7912846
Chr3	7989121	7989596	7989382
Chr3	7996964	7997661	7997364
Chr3	8082374	8082708	8082513
Chr3	8104178	8104787	8104469
Chr3	8106136	8106581	8106401
Chr3	8109342	8109772	8109536
Chr3	8182900	8183300	8183049
Chr3	8238461	8239110	8238762
Chr3	8241129	8241558	8241325
Chr3	8244701	8245279	8244926
Chr3	8325497	8326172	8325762
Chr3	8511750	8512119	8511875
Chr3	8603044	8603457	8603217
Chr3	8677985	8678478	8678186
Chr3	8710978	8711178	8711082
Chr3	8725697	8726097	8725917
Chr3	8948440	8948675	8948552
Chr3	9371570	9372112	9371829
Chr3	9485289	9485739	9485602
Chr3	9487003	9487445	9487204
Chr3	9549341	9549793	9549590
Chr3	9700477	9700880	9700690
Chr3	9717826	9718291	9718065
Chr3	9739251	9739472	9739390
Chr3	9812620	9813214	9812895
Chr3	9959608	9960020	9959869
Chr3	9996128	9996342	9996225
Chr3	10093496	10093785	10093660
Chr3	10132629	10132874	10132763
Chr3	10162838	10163334	10163130
Chr3	10297224	10297468	10297340
Chr3	10311087	10311524	10311298
Chr3	10364951	10365398	10365157
Chr3	10422015	10422267	10422136
Chr3	10847978	10848300	10848110
Chr3	10866930	10867423	10867139
Chr3	11009303	11009808	11009557
Chr3	11094296	11094796	11094491
Chr3	11183096	11183494	11183236
Chr3	11366605	11366852	11366728
Chr3	11993672	11993902	11993782
Chr3	12354201	12354418	12354317
Chr3	12971630	12973984	12972712
Chr3	12974408	12974859	12974520
Chr3	12975723	12976599	12976342
Chr3	14285014	14285245	14285185
Chr3	14760624	14760981	14760737
Chr3	14860966	14862977	14861338
Chr3	15168703	15168930	15168829
Chr3	15680929	15681157	15681040
Chr3	15833521	15833726	15833620
Chr3	15915556	15915906	15915780
Chr3	15982425	15982627	15982528
Chr3	16002092	16002292	16002185
Chr3	16420644	16421377	16421022
Chr3	16430434	16430791	16430612
Chr3	16775728	16775974	16775860
Chr3	16903369	16903642	16903515
Chr3	17156169	17156545	17156382
Chr3	17273466	17273778	17273620
Chr3	17546835	17547319	17547105
Chr3	17551817	17552285	17552027
Chr3	17567056	17567521	17567218
Chr3	17591777	17592210	17591934
Chr3	17633619	17634112	17633829
Chr3	17739715	17740085	17739861
Chr3	17757674	17758006	17757836
Chr3	17775333	17775877	17775752
Chr3	18038083	18038581	18038321
Chr3	18057475	18057952	18057703
Chr3	18179475	18179829	18179642
Chr3	18244333	18244556	18244432
Chr3	18455262	18455490	18455390
Chr3	18469958	18470184	18470077
Chr3	18564582	18565001	18564810
Chr3	18566957	18567193	18567077
Chr3	18659744	18660274	18659998
Chr3	18700664	18701332	18700928
Chr3	18706641	18707205	18706831
Chr3	18783763	18784197	18783972
Chr3	18809462	18810240	18809897
Chr3	18842905	18843322	18843111
Chr3	18855101	18855524	18855290
Chr3	18860999	18861199	18861097
Chr3	19121007	19121473	19121252
Chr3	19162924	19163408	19163142
Chr3	19168066	19168891	19168330
Chr3	19184481	19185043	19184728
Chr3	19230679	19231162	19230902
Chr3	19280796	19281426	19281041
Chr3	19322922	19323455	19323183
Chr3	19335312	19335644	19335495
Chr3	19419566	19419999	19419764
Chr3	19604299	19604691	19604546
Chr3	19878901	19879668	19879207
Chr3	20068963	20069740	20069435
Chr3	20120973	20121798	20121224
Chr3	20170545	20171006	20170794
Chr3	20378750	20379388	20379151
Chr3	20583440	20583942	20583688
Chr3	20587271	20587868	20587566
Chr3	20739098	20739820	20739398
Chr3	20820354	20820764	20820571
Chr3	20903252	20903691	20903451
Chr3	21125504	21125952	21125770
Chr3	21144629	21145276	21144942
Chr3	21177173	21177666	21177423
Chr3	21229009	21229457	21229203
Chr3	21233365	21233889	21233620
Chr3	21305840	21306120	21306014
Chr3	21412511	21412994	21412812
Chr3	21430218	21430733	21430412
Chr3	21446148	21446654	21446418
Chr3	21489027	21489641	21489302
Chr3	21556979	21557307	21557130
Chr3	21654625	21654948	21654722
Chr3	21709150	21709501	21709345
Chr3	21731914	21732375	21732160
Chr3	21830027	21830722	21830328
Chr3	21838910	21839112	21839008
Chr3	21981246	21981652	21981389
Chr3	22209378	22209787	22209572
Chr3	22323666	22324208	22323905
Chr3	22327931	22328581	22328215
Chr3	22333470	22333725	22333605
Chr3	22393378	22393820	22393572
Chr3	22425980	22426349	22426148
Chr3	22453272	22453742	22453569
Chr3	22630221	22630797	22630472
Chr3	22633990	22634634	22634293
Chr3	22670045	22670985	22670450
Chr3	22740440	22741654	22741229
Chr3	22794364	22794618	22794491
Chr3	22921299	22921913	22921536
Chr3	22939146	22939933	22939587
Chr3	22954005	22954563	22954305
Chr3	23130625	23131048	23130868
Chr3	23155191	23155551	23155405
Chr3	23288012	23288503	23288233
Chr3	23291170	23291972	23291653
Chr3	23301513	23302398	23302172
Chr3	23324219	23324423	23324318
Chr3	23360526	23361775	23361067
Chr3	23422622	23423123	23422812
Chr3	23458367	23459327	23458885
Chr4	200495	201001	200784
Chr4	233518	234165	233951
Chr4	434241	434597	434445
Chr4	459473	459907	459686
Chr4	460247	460637	460402
Chr4	498947	499362	499130
Chr4	595211	595453	595349
Chr4	608960	609445	609217
Chr4	619494	620088	619800
Chr4	630289	630765	630585
Chr4	652469	652710	652585
Chr4	792377	792581	792475
Chr4	929691	930059	929790
Chr4	1178751	1179346	1179129
Chr4	2071070	2071295	2071164
Chr4	2180824	2181090	2180950
Chr4	2333464	2333994	2333709
Chr4	2445368	2445588	2445462
Chr4	2904692	2904922	2904798
Chr4	3731736	3731936	3731853
Chr4	5155169	5155858	5155541
Chr4	5157216	5157741	5157457
Chr4	5561771	5562089	5561945
Chr4	5738796	5739361	5739179
Chr4	5839370	5839806	5839588
Chr4	5847786	5848233	5847999
Chr4	6166439	6166705	6166588
Chr4	6183699	6183982	6183825
Chr4	6443333	6443752	6443507
Chr4	6794459	6794923	6794650
Chr4	7055541	7055942	7055760
Chr4	7113774	7114213	7114030
Chr4	7172460	7172706	7172580
Chr4	7217068	7217495	7217232
Chr4	7351940	7352352	7352154
Chr4	7369482	7369957	7369715
Chr4	7553102	7553567	7553355
Chr4	7666762	7667195	7667019
Chr4	7707819	7708080	7707938
Chr4	7868603	7869545	7868902
Chr4	7964123	7964498	7964303
Chr4	8105558	8105790	8105669
Chr4	8264120	8264529	8264365
Chr4	8326245	8326683	8326461
Chr4	8334039	8334282	8334157
Chr4	8419464	8419826	8419636
Chr4	8434942	8435732	8435527
Chr4	8439306	8439682	8439488
Chr4	8443885	8444344	8444136
Chr4	8444432	8445343	8445072
Chr4	8452574	8452969	8452787
Chr4	8523555	8523968	8523769
Chr4	8596201	8596430	8596318
Chr4	8836906	8837107	8837061
Chr4	9257474	9257936	9257712
Chr4	9317840	9318101	9317979
Chr4	9319557	9320381	9319829
Chr4	9357038	9357541	9357301
Chr4	9420069	9420509	9420312
Chr4	9420818	9421234	9421043
Chr4	9447043	9447937	9447408
Chr4	9699043	9699403	9699237
Chr4	9928912	9930085	9929453
Chr4	9961873	9962299	9962108
Chr4	10288356	10288841	10288517
Chr4	10351723	10352234	10352002
Chr4	10381021	10382002	10381259
Chr4	10382127	10388331	10386554
Chr4	10401488	10401709	10401587
Chr4	10464224	10464530	10464375
Chr4	10517531	10517919	10517753
Chr4	10523306	10523793	10523602
Chr4	10526534	10529152	10527397
Chr4	10532414	10533331	10532959
Chr4	10554177	10555367	10554678
Chr4	10558781	10559734	10559326
Chr4	10647281	10647639	10647451
Chr4	10648091	10650128	10649109
Chr4	10968200	10968535	10968358
Chr4	11000285	11000501	11000380
Chr4	11180721	11181124	11180929
Chr4	11201490	11202043	11201606
Chr4	11374165	11374542	11374349
Chr4	11552994	11553453	11553267
Chr4	11604027	11605237	11604472
Chr4	11865283	11865712	11865455
Chr4	11996299	11996795	11996570
Chr4	12018597	12018913	12018746
Chr4	12026403	12027001	12026611
Chr4	12027808	12028150	12027945
Chr4	12063396	12064040	12063655
Chr4	12083881	12084961	12084274
Chr4	12092924	12093125	12093022
Chr4	12278711	12279202	12278961
Chr4	12357251	12357652	12357445
Chr4	12369537	12369905	12369700
Chr4	12480377	12480799	12480567
Chr4	12835650	12836511	12836286
Chr4	12837130	12837381	12837247
Chr4	13016039	13016581	13016366
Chr4	13017573	13018660	13017996
Chr4	13021132	13022040	13021458
Chr4	13023375	13023987	13023726
Chr4	13079383	13079784	13079548
Chr4	13080125	13080569	13080333
Chr4	13193514	13193984	13193782
Chr4	13685873	13686857	13686077
Chr4	13709281	13709755	13709510
Chr4	13742798	13743289	13743031
Chr4	13854050	13854652	13854308
Chr4	13956980	13957399	13957224
Chr4	14022843	14023442	14023127
Chr4	14118139	14118717	14118380
Chr4	14163594	14164982	14163893
Chr4	14250813	14251256	14250944
Chr4	14324991	14325841	14325560
Chr4	14326006	14326495	14326234
Chr4	14372652	14373283	14373009
Chr4	14374136	14374546	14374371
Chr4	14444362	14444745	14444543
Chr4	14539676	14540075	14539880
Chr4	14752167	14752405	14752286
Chr4	14790063	14790612	14790354
Chr4	14813095	14813754	14813571
Chr4	14815214	14816108	14815805
Chr4	14845912	14846382	14846125
Chr4	14902509	14903078	14902790
Chr4	14912767	14913303	14913072
Chr4	15053946	15054845	15054491
Chr4	15205083	15205613	15205305
Chr4	15291373	15291762	15291529
Chr4	15396990	15397519	15397285
Chr4	15415860	15416265	15416018
Chr4	15458679	15459464	15458970
Chr4	15591407	15591838	15591623
Chr4	15638326	15638992	15638652
Chr4	15817162	15817776	15817492
Chr4	15917967	15918504	15918243
Chr4	15955836	15956077	15955974
Chr4	16038570	16039099	16038871
Chr4	16091271	16091759	16091430
Chr4	16186631	16186850	16186736
Chr4	16270917	16271765	16271174
Chr4	16295159	16295569	16295345
Chr4	16378027	16378289	16378155
Chr4	16394632	16395023	16394816
Chr4	16593832	16594793	16594214
Chr4	16688527	16689939	16689653
Chr4	16696052	16696574	16696240
Chr4	16697558	16697907	16697704
Chr4	16758537	16759008	16758819
Chr4	16769324	16769879	16769544
Chr4	16877248	16877656	16877519
Chr4	16951458	16951776	16951612
Chr4	16980279	16980704	16980496
Chr4	17001670	17002908	17002055
Chr4	17005738	17007089	17006051
Chr4	17150708	17151115	17150961
Chr4	17319589	17320160	17319923
Chr4	17322154	17322549	17322349
Chr4	17367236	17367737	17367507
Chr4	17371920	17372445	17372111
Chr4	17372737	17373211	17372949
Chr4	17395513	17396114	17395856
Chr4	17397745	17398210	17397919
Chr4	17398708	17399207	17398957
Chr4	17408045	17409184	17408946
Chr4	17431434	17432369	17432126
Chr4	17585016	17585678	17585307
Chr4	17600958	17601403	17601181
Chr4	17727718	17728398	17728123
Chr4	17730434	17731058	17730691
Chr4	17734112	17734738	17734496
Chr4	17780606	17781192	17780896
Chr4	17846455	17846833	17846628
Chr4	18063100	18063466	18063298
Chr4	18073084	18073563	18073314
Chr4	18151696	18152676	18152386
Chr4	18206950	18207382	18207147
Chr4	18318392	18318834	18318622
Chr4	18361536	18361974	18361743
Chr4	18465692	18466129	18465935
Chr4	18519268	18519548	18519416
Chr4	18524953	18525435	18525179
Chr4	18549169	18549418	18549305
Chr4	18570649	18570948	18570762
Chr5	15988	16501	16285
Chr5	38879	39367	39123
Chr5	205796	206277	206044
Chr5	226762	227276	227101
Chr5	229628	230115	229901
Chr5	312115	312659	312421
Chr5	390105	390383	390247
Chr5	536348	537111	536642
Chr5	566318	566825	566603
Chr5	697652	697897	697782
Chr5	742346	742862	742609
Chr5	792622	793167	792884
Chr5	916490	916950	916724
Chr5	945452	945865	945674
Chr5	965972	966375	966152
Chr5	966825	967493	967241
Chr5	1022607	1023273	1023039
Chr5	1044405	1044873	1044656
Chr5	1279327	1279869	1279606
Chr5	1348989	1349196	1349127
Chr5	1395404	1395899	1395626
Chr5	1750763	1751441	1750999
Chr5	1817548	1817774	1817661
Chr5	1825951	1826446	1826184
Chr5	1826691	1827425	1827061
Chr5	1834015	1834248	1834144
Chr5	1855638	1856115	1855875
Chr5	1891304	1892264	1891951
Chr5	1893981	1894489	1894283
Chr5	1894669	1895009	1894852
Chr5	1950779	1951502	1951232
Chr5	2123452	2124405	2123663
Chr5	2133699	2134103	2133911
Chr5	2167045	2167536	2167234
Chr5	2234363	2235217	2234893
Chr5	2283982	2284431	2284199
Chr5	2291405	2291790	2291613
Chr5	2409086	2409812	2409305
Chr5	2557040	2557641	2557190
Chr5	2561096	2561594	2561347
Chr5	2587920	2588374	2588154
Chr5	2612758	2613198	2612926
Chr5	2614403	2614879	2614671
Chr5	2805186	2805830	2805426
Chr5	2838968	2839470	2839250
Chr5	2840033	2840656	2840427
Chr5	2841030	2841453	2841240
Chr5	2856357	2856861	2856599
Chr5	2886878	2887306	2887083
Chr5	2936639	2937439	2937200
Chr5	2938015	2938388	2938195
Chr5	2939696	2940530	2940141
Chr5	2985380	2985784	2985571
Chr5	3020303	3020589	3020464
Chr5	3045700	3046198	3045913
Chr5	3048680	3049102	3048910
Chr5	3179430	3179852	3179688
Chr5	3181737	3182232	3181987
Chr5	3317769	3318482	3318179
Chr5	3396031	3396404	3396228
Chr5	3457505	3458032	3457794
Chr5	3478237	3478738	3478505
Chr5	3509785	3510129	3509927
Chr5	3544810	3545231	3545037
Chr5	3550054	3550489	3550159
Chr5	3610025	3610341	3610169
Chr5	3613268	3613857	3613622
Chr5	3693420	3693685	3693557
Chr5	3771204	3771782	3771517
Chr5	3833201	3833803	3833478
Chr5	3865450	3865957	3865736
Chr5	3895086	3895586	3895394
Chr5	3902105	3902462	3902288
Chr5	4038785	4039359	4038994
Chr5	4071122	4071440	4071295
Chr5	4085286	4085613	4085468
Chr5	4155988	4156827	4156337
Chr5	4220854	4221356	4221124
Chr5	4254521	4255332	4255087
Chr5	4276310	4276637	4276472
Chr5	4299030	4299498	4299263
Chr5	4436822	4437215	4436976
Chr5	4444591	4445143	4444909
Chr5	4450674	4451312	4451022
Chr5	4451373	4451893	4451646
Chr5	4575133	4575541	4575324
Chr5	4593073	4593603	4593287
Chr5	4667465	4667776	4667650
Chr5	4673009	4673526	4673284
Chr5	4721971	4722628	4722201
Chr5	4745694	4746156	4745929
Chr5	4900518	4900913	4900732
Chr5	4984250	4984979	4984484
Chr5	4986072	4986474	4986261
Chr5	5007987	5009015	5008199
Chr5	5076519	5076880	5076726
Chr5	5205462	5205897	5205771
Chr5	5227359	5227882	5227594
Chr5	5306465	5306906	5306689
Chr5	5616526	5617038	5616778
Chr5	5663998	5664341	5664217
Chr5	5862866	5863505	5863164
Chr5	5866448	5866889	5866673
Chr5	5961726	5962526	5962284
Chr5	5978312	5978678	5978544
Chr5	6038963	6039573	6039288
Chr5	6054297	6054661	6054448
Chr5	6216415	6216879	6216563
Chr5	6224966	6225525	6225233
Chr5	6318333	6318774	6318629
Chr5	6320448	6320955	6320704
Chr5	6380771	6381483	6381240
Chr5	6391949	6392902	6392180
Chr5	6393152	6393809	6393511
Chr5	6399378	6399894	6399585
Chr5	6401925	6402136	6402032
Chr5	6409142	6409648	6409445
Chr5	6422828	6423232	6423000
Chr5	6556237	6556665	6556484
Chr5	6583012	6583715	6583366
Chr5	6812377	6812684	6812507
Chr5	6828138	6828512	6828306
Chr5	6828604	6829234	6828984
Chr5	6981934	6982235	6982069
Chr5	7224223	7224509	7224354
Chr5	7256591	7257003	7256769
Chr5	7265675	7266607	7265904
Chr5	7342090	7342497	7342306
Chr5	7351234	7351586	7351410
Chr5	7365467	7365698	7365567
Chr5	7385524	7385967	7385761
Chr5	7433113	7433567	7433318
Chr5	7490899	7491146	7490995
Chr5	7557577	7558010	7557810
Chr5	7705868	7706096	7705988
Chr5	7721915	7722412	7722141
Chr5	7750941	7751278	7751108
Chr5	7833159	7833651	7833480
Chr5	7835120	7835585	7835383
Chr5	7992398	7992880	7992589
Chr5	8004750	8005269	8004989
Chr5	8379700	8380116	8379887
Chr5	8529358	8529752	8529638
Chr5	8542895	8543758	8543379
Chr5	8561113	8561563	8561325
Chr5	8822941	8823221	8823079
Chr5	8840906	8841202	8841057
Chr5	8903201	8903664	8903448
Chr5	8985041	8985429	8985192
Chr5	9133122	9133567	9133335
Chr5	9290858	9291058	9290953
Chr5	9480206	9480683	9480453
Chr5	9628854	9629376	9629125
Chr5	9798953	9799423	9799183
Chr5	9960400	9960812	9960586
Chr5	10451737	10452442	10452115
Chr5	10455111	10455914	10455437
Chr5	10652927	10653304	10653131
Chr5	10701884	10702233	10702049
Chr5	12449494	12449722	12449597
Chr5	13284804	13285012	13284910
Chr5	13591560	13591797	13591659
Chr5	13720583	13720921	13720741
Chr5	13735390	13735627	13735490
Chr5	13936095	13936572	13936377
Chr5	13937540	13938413	13937884
Chr5	13939162	13939656	13939389
Chr5	15631141	15631619	15631435
Chr5	15756981	15757202	15757097
Chr5	15871495	15871995	15871744
Chr5	15913786	15914289	15914069
Chr5	15930593	15931079	15930852
Chr5	16237289	16237712	16237511
Chr5	16337482	16338033	16337720
Chr5	16440614	16441030	16440769
Chr5	16543909	16544193	16544026
Chr5	16563396	16563892	16563635
Chr5	16569086	16569504	16569294
Chr5	16576503	16576977	16576656
Chr5	16717101	16717313	16717209
Chr5	16865349	16865781	16865528
Chr5	17073489	17073865	17073692
Chr5	17363227	17363762	17363590
Chr5	17437592	17437838	17437723
Chr5	17465054	17465260	17465149
Chr5	17549856	17550429	17550230
Chr5	17585045	17585445	17585260
Chr5	17987165	17987504	17987317
Chr5	17991482	17991748	17991603
Chr5	18000146	18000647	18000400
Chr5	18000923	18001402	18001110
Chr5	18097571	18097868	18097719
Chr5	18358819	18359237	18358986
Chr5	18374447	18374857	18374719
Chr5	18378666	18379174	18378884
Chr5	18583166	18583518	18583342
Chr5	18627818	18628053	18627921
Chr5	18712429	18712816	18712594
Chr5	18893319	18893681	18893538
Chr5	18946906	18947341	18947124
Chr5	18985439	18985902	18985773
Chr5	19111578	19112557	19111991
Chr5	19235011	19235211	19235112
Chr5	19456707	19457006	19456848
Chr5	19595282	19595749	19595531
Chr5	19784340	19784551	19784438
Chr5	20011133	20011598	20011378
Chr5	20084115	20084520	20084297
Chr5	20238798	20239044	20238900
Chr5	20273963	20274354	20274112
Chr5	20278033	20278255	20278143
Chr5	20295116	20295354	20295212
Chr5	20453991	20454411	20454220
Chr5	20520294	20520660	20520484
Chr5	20553749	20553969	20553847
Chr5	20632434	20632651	20632524
Chr5	20779417	20779823	20779550
Chr5	20898725	20899202	20898948
Chr5	21023828	21024224	21024014
Chr5	21044935	21045525	21045207
Chr5	21061381	21061780	21061617
Chr5	21154749	21155119	21154930
Chr5	21285993	21286463	21286213
Chr5	21583450	21583916	21583656
Chr5	21669124	21669623	21669332
Chr5	21766943	21767145	21767043
Chr5	21826476	21826750	21826606
Chr5	21883962	21884267	21884132
Chr5	21896233	21896742	21896495
Chr5	21900801	21901170	21900960
Chr5	21997296	21997506	21997399
Chr5	22083684	22084100	22083877
Chr5	22109794	22110222	22110077
Chr5	22144058	22144346	22144212
Chr5	22216748	22217045	22216933
Chr5	22388271	22388739	22388498
Chr5	22411415	22411732	22411594
Chr5	22665672	22666000	22665853
Chr5	22778993	22779509	22779215
Chr5	22829248	22829760	22829438
Chr5	22887327	22887872	22887597
Chr5	22938904	22939427	22939090
Chr5	22997059	22997441	22997220
Chr5	23009935	23010360	23010206
Chr5	23043706	23044056	23043920
Chr5	23076851	23077344	23077063
Chr5	23120734	23121074	23120913
Chr5	23127076	23127278	23127178
Chr5	23146805	23147781	23147500
Chr5	23165334	23165758	23165559
Chr5	23222090	23222429	23222256
Chr5	23237197	23237597	23237448
Chr5	23312670	23313046	23312855
Chr5	23314135	23314584	23314333
Chr5	23357290	23357781	23357545
Chr5	23388323	23388695	23388496
Chr5	23391521	23392663	23391780
Chr5	23659459	23659996	23659782
Chr5	23661331	23661886	23661554
Chr5	23670112	23670584	23670334
Chr5	23700303	23700741	23700553
Chr5	23762431	23762846	23762666
Chr5	23785033	23785511	23785287
Chr5	23879102	23879415	23879269
Chr5	23953939	23954404	23954213
Chr5	24072947	24073418	24073156
Chr5	24336208	24336610	24336419
Chr5	24395687	24396154	24395976
Chr5	24415348	24415949	24415614
Chr5	24479993	24480602	24480288
Chr5	24505278	24505705	24505500
Chr5	24505824	24506599	24506300
Chr5	24506925	24507486	24507235
Chr5	24509279	24509751	24509517
Chr5	24510136	24510851	24510510
Chr5	24578205	24579011	24578748
Chr5	24878356	24878792	24878507
Chr5	24963786	24964240	24964012
Chr5	24972314	24972817	24972614
Chr5	24993672	24994483	24993905
Chr5	24995663	24996560	24996291
Chr5	25038169	25038580	25038377
Chr5	25086774	25087165	25086948
Chr5	25109390	25110029	25109738
Chr5	25174899	25175747	25175464
Chr5	25184034	25184294	25184175
Chr5	25270969	25271396	25271239
Chr5	25307385	25307878	25307646
Chr5	25322077	25322665	25322457
Chr5	25383340	25383868	25383627
Chr5	25503190	25503657	25503471
Chr5	25504042	25504819	25504537
Chr5	25558504	25559049	25558771
Chr5	25644409	25644640	25644514
Chr5	25726589	25726985	25726800
Chr5	25804888	25805393	25805124
Chr5	25907839	25908248	25908037
Chr5	25931892	25932238	25932106
Chr5	25976759	25977176	25976984
Chr5	26012341	26012857	26012615
Chr5	26037435	26037994	26037837
Chr5	26042510	26042964	26042732
Chr5	26101174	26101634	26101369
Chr5	26138324	26138953	26138646
Chr5	26139408	26139979	26139640
Chr5	26148997	26149419	26149222
Chr5	26150699	26150984	26150837
Chr5	26241548	26242293	26241747
Chr5	26363451	26363911	26363685
Chr5	26532858	26533424	26533074
Chr5	26562351	26562785	26562562
Chr5	26584613	26584983	26584794
Chr5	26629673	26629900	26629796
Chr5	26641213	26641761	26641496
Chr5	26644987	26645492	26645192
Chr5	26658616	26659739	26659253
Chr5	26662890	26663424	26663203
Chr5	26722863	26723422	26723140
Chr5	26765319	26765906	26765629
Chr5	26805347	26805917	26805621
Chr5	26806622	26807103	26806862
Chr5	26837665	26838618	26838337
Chr5	26839057	26839435	26839251
Chr5	26851589	26852120	26851868
Chr5	26852875	26853293	26853024
Chr5	26855324	26856900	26855856
Chr5	26871924	26872296	26872140
Chr5	26887545	26887802	26887676
Chr5	26899551	26900048	26899817
Chr5	26901041	26901570	26901340
Chr5	26930552	26930968	26930769

## Sheet: AP1_stage0
Chromsome	Start	End	Summit
Chr1	363371	365844	365447
Chr1	367212	368970	367632
Chr1	1134203	1134991	1134620
Chr1	1188060	1188999	1188326
Chr1	1235783	1236826	1236508
Chr1	1468868	1469655	1469273
Chr1	1570192	1571149	1570698
Chr1	1587774	1589475	1588161
Chr1	1605401	1606323	1605864
Chr1	1611196	1612040	1611702
Chr1	1612485	1613354	1612977
Chr1	1713276	1714617	1714112
Chr1	1878521	1879865	1879488
Chr1	1880524	1881598	1881313
Chr1	1882515	1883060	1882719
Chr1	2163788	2164589	2164161
Chr1	2174678	2175349	2175062
Chr1	2197209	2197813	2197474
Chr1	2282673	2283451	2283046
Chr1	2284981	2285593	2285295
Chr1	2316222	2316993	2316488
Chr1	2317460	2318367	2317995
Chr1	2351507	2352309	2351792
Chr1	2530126	2530728	2530380
Chr1	2746693	2747281	2746964
Chr1	2747726	2748428	2748148
Chr1	2926441	2927728	2926869
Chr1	2988185	2989423	2988869
Chr1	2990292	2992035	2990851
Chr1	3100134	3101735	3101347
Chr1	3185040	3186280	3185341
Chr1	3186684	3187400	3187031
Chr1	3283688	3284414	3284040
Chr1	3287160	3288044	3287569
Chr1	3398444	3399295	3398905
Chr1	3420439	3422111	3421473
Chr1	3715639	3716587	3716032
Chr1	3929546	3930402	3929997
Chr1	3931416	3932070	3931821
Chr1	4081719	4082858	4081998
Chr1	4096343	4097026	4096685
Chr1	4103166	4103811	4103433
Chr1	4106690	4108244	4107843
Chr1	4109208	4109840	4109561
Chr1	4212801	4213954	4213290
Chr1	4217525	4218126	4217772
Chr1	4231083	4231760	4231483
Chr1	4525593	4527444	4526175
Chr1	4530511	4531652	4531296
Chr1	4531985	4534488	4532984
Chr1	4539303	4542362	4539724
Chr1	4578328	4580385	4578764
Chr1	4599950	4601091	4600691
Chr1	4708116	4708848	4708522
Chr1	4990976	4991569	4991324
Chr1	5017918	5018917	5018634
Chr1	5066024	5066582	5066307
Chr1	5067164	5067819	5067512
Chr1	5068361	5069766	5069078
Chr1	5070426	5071131	5070764
Chr1	5135896	5137169	5136223
Chr1	5339264	5339810	5339556
Chr1	5346591	5347201	5346848
Chr1	5347871	5348951	5348539
Chr1	5422994	5424002	5423673
Chr1	5531789	5532372	5532143
Chr1	5963643	5964206	5963895
Chr1	6015967	6017452	6016326
Chr1	6101910	6102530	6102205
Chr1	6219187	6219849	6219571
Chr1	6442966	6444157	6443704
Chr1	6512340	6513136	6512725
Chr1	6513212	6513769	6513517
Chr1	6578981	6580742	6579331
Chr1	6670163	6671344	6671001
Chr1	6684154	6684734	6684380
Chr1	6861193	6861876	6861583
Chr1	6898456	6898975	6898713
Chr1	6899302	6900151	6899696
Chr1	7053794	7054465	7054082
Chr1	7111325	7112005	7111769
Chr1	7247879	7248776	7248132
Chr1	7322608	7323159	7322860
Chr1	7365923	7366891	7366377
Chr1	7368813	7369480	7369141
Chr1	7384441	7384995	7384640
Chr1	7461396	7462590	7462004
Chr1	7659468	7661741	7660943
Chr1	7663102	7665528	7664938
Chr1	7765493	7766206	7765819
Chr1	7821897	7822701	7822315
Chr1	7830282	7830805	7830513
Chr1	7832469	7833338	7832876
Chr1	7887398	7888275	7887857
Chr1	7888504	7889460	7888878
Chr1	7906658	7907743	7907371
Chr1	8005042	8006233	8005467
Chr1	8075437	8076213	8075796
Chr1	8137633	8138547	8137902
Chr1	8141544	8142612	8141784
Chr1	8142892	8143785	8143295
Chr1	8144606	8145724	8145272
Chr1	8177709	8178459	8178069
Chr1	8178963	8180022	8179428
Chr1	8180205	8180689	8180445
Chr1	8181079	8181916	8181525
Chr1	8297520	8299803	8298366
Chr1	8300742	8301524	8301134
Chr1	8304187	8306400	8305448
Chr1	8598263	8599170	8598811
Chr1	8689456	8690673	8689818
Chr1	8692373	8693283	8692698
Chr1	8695686	8696280	8696024
Chr1	8697040	8697894	8697437
Chr1	8717563	8718152	8717858
Chr1	8726780	8727439	8727163
Chr1	8727604	8728826	8728446
Chr1	8839413	8840339	8839998
Chr1	8848164	8849546	8849161
Chr1	8921867	8922932	8922234
Chr1	8923978	8924582	8924280
Chr1	8933131	8933987	8933525
Chr1	8935175	8935962	8935532
Chr1	8958906	8959588	8959297
Chr1	8982720	8986331	8983848
Chr1	9256586	9257407	9256966
Chr1	9257552	9259608	9258610
Chr1	9263521	9265665	9264492
Chr1	9275076	9275621	9275320
Chr1	9354751	9355389	9355077
Chr1	9357278	9358053	9357750
Chr1	9787318	9788277	9787882
Chr1	9829477	9830355	9829827
Chr1	9831003	9832428	9831529
Chr1	9884573	9886456	9884881
Chr1	9888619	9889179	9888933
Chr1	9889509	9890052	9889712
Chr1	9911226	9912292	9911612
Chr1	9913414	9914080	9913703
Chr1	9966281	9967014	9966794
Chr1	10065334	10065846	10065594
Chr1	10077791	10078382	10078135
Chr1	10139779	10140495	10140157
Chr1	10145630	10147280	10146725
Chr1	10228474	10229793	10228835
Chr1	10353616	10354385	10353965
Chr1	10504474	10505372	10504921
Chr1	10519920	10520768	10520408
Chr1	10520875	10521489	10521203
Chr1	10562381	10563151	10562834
Chr1	10563760	10565076	10564766
Chr1	10676779	10677457	10677176
Chr1	10678585	10680698	10679140
Chr1	10683679	10686134	10685693
Chr1	10692521	10693519	10693094
Chr1	10693817	10694740	10694278
Chr1	10713315	10714334	10713953
Chr1	10715209	10716002	10715449
Chr1	10794830	10795954	10795143
Chr1	10799932	10800489	10800227
Chr1	10800854	10801362	10801107
Chr1	10801865	10802421	10802141
Chr1	10845206	10845920	10845608
Chr1	10874011	10875262	10874919
Chr1	10958713	10960144	10959797
Chr1	11374171	11375202	11374669
Chr1	11624799	11625879	11625330
Chr1	11626132	11627196	11626570
Chr1	11630498	11631919	11630794
Chr1	11808230	11808868	11808591
Chr1	11809595	11810275	11809940
Chr1	11830826	11831595	11831162
Chr1	11978466	11979345	11978818
Chr1	12026454	12027493	12026853
Chr1	12054455	12055376	12054961
Chr1	12055794	12057618	12057050
Chr1	12254635	12255209	12254985
Chr1	13029435	13030370	13029887
Chr1	13367334	13368608	13367644
Chr1	14172110	14172604	14172341
Chr1	14173140	14173777	14173488
Chr1	16896946	16897504	16897140
Chr1	16900497	16901256	16900889
Chr1	17168749	17169436	17169081
Chr1	17222673	17223618	17223140
Chr1	17223664	17225090	17224780
Chr1	17226154	17227278	17226369
Chr1	17237933	17239205	17238885
Chr1	17268241	17268813	17268511
Chr1	17861599	17862164	17861915
Chr1	17862218	17863043	17862580
Chr1	17864457	17865794	17865441
Chr1	17872923	17873498	17873135
Chr1	17920786	17922068	17921623
Chr1	18026767	18028403	18027163
Chr1	18175762	18176775	18176392
Chr1	18212570	18213404	18212964
Chr1	18379761	18380313	18379978
Chr1	18679868	18681650	18680997
Chr1	18942353	18942945	18942585
Chr1	19105305	19106091	19105771
Chr1	19174704	19175818	19175466
Chr1	19302222	19303418	19302694
Chr1	19304372	19305436	19305200
Chr1	19431497	19432260	19431812
Chr1	19432529	19433698	19433323
Chr1	19435560	19436763	19435904
Chr1	19782535	19783549	19782908
Chr1	19804848	19806330	19805155
Chr1	19827925	19829060	19828756
Chr1	20206060	20206932	20206375
Chr1	20239041	20240028	20239682
Chr1	20445582	20446346	20445962
Chr1	20563044	20564488	20563678
Chr1	20564573	20566459	20566074
Chr1	20668623	20669175	20668818
Chr1	20669325	20671737	20671335
Chr1	20812648	20813305	20813003
Chr1	20814915	20815543	20815245
Chr1	20860148	20860579	20860348
Chr1	20954587	20957193	20956757
Chr1	21016362	21017257	21016852
Chr1	21206750	21207264	21207067
Chr1	21655534	21656301	21655865
Chr1	21678808	21679416	21679160
Chr1	21724652	21725230	21724923
Chr1	22085514	22086149	22085795
Chr1	22135959	22136653	22136286
Chr1	22387062	22388621	22387829
Chr1	22421474	22422453	22422012
Chr1	22422891	22423445	22423203
Chr1	22522101	22523031	22522562
Chr1	22827887	22828494	22828242
Chr1	22829570	22830218	22829889
Chr1	23022546	23023203	23022848
Chr1	23081508	23082719	23081920
Chr1	23286670	23287848	23287514
Chr1	23772927	23773544	23773262
Chr1	24005412	24007431	24005787
Chr1	24033552	24034922	24034331
Chr1	24044262	24044844	24044580
Chr1	24487515	24488130	24487819
Chr1	24620692	24622356	24621148
Chr1	24622978	24624756	24624248
Chr1	24624906	24626831	24625388
Chr1	24830924	24831465	24831289
Chr1	24846750	24847241	24846975
Chr1	24847629	24848354	24848040
Chr1	24914059	24916472	24915590
Chr1	24974599	24976282	24975795
Chr1	25029725	25030241	25030008
Chr1	25319466	25320530	25319695
Chr1	25462833	25463979	25463182
Chr1	25464025	25465106	25464288
Chr1	25528807	25529470	25529143
Chr1	25529926	25530648	25530313
Chr1	25530822	25532613	25531750
Chr1	25617275	25618644	25617691
Chr1	25620879	25621464	25621170
Chr1	25622376	25622981	25622668
Chr1	25623530	25624187	25623852
Chr1	25624346	25624923	25624669
Chr1	25655350	25655954	25655662
Chr1	25656789	25657448	25657072
Chr1	25679765	25680370	25680075
Chr1	25699451	25700189	25699753
Chr1	25702574	25703192	25702899
Chr1	25703532	25704348	25703948
Chr1	25710728	25712249	25711042
Chr1	25751942	25752763	25752334
Chr1	25803255	25803895	25803524
Chr1	25833564	25834925	25834564
Chr1	25850433	25851112	25850805
Chr1	25878606	25879335	25879008
Chr1	25887056	25888598	25887976
Chr1	25949090	25950730	25949949
Chr1	25951278	25952283	25951701
Chr1	25985703	25988358	25987925
Chr1	25988574	25989466	25988958
Chr1	26042609	26043688	26043247
Chr1	26057853	26058655	26058263
Chr1	26059070	26059844	26059538
Chr1	26099455	26101585	26100808
Chr1	26161008	26161650	26161220
Chr1	26164164	26164884	26164458
Chr1	26168323	26169365	26168982
Chr1	26171428	26172192	26171846
Chr1	26240513	26243812	26242616
Chr1	26254763	26256044	26255592
Chr1	26257522	26258233	26257807
Chr1	26260482	26261859	26260879
Chr1	26313960	26314785	26314411
Chr1	26315447	26316349	26315934
Chr1	26317159	26318430	26317507
Chr1	26399022	26399950	26399412
Chr1	26402749	26403549	26403212
Chr1	26418085	26420118	26419090
Chr1	26441822	26442698	26442303
Chr1	26443038	26444359	26443968
Chr1	26515481	26516197	26515864
Chr1	26516540	26518095	26516962
Chr1	26574998	26576120	26575417
Chr1	26577485	26578474	26578159
Chr1	26579865	26581759	26580684
Chr1	26657263	26658285	26657766
Chr1	26659583	26662020	26660471
Chr1	26679817	26680622	26680165
Chr1	26694590	26695588	26694965
Chr1	26696183	26696701	26696372
Chr1	26727582	26728257	26727986
Chr1	26741230	26741742	26741524
Chr1	26742057	26742676	26742426
Chr1	26744657	26745520	26745086
Chr1	26963076	26964529	26964129
Chr1	27053354	27054277	27053894
Chr1	27085239	27086256	27085572
Chr1	27093868	27094790	27094267
Chr1	27105701	27106825	27106414
Chr1	27159423	27161370	27160065
Chr1	27177374	27178045	27177724
Chr1	27178945	27180191	27179503
Chr1	27181399	27182267	27181844
Chr1	27182989	27184277	27183560
Chr1	27265474	27266036	27265694
Chr1	27266389	27267150	27266855
Chr1	27276070	27279140	27277622
Chr1	27292635	27293312	27292978
Chr1	27345579	27346313	27345966
Chr1	27362435	27363001	27362710
Chr1	27363420	27364394	27363893
Chr1	27364863	27365573	27365212
Chr1	27437064	27438011	27437572
Chr1	27483838	27484606	27484305
Chr1	27595850	27596657	27596257
Chr1	27655694	27656301	27655905
Chr1	27661230	27662100	27661538
Chr1	27713453	27714159	27713755
Chr1	27741160	27741980	27741539
Chr1	27976588	27977623	27977230
Chr1	27977712	27979100	27978626
Chr1	28151184	28152011	28151680
Chr1	28152170	28152754	28152420
Chr1	28183381	28184220	28183889
Chr1	28236752	28238286	28237636
Chr1	28239385	28240262	28239703
Chr1	28288854	28289471	28289167
Chr1	28292677	28293359	28292957
Chr1	28294056	28294656	28294316
Chr1	28295442	28295956	28295667
Chr1	28309867	28310587	28310248
Chr1	28312509	28313106	28312893
Chr1	28336529	28337191	28336867
Chr1	28356943	28357527	28357214
Chr1	28357946	28358992	28358513
Chr1	28374590	28375159	28374969
Chr1	28375454	28376426	28376019
Chr1	28376675	28377503	28377042
Chr1	28378038	28379656	28379018
Chr1	28402718	28403486	28403134
Chr1	28429882	28430652	28430263
Chr1	28438958	28440034	28439569
Chr1	28461140	28461742	28461393
Chr1	28466902	28468028	28467575
Chr1	28469466	28470109	28469754
Chr1	28582740	28584051	28583173
Chr1	28672549	28673359	28672882
Chr1	28675443	28677665	28676325
Chr1	28677715	28678394	28678050
Chr1	28771034	28771753	28771339
Chr1	28771916	28772790	28772192
Chr1	28880824	28881429	28881186
Chr1	28930631	28931194	28930893
Chr1	29233346	29234555	29233625
Chr1	29242768	29243947	29243659
Chr1	29336369	29337060	29336703
Chr1	29337385	29338145	29337688
Chr1	29358995	29360028	29359322
Chr1	29362493	29363425	29362909
Chr1	29366258	29367675	29367224
Chr1	29385552	29386149	29385912
Chr1	29437083	29438241	29437603
Chr1	29438460	29440483	29440133
Chr1	29527394	29528102	29527714
Chr1	29558008	29560217	29558764
Chr1	29563164	29564002	29563627
Chr1	29742962	29744888	29744046
Chr1	29754895	29758664	29755848
Chr1	29760433	29761369	29761058
Chr1	30186629	30188080	30187729
Chr1	30190019	30191164	30190311
Chr2	97634	98219	97913
Chr2	121780	123238	122944
Chr2	180870	181570	181222
Chr2	300416	301181	300914
Chr2	303374	303944	303645
Chr2	306076	306600	306319
Chr2	383089	383645	383355
Chr2	385944	386695	386358
Chr2	387085	388066	387663
Chr2	412105	412974	412596
Chr2	422565	423914	423504
Chr2	428414	429132	428783
Chr2	431872	433017	432408
Chr2	433420	434006	433685
Chr2	435339	435959	435586
Chr2	448968	449614	449306
Chr2	468016	469410	468339
Chr2	506474	508000	507675
Chr2	509432	510847	510530
Chr2	857609	858209	857873
Chr2	915425	916075	915749
Chr2	918396	919501	918737
Chr2	920270	920783	920599
Chr2	999087	999632	999401
Chr2	1124893	1125617	1125223
Chr2	1136481	1137055	1136828
Chr2	1188189	1189174	1188811
Chr2	1256181	1256962	1256629
Chr2	1571912	1572546	1572240
Chr2	2025605	2026284	2025894
Chr2	2198096	2198734	2198381
Chr2	5675747	5676333	5675964
Chr2	6017979	6018872	6018303
Chr2	7219332	7220004	7219748
Chr2	7303253	7304039	7303700
Chr2	7641093	7641617	7641431
Chr2	7719807	7720366	7720112
Chr2	7723797	7724775	7724207
Chr2	7727230	7727811	7727435
Chr2	7832123	7832973	7832504
Chr2	7951071	7951829	7951382
Chr2	7954123	7955592	7954519
Chr2	8030693	8031578	8031208
Chr2	8053160	8053699	8053443
Chr2	8117591	8118335	8117934
Chr2	8230089	8230980	8230479
Chr2	8429528	8430047	8429825
Chr2	8430248	8430759	8430534
Chr2	8857889	8858524	8858198
Chr2	9037663	9038634	9037989
Chr2	9085758	9086451	9086110
Chr2	9086960	9088432	9087201
Chr2	9120003	9120567	9120181
Chr2	9121080	9121996	9121461
Chr2	9258107	9258789	9258513
Chr2	9511326	9512046	9511672
Chr2	9516908	9517882	9517281
Chr2	9565482	9566164	9565768
Chr2	9577388	9577980	9577654
Chr2	9578323	9578928	9578613
Chr2	9579404	9580491	9580239
Chr2	9642343	9643208	9642764
Chr2	9721622	9723005	9722215
Chr2	9731315	9732125	9731696
Chr2	9749351	9749835	9749503
Chr2	9786079	9786631	9786440
Chr2	9791779	9792490	9792209
Chr2	9821266	9822294	9821477
Chr2	9866420	9867018	9866721
Chr2	9868622	9869200	9868931
Chr2	9872556	9873655	9872838
Chr2	9921847	9922609	9922201
Chr2	9924499	9925099	9924802
Chr2	9926255	9927176	9926474
Chr2	9975402	9977130	9976763
Chr2	10073670	10075131	10074028
Chr2	10080002	10081229	10080229
Chr2	10189871	10190606	10190252
Chr2	10191061	10192019	10191559
Chr2	10297592	10298899	10297967
Chr2	10515174	10516457	10516226
Chr2	10591622	10592125	10591798
Chr2	10726937	10727485	10727182
Chr2	10835460	10836853	10836446
Chr2	10944820	10945493	10945156
Chr2	11139893	11140930	11140246
Chr2	11213884	11214682	11214279
Chr2	11380072	11380869	11380481
Chr2	11548463	11549084	11548759
Chr2	11550449	11551174	11550822
Chr2	11639661	11640273	11640044
Chr2	11771361	11771964	11771671
Chr2	11925129	11925945	11925559
Chr2	11939673	11940183	11939994
Chr2	11940499	11942868	11942365
Chr2	11970843	11971551	11971206
Chr2	11987330	11988149	11987819
Chr2	11993862	11994846	11994633
Chr2	11996024	11996626	11996363
Chr2	12002135	12003149	12002631
Chr2	12049261	12049846	12049588
Chr2	12078203	12078824	12078497
Chr2	12082698	12083516	12083206
Chr2	12094276	12094815	12094618
Chr2	12111132	12111727	12111461
Chr2	12112485	12113021	12112727
Chr2	12145386	12146051	12145708
Chr2	12224879	12225933	12225194
Chr2	12228313	12229057	12228590
Chr2	12229410	12230028	12229771
Chr2	12231516	12232312	12231947
Chr2	12259199	12259937	12259540
Chr2	12375700	12377164	12376876
Chr2	12380438	12381373	12380909
Chr2	12430010	12430601	12430369
Chr2	12432011	12432598	12432312
Chr2	12772299	12773543	12772781
Chr2	12774330	12774959	12774672
Chr2	12775646	12776442	12775909
Chr2	12782753	12784185	12783225
Chr2	12787808	12788391	12788092
Chr2	12938532	12939620	12939008
Chr2	12940904	12941884	12941218
Chr2	12942312	12943317	12942517
Chr2	12944838	12945467	12945156
Chr2	12946115	12946796	12946445
Chr2	13005402	13008180	13006736
Chr2	13146343	13147428	13147053
Chr2	13178426	13179031	13178802
Chr2	13222142	13222919	13222543
Chr2	13274925	13275654	13275311
Chr2	13276321	13277206	13276681
Chr2	13278591	13279475	13279085
Chr2	13281264	13282131	13281904
Chr2	13295961	13296495	13296264
Chr2	13307376	13308139	13307760
Chr2	13309369	13309926	13309664
Chr2	13371161	13372786	13371603
Chr2	13377788	13378403	13378087
Chr2	13390734	13391388	13391125
Chr2	13437638	13438237	13437908
Chr2	13645473	13646655	13646251
Chr2	13646853	13647739	13647315
Chr2	13824179	13824889	13824619
Chr2	13825936	13826625	13826312
Chr2	13875533	13876699	13876113
Chr2	13988785	13990220	13989395
Chr2	14060282	14061059	14060672
Chr2	14116763	14117543	14117044
Chr2	14179155	14180634	14179957
Chr2	14191376	14192707	14191778
Chr2	14302812	14304026	14303456
Chr2	14328608	14329241	14328930
Chr2	14330864	14332650	14331330
Chr2	14339358	14340712	14339757
Chr2	14343438	14344011	14343715
Chr2	14485727	14486326	14486001
Chr2	14489473	14489978	14489741
Chr2	14490322	14491109	14490868
Chr2	14546551	14547437	14547021
Chr2	14584976	14586995	14585284
Chr2	14595566	14596145	14595814
Chr2	14644001	14646102	14645120
Chr2	14687268	14688140	14687724
Chr2	14733219	14734151	14733491
Chr2	14734888	14735962	14735410
Chr2	14778491	14779367	14778894
Chr2	14984221	14984841	14984508
Chr2	15004721	15005281	15005054
Chr2	15005790	15006797	15006383
Chr2	15059212	15059952	15059561
Chr2	15091925	15092580	15092225
Chr2	15093607	15094243	15093979
Chr2	15151697	15152979	15152494
Chr2	15157226	15157893	15157483
Chr2	15237580	15238803	15237864
Chr2	15270626	15271471	15271052
Chr2	15272405	15273733	15272804
Chr2	15274873	15275540	15275174
Chr2	15275805	15277072	15276317
Chr2	15280347	15281669	15280700
Chr2	15355492	15356814	15356474
Chr2	15378396	15378918	15378685
Chr2	15444242	15444725	15444552
Chr2	15446672	15448003	15447268
Chr2	15474392	15475660	15474958
Chr2	15493518	15494772	15494425
Chr2	15498485	15499690	15498750
Chr2	15501130	15501742	15501491
Chr2	15527858	15528702	15528239
Chr2	15624632	15625957	15625032
Chr2	15706896	15707497	15707172
Chr2	15783173	15784917	15784472
Chr2	15785532	15786356	15785919
Chr2	15788206	15788883	15788536
Chr2	15817309	15818457	15817641
Chr2	15927148	15928658	15927518
Chr2	15995350	15996156	15995737
Chr2	16016574	16017454	16016929
Chr2	16058511	16059836	16058922
Chr2	16107071	16108802	16107429
Chr2	16127408	16128574	16127763
Chr2	16289780	16290342	16290004
Chr2	16291240	16291703	16291496
Chr2	16292758	16293461	16293097
Chr2	16324441	16325256	16324798
Chr2	16338941	16340062	16339349
Chr2	16378373	16379797	16378634
Chr2	16380699	16381599	16381201
Chr2	16391257	16392224	16391709
Chr2	16432525	16434040	16432785
Chr2	16504178	16505061	16504502
Chr2	16506604	16507244	16506864
Chr2	16530603	16531889	16531378
Chr2	16545699	16547275	16546572
Chr2	16553115	16554869	16554558
Chr2	16641179	16642706	16641515
Chr2	16645270	16646687	16645673
Chr2	16745313	16745932	16745638
Chr2	16749666	16750170	16749909
Chr2	16763773	16765222	16764127
Chr2	16765520	16766122	16765834
Chr2	16770129	16770746	16770522
Chr2	16771491	16772354	16772022
Chr2	16893714	16896195	16894514
Chr2	16897802	16898438	16898148
Chr2	16899569	16900361	16900033
Chr2	16930624	16931371	16931019
Chr2	17029038	17029841	17029447
Chr2	17130054	17130975	17130337
Chr2	17147710	17150383	17149636
Chr2	17211943	17212495	17212281
Chr2	17213451	17214170	17213777
Chr2	17220306	17220831	17220619
Chr2	17221012	17221572	17221211
Chr2	17238921	17239428	17239169
Chr2	17240691	17241352	17240948
Chr2	17242234	17243359	17242935
Chr2	17248193	17249810	17248528
Chr2	17322913	17323638	17323341
Chr2	17357522	17358337	17357959
Chr2	17419673	17420645	17420399
Chr2	17443563	17444318	17443975
Chr2	17444909	17445504	17445179
Chr2	17445999	17446893	17446447
Chr2	17477145	17477840	17477454
Chr2	17480509	17481302	17480978
Chr2	17504189	17505701	17504755
Chr2	17506259	17507585	17506660
Chr2	17508648	17510805	17509012
Chr2	17526773	17527433	17527123
Chr2	17586863	17587644	17587263
Chr2	17587949	17588678	17588252
Chr2	17614069	17614782	17614479
Chr2	17615601	17616526	17616091
Chr2	17620038	17620774	17620337
Chr2	17622473	17623350	17622869
Chr2	17623610	17624394	17624008
Chr2	17627573	17628088	17627791
Chr2	17738869	17739799	17739404
Chr2	17806477	17808314	17807373
Chr2	17819604	17820153	17819885
Chr2	17838050	17838790	17838493
Chr2	17885750	17886884	17886552
Chr2	17926919	17927625	17927230
Chr2	18004072	18004636	18004321
Chr2	18004763	18005354	18005030
Chr2	18142687	18144166	18143015
Chr2	18236649	18237318	18236925
Chr2	18251067	18252273	18251852
Chr2	18492708	18493627	18493151
Chr2	18518088	18518835	18518449
Chr2	18535224	18536220	18535658
Chr2	18536690	18537460	18536944
Chr2	18580206	18581024	18580610
Chr2	18581583	18582205	18581865
Chr2	18588652	18589799	18588917
Chr2	18619983	18621281	18620701
Chr2	18628492	18629051	18628782
Chr2	18630303	18631011	18630530
Chr2	18631754	18632514	18632302
Chr2	18633388	18635032	18634611
Chr2	18636504	18637620	18636899
Chr2	18681366	18682026	18681662
Chr2	18689528	18691307	18690305
Chr2	18713530	18714299	18713903
Chr2	18714501	18715001	18714704
Chr2	18725203	18725948	18725554
Chr2	18742291	18742837	18742542
Chr2	18801376	18802451	18801905
Chr2	18803623	18804418	18804039
Chr2	18806393	18807203	18806814
Chr2	18808875	18810205	18809288
Chr2	18810344	18813901	18811740
Chr2	18819455	18820820	18820475
Chr2	18821699	18823188	18822708
Chr2	18873682	18874735	18874206
Chr2	18908317	18910204	18909270
Chr2	18998846	18999883	18999657
Chr2	19020620	19021653	19021327
Chr2	19093581	19094374	19094084
Chr2	19094877	19096180	19095080
Chr2	19100709	19101984	19101019
Chr2	19104030	19104798	19104400
Chr2	19130940	19131655	19131292
Chr2	19132028	19133519	19132441
Chr2	19198010	19198597	19198282
Chr2	19239105	19240117	19239627
Chr2	19255377	19256957	19255662
Chr2	19257663	19258687	19258002
Chr2	19298709	19299353	19299032
Chr2	19316156	19316895	19316461
Chr2	19407904	19408597	19408400
Chr2	19467177	19468508	19467511
Chr2	19469444	19469969	19469652
Chr2	19473799	19474898	19474564
Chr2	19485376	19485843	19485557
Chr2	19573352	19573947	19573604
Chr3	336485	337548	336885
Chr3	373840	374681	374124
Chr3	375735	377097	376561
Chr3	386369	387965	387392
Chr3	428048	428871	428403
Chr3	467565	468157	467853
Chr3	728020	728721	728461
Chr3	731489	732119	731722
Chr3	822373	823070	822761
Chr3	914012	914693	914393
Chr3	948983	950616	949637
Chr3	1034473	1035567	1034819
Chr3	1086496	1087014	1086714
Chr3	1171285	1171759	1171491
Chr3	1174856	1175645	1175260
Chr3	1216351	1217345	1216790
Chr3	1290460	1291717	1290801
Chr3	1292558	1293213	1292873
Chr3	1315254	1315960	1315600
Chr3	1337723	1338878	1338206
Chr3	1485448	1486994	1486074
Chr3	1584382	1585175	1584858
Chr3	1678711	1680664	1679539
Chr3	1712777	1713687	1713203
Chr3	1796378	1796963	1796621
Chr3	1832551	1833602	1833194
Chr3	2055922	2056503	2056286
Chr3	2058477	2059229	2058841
Chr3	2130646	2131357	2131056
Chr3	2131581	2132886	2132046
Chr3	2175622	2176829	2176505
Chr3	2314574	2315225	2314853
Chr3	2334676	2335511	2335012
Chr3	2345507	2346373	2345939
Chr3	2348693	2349388	2349037
Chr3	2356407	2357932	2357496
Chr3	2363892	2364720	2364303
Chr3	2383582	2384275	2383914
Chr3	2407300	2408452	2407628
Chr3	2408773	2409268	2409041
Chr3	2650863	2651447	2651187
Chr3	2745128	2745624	2745387
Chr3	2756470	2757502	2756922
Chr3	3014778	3015340	3015183
Chr3	3127626	3128265	3127901
Chr3	3128461	3129089	3128703
Chr3	3582374	3583213	3582829
Chr3	3587561	3588327	3587763
Chr3	3648105	3649149	3648619
Chr3	3650178	3650932	3650699
Chr3	3651135	3651688	3651383
Chr3	3655122	3657576	3655847
Chr3	3657794	3659208	3658214
Chr3	3876008	3876829	3876436
Chr3	4024358	4024991	4024619
Chr3	4081441	4082133	4081820
Chr3	4123244	4124741	4123762
Chr3	4125543	4126205	4125872
Chr3	4127153	4128368	4127792
Chr3	4201354	4202423	4201562
Chr3	4202522	4203124	4202858
Chr3	4359830	4361101	4360137
Chr3	4402436	4403685	4403024
Chr3	4481985	4482715	4482385
Chr3	4486258	4486893	4486624
Chr3	4489907	4490730	4490308
Chr3	4543581	4545564	4544753
Chr3	4545761	4546395	4546120
Chr3	4548294	4549380	4548783
Chr3	4603491	4604226	4603827
Chr3	4605584	4608828	4606072
Chr3	4609972	4611141	4610247
Chr3	4616127	4617218	4616912
Chr3	4739814	4741133	4740482
Chr3	4887771	4888480	4888068
Chr3	4932738	4933288	4933090
Chr3	5001028	5001635	5001387
Chr3	5002913	5004346	5003596
Chr3	5046823	5047587	5047218
Chr3	5058052	5059172	5058402
Chr3	5063936	5065337	5064456
Chr3	5108456	5109960	5109246
Chr3	5141183	5143971	5143690
Chr3	5172911	5173474	5173141
Chr3	5236489	5237097	5236795
Chr3	5248409	5249083	5248754
Chr3	5272528	5273238	5272878
Chr3	5470162	5470768	5470415
Chr3	5482984	5484122	5483313
Chr3	5487043	5487882	5487550
Chr3	5534501	5535281	5534958
Chr3	5611839	5612762	5612328
Chr3	5613705	5615227	5614576
Chr3	5615415	5616415	5615983
Chr3	5694713	5695355	5695054
Chr3	5832492	5833544	5833048
Chr3	5838671	5839538	5839350
Chr3	5839996	5841576	5840564
Chr3	5953810	5954811	5954469
Chr3	6099682	6100276	6099983
Chr3	6145619	6146368	6145983
Chr3	6153482	6154502	6153873
Chr3	6157480	6158845	6158075
Chr3	6161497	6162208	6161821
Chr3	6181703	6183286	6182922
Chr3	6190012	6191147	6190478
Chr3	6246014	6247035	6246439
Chr3	6343665	6344626	6344241
Chr3	6350967	6351658	6351329
Chr3	6372630	6373655	6373088
Chr3	6383091	6383835	6383445
Chr3	6525465	6526896	6525790
Chr3	6529188	6529903	6529514
Chr3	6678366	6678941	6678706
Chr3	6761270	6762056	6761737
Chr3	6779932	6780802	6780404
Chr3	6782980	6784294	6783775
Chr3	7209275	7210078	7209695
Chr3	7215089	7215759	7215290
Chr3	7297562	7298240	7297875
Chr3	7396899	7397572	7397206
Chr3	7543733	7544625	7544257
Chr3	7639995	7640979	7640194
Chr3	7665858	7667107	7666761
Chr3	7711647	7712260	7711940
Chr3	7789167	7790723	7789592
Chr3	7833649	7834294	7833994
Chr3	7909814	7911480	7911205
Chr3	7918871	7920049	7919595
Chr3	7925086	7926159	7925372
Chr3	8085935	8086750	8086352
Chr3	8105302	8106644	8106242
Chr3	8107498	8108045	8107782
Chr3	8196650	8197271	8196923
Chr3	8437437	8438332	8437841
Chr3	8494998	8495936	8495326
Chr3	8498042	8498769	8498400
Chr3	8557343	8557903	8557610
Chr3	8600913	8601681	8601314
Chr3	8601784	8602495	8602184
Chr3	8602857	8603578	8603208
Chr3	8605019	8605883	8605649
Chr3	8879980	8881181	8880302
Chr3	8899624	8900526	8900100
Chr3	8903831	8904369	8904162
Chr3	8926847	8927656	8927417
Chr3	9254979	9256219	9255888
Chr3	9285692	9287204	9286270
Chr3	9330505	9331419	9331186
Chr3	9343363	9344135	9343759
Chr3	9403472	9404089	9403807
Chr3	9406461	9407073	9406778
Chr3	9408254	9409367	9408991
Chr3	9486526	9488041	9487182
Chr3	9549221	9549844	9549579
Chr3	9588892	9589535	9589301
Chr3	9812495	9813546	9812938
Chr3	9865203	9866380	9865508
Chr3	9867398	9868180	9867732
Chr3	9870261	9870763	9870521
Chr3	9968453	9969836	9969370
Chr3	10241709	10243045	10242635
Chr3	10590373	10590913	10590677
Chr3	10871548	10872626	10871990
Chr3	12453550	12454159	12453850
Chr3	15356958	15357670	15357286
Chr3	15985413	15985951	15985725
Chr3	15986407	15987021	15986785
Chr3	16741110	16741722	16741393
Chr3	16758434	16759242	16758908
Chr3	16814509	16815663	16815297
Chr3	16815881	16816466	16816191
Chr3	16817201	16817882	16817586
Chr3	17178363	17178637	17178496
Chr3	17383878	17384566	17384221
Chr3	17501180	17501820	17501337
Chr3	17546750	17547387	17547042
Chr3	17551692	17552286	17552019
Chr3	17555223	17556325	17555493
Chr3	17557796	17558440	17558131
Chr3	17633741	17634747	17634365
Chr3	17757550	17758338	17757919
Chr3	18038128	18038687	18038396
Chr3	18158467	18159105	18158835
Chr3	18250758	18252933	18251610
Chr3	18261922	18262605	18262391
Chr3	18263183	18263808	18263567
Chr3	18415460	18416281	18415894
Chr3	18469871	18470484	18470066
Chr3	18473806	18474740	18474162
Chr3	18478310	18479536	18479026
Chr3	18559108	18559783	18559451
Chr3	18564385	18565211	18564756
Chr3	18628978	18629667	18629401
Chr3	18637143	18637890	18637554
Chr3	18782056	18783014	18782431
Chr3	18783680	18784481	18783929
Chr3	18789533	18790725	18790434
Chr3	18798193	18798801	18798417
Chr3	18808611	18810323	18809776
Chr3	18842858	18843449	18843171
Chr3	18867699	18868223	18867912
Chr3	18877452	18878338	18877778
Chr3	18904057	18905602	18904332
Chr3	18909471	18910301	18909935
Chr3	19120710	19121503	19121180
Chr3	19162667	19163896	19163162
Chr3	19165132	19165663	19165507
Chr3	19165958	19166958	19166464
Chr3	19167598	19169011	19168336
Chr3	19229942	19231188	19230836
Chr3	19231316	19231896	19231599
Chr3	19234657	19235362	19235099
Chr3	19255933	19256475	19256113
Chr3	19257453	19257940	19257645
Chr3	19261793	19262485	19262142
Chr3	19263785	19264651	19264173
Chr3	19276014	19278299	19276399
Chr3	19280243	19281752	19280941
Chr3	19281896	19282829	19282335
Chr3	19322856	19323528	19323141
Chr3	19442322	19443704	19442780
Chr3	19445473	19446122	19445812
Chr3	19448552	19449679	19449014
Chr3	19449732	19450799	19450400
Chr3	19458783	19459497	19459007
Chr3	19460487	19462953	19460913
Chr3	19472476	19473150	19472749
Chr3	19618104	19619619	19618483
Chr3	19935541	19936888	19936350
Chr3	20068820	20070511	20069365
Chr3	20137066	20137679	20137318
Chr3	20138806	20139906	20139440
Chr3	20141486	20141916	20141698
Chr3	20170518	20171029	20170829
Chr3	20245852	20246494	20246131
Chr3	20300301	20301528	20300803
Chr3	20302974	20303577	20303247
Chr3	20303843	20304493	20304202
Chr3	20346449	20348076	20347752
Chr3	20356606	20357507	20357006
Chr3	20376381	20376890	20376645
Chr3	20378679	20379434	20379101
Chr3	20379823	20380716	20380018
Chr3	20474534	20475085	20474800
Chr3	20476248	20477110	20476672
Chr3	20477309	20478611	20477745
Chr3	20586478	20587823	20587381
Chr3	20603669	20604229	20603952
Chr3	20605801	20607861	20606349
Chr3	20631281	20631994	20631497
Chr3	20739025	20739865	20739545
Chr3	20907967	20909022	20908352
Chr3	20913477	20914056	20913932
Chr3	20939292	20940395	20939488
Chr3	20940658	20941235	20941008
Chr3	21037457	21038375	21037781
Chr3	21141357	21142122	21141639
Chr3	21144488	21145501	21144882
Chr3	21177146	21177674	21177392
Chr3	21233341	21233879	21233601
Chr3	21236239	21237358	21236921
Chr3	21241748	21242619	21242360
Chr3	21302986	21303598	21303402
Chr3	21304790	21305449	21305125
Chr3	21309263	21310300	21309658
Chr3	21371783	21372292	21372047
Chr3	21378273	21379316	21378785
Chr3	21411449	21412356	21412008
Chr3	21412506	21413221	21412826
Chr3	21415017	21415664	21415297
Chr3	21418475	21419270	21418883
Chr3	21430117	21430797	21430525
Chr3	21445902	21447047	21446382
Chr3	21504293	21506450	21504809
Chr3	21508054	21508642	21508261
Chr3	21508708	21509524	21509064
Chr3	21509935	21511690	21510443
Chr3	21524896	21525889	21525525
Chr3	21731849	21732522	21732178
Chr3	21737065	21737848	21737331
Chr3	21760912	21761585	21761258
Chr3	21829926	21831851	21830360
Chr3	22077765	22078647	22078222
Chr3	22142125	22143102	22142655
Chr3	22250675	22251242	22250943
Chr3	22255781	22256610	22256232
Chr3	22257132	22258138	22257341
Chr3	22291096	22291877	22291495
Chr3	22295575	22296798	22296047
Chr3	22319840	22320903	22320147
Chr3	22322334	22323347	22323133
Chr3	22323440	22324419	22323910
Chr3	22326005	22326598	22326377
Chr3	22363305	22364364	22363964
Chr3	22364435	22364970	22364680
Chr3	22630158	22630850	22630479
Chr3	22633898	22634656	22634295
Chr3	22669387	22671454	22670991
Chr3	22692639	22693335	22693026
Chr3	22735317	22735968	22735621
Chr3	22740248	22741860	22740629
Chr3	22744170	22744804	22744476
Chr3	22859214	22860060	22859643
Chr3	22879094	22880174	22879639
Chr3	22882872	22884096	22883743
Chr3	22921092	22922038	22921528
Chr3	22938901	22940059	22939474
Chr3	22947519	22949117	22948014
Chr3	22990898	22991614	22991234
Chr3	23158810	23159362	23159078
Chr3	23162086	23163864	23162849
Chr3	23272683	23273413	23273001
Chr3	23276534	23277793	23277451
Chr3	23291089	23292608	23291831
Chr3	23351994	23353262	23352513
Chr3	23353545	23354199	23353901
Chr3	23354874	23355648	23355251
Chr3	23383019	23384428	23383477
Chr3	23404972	23406045	23405730
Chr3	23428811	23430767	23429986
Chr4	18734	19402	19017
Chr4	20184	21253	20682
Chr4	77774	78606	78188
Chr4	188320	189734	188995
Chr4	193353	194328	193864
Chr4	306561	307748	307345
Chr4	348827	349404	349175
Chr4	368272	368823	368540
Chr4	386402	387437	386721
Chr4	402862	403508	403249
Chr4	475198	475891	475435
Chr4	619201	620199	619727
Chr4	627857	628407	628125
Chr4	638912	639537	639264
Chr4	641116	641764	641378
Chr4	727313	728349	727632
Chr4	914780	915392	915039
Chr4	1066595	1067425	1067079
Chr4	1257493	1258091	1257876
Chr4	1303731	1304491	1304140
Chr4	1308095	1309032	1308463
Chr4	1414623	1416118	1415532
Chr4	1499602	1501396	1500177
Chr4	1514559	1515157	1514870
Chr4	2333310	2334060	2333672
Chr4	2334378	2334943	2334742
Chr4	5150490	5151430	5150997
Chr4	5151605	5152260	5151935
Chr4	5158094	5159075	5158391
Chr4	5738773	5739393	5739044
Chr4	5739850	5740668	5740287
Chr4	5741710	5742428	5742051
Chr4	6889014	6889931	6889471
Chr4	7309702	7310512	7309946
Chr4	7349004	7349670	7349271
Chr4	7662996	7663802	7663469
Chr4	7760779	7761687	7761417
Chr4	7857706	7858348	7857952
Chr4	7860337	7861175	7860686
Chr4	7861739	7863131	7862332
Chr4	7868463	7869888	7868897
Chr4	8015195	8015891	8015491
Chr4	8312207	8312809	8312479
Chr4	8439145	8440235	8439467
Chr4	8441731	8442830	8442148
Chr4	8447910	8448457	8448257
Chr4	8450140	8451716	8450946
Chr4	8453816	8454680	8454193
Chr4	8455333	8455855	8455560
Chr4	8832495	8833234	8832915
Chr4	8850959	8851661	8851287
Chr4	8854823	8855266	8855030
Chr4	8875295	8875963	8875600
Chr4	8913349	8913878	8913646
Chr4	9031607	9032447	9032024
Chr4	9251272	9252867	9252435
Chr4	9257472	9257989	9257733
Chr4	9277511	9278863	9278454
Chr4	9347384	9348271	9347855
Chr4	9348689	9349341	9348997
Chr4	9353198	9354091	9353770
Chr4	9391509	9392134	9391764
Chr4	9420032	9420458	9420248
Chr4	9421987	9422715	9422341
Chr4	9446954	9447768	9447438
Chr4	9556197	9557075	9556670
Chr4	9557684	9558530	9558319
Chr4	9559670	9560251	9560005
Chr4	9737983	9739037	9738630
Chr4	9739208	9739963	9739581
Chr4	9758377	9759444	9759033
Chr4	9835352	9836960	9835603
Chr4	9875992	9876590	9876291
Chr4	9929868	9930786	9930417
Chr4	10011558	10012699	10012129
Chr4	10090437	10091244	10090789
Chr4	10107218	10107933	10107576
Chr4	10167852	10168430	10168173
Chr4	10288101	10288982	10288628
Chr4	10327283	10329970	10327677
Chr4	10336279	10337446	10336606
Chr4	10350728	10351348	10351048
Chr4	10484025	10485301	10484492
Chr4	10712466	10713589	10713143
Chr4	10715701	10716475	10716079
Chr4	10716817	10718473	10718088
Chr4	10721661	10723052	10722152
Chr4	10773826	10774400	10774117
Chr4	11178708	11179255	11178929
Chr4	11180655	11181207	11180894
Chr4	11442607	11443209	11442852
Chr4	11525480	11526383	11525847
Chr4	11552920	11553920	11553261
Chr4	11630814	11631409	11631126
Chr4	11632593	11633437	11632949
Chr4	11637507	11638394	11637996
Chr4	11638587	11639358	11638911
Chr4	11722102	11723355	11722996
Chr4	11744716	11745798	11745132
Chr4	11745945	11746741	11746269
Chr4	11749994	11750651	11750245
Chr4	11864070	11865492	11864824
Chr4	11883263	11884296	11883778
Chr4	11886635	11887736	11887292
Chr4	11967532	11968175	11967785
Chr4	11995448	11996930	11995883
Chr4	12026358	12027226	12026671
Chr4	12027688	12028280	12027866
Chr4	12083861	12085118	12084279
Chr4	12085547	12087056	12086662
Chr4	12278528	12279253	12278893
Chr4	12352005	12352688	12352355
Chr4	12355113	12355937	12355659
Chr4	12356310	12357045	12356688
Chr4	12357216	12357819	12357519
Chr4	12369494	12370060	12369741
Chr4	12379244	12380545	12379543
Chr4	12472267	12472862	12472580
Chr4	12473228	12474687	12473586
Chr4	12493923	12495438	12494890
Chr4	12496813	12497255	12497036
Chr4	12500188	12500813	12500529
Chr4	12501193	12501884	12501532
Chr4	12502400	12503973	12503294
Chr4	12522071	12523074	12522688
Chr4	12523384	12524607	12524275
Chr4	12622561	12623134	12622790
Chr4	12673818	12674904	12674117
Chr4	12725555	12727819	12727094
Chr4	12730850	12731501	12731199
Chr4	12769524	12770458	12770056
Chr4	12835760	12836526	12836268
Chr4	12836761	12837271	12837016
Chr4	12994433	12996056	12994902
Chr4	12996189	12997167	12996616
Chr4	13015968	13016684	13016364
Chr4	13017582	13018493	13017983
Chr4	13020932	13022088	13021322
Chr4	13023224	13024018	13023647
Chr4	13072707	13073436	13073065
Chr4	13080071	13080740	13080398
Chr4	13113326	13114064	13113670
Chr4	13193499	13194105	13193823
Chr4	13194849	13196797	13196409
Chr4	13238893	13239875	13239267
Chr4	13242179	13242772	13242477
Chr4	13639115	13640215	13639637
Chr4	13672256	13672981	13672641
Chr4	13728630	13729868	13729367
Chr4	13742905	13743449	13743152
Chr4	13749134	13750384	13750003
Chr4	13878640	13879208	13878878
Chr4	13919975	13921002	13920401
Chr4	13984640	13985761	13985234
Chr4	13986997	13987630	13987330
Chr4	13998317	13999062	13998746
Chr4	13999327	14001256	14000239
Chr4	14001872	14003200	14002250
Chr4	14022777	14023392	14023110
Chr4	14117261	14118760	14118362
Chr4	14165057	14166357	14165740
Chr4	14196360	14197198	14196755
Chr4	14324919	14325846	14325535
Chr4	14325970	14327056	14326221
Chr4	14332515	14333411	14332915
Chr4	14370966	14371597	14371318
Chr4	14394507	14395140	14394781
Chr4	14441713	14443350	14442344
Chr4	14516731	14517528	14517129
Chr4	14539542	14540138	14539894
Chr4	14545461	14546345	14546124
Chr4	14547482	14548110	14547821
Chr4	14548553	14549115	14548786
Chr4	14551394	14553463	14552803
Chr4	14555236	14555940	14555617
Chr4	14557639	14558785	14558220
Chr4	14559122	14559722	14559537
Chr4	14564449	14565143	14564883
Chr4	14577902	14578891	14578234
Chr4	14620113	14620733	14620362
Chr4	14696154	14696678	14696423
Chr4	14708002	14708771	14708417
Chr4	14766306	14767186	14766682
Chr4	14785334	14785870	14785621
Chr4	14791957	14792785	14792532
Chr4	14812993	14813865	14813439
Chr4	14844336	14844936	14844569
Chr4	14845161	14845710	14845525
Chr4	14845863	14846346	14846108
Chr4	14846461	14847269	14846819
Chr4	14847446	14848124	14847764
Chr4	14865403	14866290	14865968
Chr4	14872000	14872598	14872333
Chr4	14902373	14903165	14902755
Chr4	14911060	14911664	14911350
Chr4	14912721	14913880	14913079
Chr4	14943594	14944249	14943817
Chr4	14998944	15000270	14999319
Chr4	15000371	15001060	15000743
Chr4	15053807	15054851	15054393
Chr4	15061344	15062014	15061694
Chr4	15110517	15111496	15110858
Chr4	15231051	15231599	15231378
Chr4	15289150	15289876	15289367
Chr4	15312521	15313298	15312962
Chr4	15317152	15317768	15317448
Chr4	15324755	15325332	15325052
Chr4	15394242	15395414	15394629
Chr4	15395617	15397549	15395977
Chr4	15415730	15416550	15416018
Chr4	15426199	15427227	15426638
Chr4	15440036	15440738	15440353
Chr4	15580470	15580965	15580728
Chr4	15591316	15591836	15591634
Chr4	15592308	15592942	15592638
Chr4	15815136	15815834	15815484
Chr4	15817079	15818039	15817509
Chr4	15818755	15819864	15819166
Chr4	15917872	15918573	15918251
Chr4	15939281	15940165	15939586
Chr4	15941143	15941714	15941445
Chr4	15992742	15994322	15993777
Chr4	16053887	16054525	16054165
Chr4	16090460	16092021	16091562
Chr4	16270918	16271405	16271156
Chr4	16295103	16295683	16295362
Chr4	16344680	16345408	16345056
Chr4	16497947	16498565	16498255
Chr4	16518659	16520090	16519104
Chr4	16522779	16523352	16523037
Chr4	16523545	16524294	16523846
Chr4	16533600	16534547	16533954
Chr4	16562685	16564203	16563730
Chr4	16565810	16566363	16566086
Chr4	16578774	16579418	16579065
Chr4	16582766	16584014	16583089
Chr4	16590478	16591314	16590893
Chr4	16593487	16594720	16594320
Chr4	16596167	16597225	16596489
Chr4	16642953	16643527	16643260
Chr4	16655233	16656801	16655836
Chr4	16663693	16664886	16664133
Chr4	16688530	16690307	16689676
Chr4	16695966	16696657	16696254
Chr4	16707664	16708752	16708032
Chr4	16709774	16711378	16710588
Chr4	16745624	16746718	16746030
Chr4	16758116	16759182	16758776
Chr4	16760219	16761057	16760743
Chr4	16764320	16765167	16764627
Chr4	16766506	16767821	16767406
Chr4	16800444	16800973	16800655
Chr4	16980282	16980803	16980476
Chr4	17004081	17004932	17004547
Chr4	17005591	17007527	17006733
Chr4	17086374	17087613	17087316
Chr4	17088770	17089571	17089177
Chr4	17114563	17115729	17115432
Chr4	17135840	17136704	17136369
Chr4	17150142	17151172	17150892
Chr4	17187303	17188047	17187744
Chr4	17249444	17250491	17249862
Chr4	17322041	17322618	17322321
Chr4	17331848	17332579	17332256
Chr4	17356038	17356943	17356560
Chr4	17366717	17367928	17367545
Chr4	17395263	17396883	17395806
Chr4	17397010	17399257	17397464
Chr4	17399869	17400838	17400247
Chr4	17404592	17405471	17405018
Chr4	17468861	17470795	17469251
Chr4	17471204	17472121	17471912
Chr4	17502326	17502969	17502623
Chr4	17522808	17524581	17523827
Chr4	17530038	17531572	17530552
Chr4	17561493	17562357	17561912
Chr4	17584963	17585561	17585338
Chr4	17595132	17595804	17595589
Chr4	17604913	17606026	17605283
Chr4	17618378	17618969	17618682
Chr4	17640448	17641471	17641052
Chr4	17641572	17642267	17642020
Chr4	17642883	17643773	17643373
Chr4	17657230	17658143	17657608
Chr4	17658343	17658961	17658674
Chr4	17660424	17661688	17661321
Chr4	17665664	17666795	17666466
Chr4	17667590	17668613	17667885
Chr4	17668951	17669531	17669209
Chr4	17682493	17683202	17682900
Chr4	17688463	17689100	17688767
Chr4	17689367	17692053	17690196
Chr4	17694179	17695306	17694861
Chr4	17698912	17700414	17699892
Chr4	17727444	17728806	17728029
Chr4	17730297	17731203	17730767
Chr4	17770370	17771005	17770683
Chr4	17773325	17774966	17773677
Chr4	17776129	17776750	17776509
Chr4	17777236	17778669	17778319
Chr4	17780460	17781168	17780889
Chr4	17781651	17783175	17782662
Chr4	17783221	17785054	17783608
Chr4	17979636	17980447	17979969
Chr4	18053187	18053956	18053620
Chr4	18054919	18055843	18055459
Chr4	18056205	18057338	18056554
Chr4	18065665	18066274	18065977
Chr4	18120244	18120812	18120572
Chr4	18125337	18126169	18125749
Chr4	18126890	18129949	18128363
Chr4	18206362	18207511	18207193
Chr4	18239755	18240462	18240067
Chr4	18322337	18323295	18322881
Chr4	18361480	18362606	18361772
Chr4	18370553	18371389	18371041
Chr4	18453399	18453933	18453721
Chr4	18465706	18466469	18466005
Chr5	74715	76164	75233
Chr5	80793	81852	81571
Chr5	83046	83611	83286
Chr5	99520	100146	99837
Chr5	229605	231080	229965
Chr5	266239	267360	266627
Chr5	270467	271045	270729
Chr5	308772	309764	309063
Chr5	312018	312893	312433
Chr5	325338	326430	325711
Chr5	340516	341540	341014
Chr5	388600	389240	388901
Chr5	390041	391303	390253
Chr5	463912	464486	464272
Chr5	507734	508372	508121
Chr5	552570	553093	552810
Chr5	566249	566940	566610
Chr5	728962	729645	729313
Chr5	766160	767382	766524
Chr5	782922	783704	783328
Chr5	817383	817904	817683
Chr5	925279	926082	925621
Chr5	945338	946031	945651
Chr5	956549	957924	957571
Chr5	961674	963107	962139
Chr5	987542	989263	987798
Chr5	991116	991662	991386
Chr5	1003212	1004101	1003705
Chr5	1004358	1005008	1004697
Chr5	1022465	1023335	1022991
Chr5	1023448	1023981	1023712
Chr5	1187245	1187894	1187581
Chr5	1270534	1271215	1270841
Chr5	1278415	1279124	1278758
Chr5	1279279	1280027	1279615
Chr5	1380212	1381210	1380794
Chr5	1608136	1608743	1608389
Chr5	1750359	1751836	1750947
Chr5	1891102	1892455	1891524
Chr5	1893925	1894747	1894307
Chr5	1950171	1951645	1951252
Chr5	1951953	1952468	1952283
Chr5	1984433	1985296	1985007
Chr5	1996180	1997976	1996667
Chr5	2099553	2100160	2099896
Chr5	2166935	2167659	2167273
Chr5	2176114	2176728	2176390
Chr5	2233281	2235471	2234845
Chr5	2235593	2236162	2235965
Chr5	2398308	2399941	2399447
Chr5	2408999	2409886	2409314
Chr5	2558867	2560033	2559538
Chr5	2561061	2561614	2561373
Chr5	2562896	2563787	2563284
Chr5	2624296	2625634	2625250
Chr5	2658211	2659361	2658819
Chr5	2758182	2759376	2758786
Chr5	2805097	2805870	2805447
Chr5	2839707	2840638	2840310
Chr5	2934992	2936109	2935856
Chr5	2936441	2937559	2936870
Chr5	2937897	2938454	2938218
Chr5	2939301	2940447	2939915
Chr5	2943667	2944883	2944146
Chr5	3020183	3020726	3020497
Chr5	3021126	3021637	3021383
Chr5	3045591	3046244	3045943
Chr5	3046388	3047283	3046761
Chr5	3160780	3161685	3161206
Chr5	3162592	3164428	3163159
Chr5	3238289	3239281	3238833
Chr5	3317234	3318745	3318206
Chr5	3444100	3444903	3444504
Chr5	3456779	3458119	3457784
Chr5	3466162	3466759	3466519
Chr5	3467640	3469341	3468176
Chr5	3478237	3478948	3478538
Chr5	3508209	3508922	3508650
Chr5	3509280	3510342	3510058
Chr5	3511028	3511618	3511318
Chr5	3549022	3550760	3550216
Chr5	3693364	3693885	3693546
Chr5	3833209	3833815	3833482
Chr5	3865461	3865971	3865756
Chr5	3985943	3987087	3986719
Chr5	3989366	3990059	3989630
Chr5	4220192	4221460	4221107
Chr5	4229184	4230293	4229641
Chr5	4266564	4267601	4266791
Chr5	4271629	4272333	4271992
Chr5	4299075	4299958	4299353
Chr5	4423473	4424051	4423807
Chr5	4426186	4426748	4426511
Chr5	4450732	4451368	4451031
Chr5	4554336	4555617	4555109
Chr5	4555741	4556389	4556040
Chr5	4592931	4593672	4593331
Chr5	4739731	4742281	4741669
Chr5	4745089	4746356	4745405
Chr5	4912217	4913011	4912571
Chr5	4916990	4917702	4917282
Chr5	4918455	4919020	4918760
Chr5	5146217	5146868	5146682
Chr5	5177519	5178098	5177823
Chr5	5221810	5222580	5222207
Chr5	5235398	5236198	5235825
Chr5	5236289	5237512	5236720
Chr5	5282945	5283527	5283213
Chr5	5287415	5288468	5287918
Chr5	5411919	5412930	5412447
Chr5	5616506	5617086	5616754
Chr5	5862271	5863621	5863269
Chr5	5863893	5864551	5864247
Chr5	5866439	5867217	5866775
Chr5	5884790	5886147	5885051
Chr5	5897807	5898390	5898079
Chr5	5898509	5899276	5898826
Chr5	6216350	6216936	6216749
Chr5	6380042	6383548	6381098
Chr5	6414046	6414705	6414461
Chr5	6457977	6458587	6458296
Chr5	6556081	6556693	6556452
Chr5	6669784	6670695	6670304
Chr5	6671071	6671968	6671459
Chr5	6672369	6673162	6672784
Chr5	6812172	6812914	6812499
Chr5	6812988	6813975	6813498
Chr5	6949088	6949698	6949306
Chr5	6949827	6950431	6950152
Chr5	6977598	6978626	6978028
Chr5	6980242	6981059	6980598
Chr5	6991203	6991865	6991570
Chr5	7008140	7008846	7008507
Chr5	7173866	7175356	7174880
Chr5	7227975	7229530	7229041
Chr5	7251159	7252227	7251570
Chr5	7468307	7469992	7469005
Chr5	7474334	7475015	7474661
Chr5	7694667	7695644	7695090
Chr5	7697373	7698304	7697695
Chr5	7859347	7860492	7859804
Chr5	8004726	8005297	8004961
Chr5	8125241	8125973	8125593
Chr5	8359108	8360268	8359898
Chr5	8570280	8570924	8570570
Chr5	8682517	8683030	8682758
Chr5	8686516	8687423	8686848
Chr5	8699033	8699613	8699373
Chr5	8725466	8726100	8725825
Chr5	8726594	8728056	8726958
Chr5	8863837	8864406	8864121
Chr5	8987545	8988345	8987861
Chr5	9422681	9423238	9422857
Chr5	10455114	10456071	10455593
Chr5	10648532	10649211	10648841
Chr5	10649566	10650303	10649931
Chr5	12605458	12606013	12605774
Chr5	13935936	13936649	13936335
Chr5	13937460	13938675	13937976
Chr5	13938828	13940598	13940080
Chr5	14935335	14936095	14935732
Chr5	14938609	14939137	14938755
Chr5	15423279	15423913	15423562
Chr5	15711441	15712512	15711937
Chr5	15723362	15724083	15723768
Chr5	15871442	15872031	15871831
Chr5	15878339	15878904	15878630
Chr5	16028208	16029116	16028735
Chr5	16206282	16207320	16207076
Chr5	16332052	16332951	16332642
Chr5	16333126	16334103	16333742
Chr5	16337239	16337973	16337702
Chr5	16528521	16529158	16528839
Chr5	16563377	16563944	16563671
Chr5	16576469	16577622	16577330
Chr5	16579568	16580371	16579953
Chr5	16582157	16583150	16582713
Chr5	16831084	16831722	16831412
Chr5	17362870	17364027	17363633
Chr5	17681112	17681969	17681509
Chr5	17683100	17684295	17683922
Chr5	17961731	17963241	17962114
Chr5	17964076	17964590	17964241
Chr5	17966568	17967069	17966819
Chr5	17999906	18002454	18001112
Chr5	18025950	18026560	18026181
Chr5	18027330	18027823	18027574
Chr5	18215548	18216353	18215973
Chr5	18217851	18218813	18218175
Chr5	18220253	18221793	18221296
Chr5	18358775	18359333	18359021
Chr5	18515937	18516479	18516206
Chr5	18516792	18517542	18517208
Chr5	18576507	18577132	18576851
Chr5	18946787	18947518	18947173
Chr5	18976174	18977288	18976439
Chr5	18981986	18983618	18982918
Chr5	19009299	19010568	19010347
Chr5	19115113	19115961	19115520
Chr5	19116293	19116995	19116627
Chr5	19217638	19219625	19218653
Chr5	19273309	19274402	19273708
Chr5	19287133	19287914	19287590
Chr5	19308484	19309110	19308687
Chr5	19337649	19338337	19337988
Chr5	19563651	19564308	19564013
Chr5	19651871	19653388	19652505
Chr5	19785868	19786880	19786504
Chr5	19791288	19792551	19791649
Chr5	19792855	19793921	19793186
Chr5	20191611	20192511	20191783
Chr5	20347693	20348232	20347888
Chr5	20413879	20414442	20414223
Chr5	20712906	20713798	20713414
Chr5	21450543	21451453	21450980
Chr5	21452199	21452994	21452641
Chr5	21454057	21454705	21454445
Chr5	21557654	21559194	21558241
Chr5	21560347	21560874	21560511
Chr5	21561860	21562919	21562335
Chr5	21652331	21653356	21652773
Chr5	21663531	21664552	21664168
Chr5	21665235	21667160	21665755
Chr5	21736927	21737702	21737319
Chr5	21854340	21855429	21855132
Chr5	21883770	21884643	21884136
Chr5	22173084	22174011	22173442
Chr5	22314278	22315105	22314644
Chr5	22388005	22388855	22388525
Chr5	22649514	22650437	22649990
Chr5	22650998	22652694	22651768
Chr5	22665239	22666275	22665857
Chr5	22754066	22754953	22754723
Chr5	22757838	22758701	22758203
Chr5	22777309	22777984	22777724
Chr5	22778962	22779677	22779195
Chr5	22792023	22793495	22792831
Chr5	22991964	22992466	22992246
Chr5	22993705	22994719	22994072
Chr5	22996908	22997545	22997289
Chr5	23076846	23077337	23077070
Chr5	23128253	23129394	23128554
Chr5	23130438	23131870	23131534
Chr5	23142717	23145098	23144803
Chr5	23146667	23147830	23147458
Chr5	23237161	23237913	23237513
Chr5	23281574	23282187	23281938
Chr5	23353583	23354140	23353961
Chr5	23357267	23357866	23357586
Chr5	23359151	23360314	23359575
Chr5	23380329	23381948	23380830
Chr5	23383902	23384992	23384263
Chr5	23411169	23412014	23411541
Chr5	23670066	23670634	23670331
Chr5	23700079	23700886	23700498
Chr5	23701082	23701503	23701329
Chr5	23785005	23785533	23785315
Chr5	23786251	23786881	23786652
Chr5	23796119	23796857	23796509
Chr5	23839841	23841059	23840715
Chr5	23997382	23998409	23997777
Chr5	24065951	24066584	24066383
Chr5	24067471	24068177	24067842
Chr5	24151318	24152236	24151665
Chr5	24155353	24156513	24155739
Chr5	24239243	24240439	24239858
Chr5	24246128	24247006	24246606
Chr5	24247151	24248159	24247814
Chr5	24291714	24293019	24292153
Chr5	24314557	24315008	24314773
Chr5	24395600	24396217	24395891
Chr5	24413467	24414091	24413776
Chr5	24456093	24457534	24457175
Chr5	24478389	24479087	24478812
Chr5	24479955	24480622	24480286
Chr5	24505820	24506612	24506276
Chr5	24506748	24509995	24507134
Chr5	24510091	24511245	24510500
Chr5	24578168	24579056	24578690
Chr5	24641256	24642195	24641810
Chr5	24843844	24844452	24844111
Chr5	24845273	24846423	24845977
Chr5	24993658	24994339	24993882
Chr5	24994609	24995416	24994963
Chr5	25038039	25039292	25038351
Chr5	25039578	25040028	25039810
Chr5	25258904	25259599	25259259
Chr5	25383340	25383934	25383601
Chr5	25397900	25399851	25398926
Chr5	25430251	25431027	25430683
Chr5	25504256	25504798	25504467
Chr5	25700820	25701511	25701186
Chr5	25701907	25702960	25702154
Chr5	25730340	25731100	25730677
Chr5	25813415	25814007	25813746
Chr5	25814046	25815863	25815125
Chr5	25848361	25849650	25848647
Chr5	25928805	25929605	25929351
Chr5	25978943	25980243	25979371
Chr5	26018742	26020135	26019158
Chr5	26043424	26044595	26044374
Chr5	26049955	26050986	26050549
Chr5	26053479	26054588	26053713
Chr5	26115124	26116377	26115472
Chr5	26138192	26140558	26138657
Chr5	26140800	26141416	26141122
Chr5	26141496	26142718	26142380
Chr5	26148808	26149442	26149120
Chr5	26234326	26235787	26234609
Chr5	26235965	26237110	26236738
Chr5	26241482	26242506	26241796
Chr5	26244316	26245362	26244976
Chr5	26300676	26301862	26301546
Chr5	26363402	26364000	26363690
Chr5	26527727	26528527	26528151
Chr5	26532780	26533615	26533139
Chr5	26577499	26578093	26577805
Chr5	26578475	26579078	26578701
Chr5	26579124	26579951	26579521
Chr5	26631021	26632741	26631315
Chr5	26641101	26641955	26641549
Chr5	26644899	26646193	26645192
Chr5	26669036	26669549	26669271
Chr5	26764777	26766379	26765559
Chr5	26805317	26805926	26805642
Chr5	26806163	26807144	26806861
Chr5	26807694	26808523	26808025
Chr5	26810934	26811508	26811232
Chr5	26849734	26850304	26850049
Chr5	26851305	26852200	26851847
Chr5	26852737	26853997	26853127
Chr5	26883747	26884739	26884298
Chr5	26888414	26889097	26888724
Chr5	26915471	26917037	26916575
Chr5	26930461	26931065	26930737

## Sheet: AP1_stage2
Chromsome	Start	End	Summit
Chr1	54782	55193	54979
Chr1	341377	341889	341615
Chr1	365160	365764	365460
Chr1	772295	772802	772539
Chr1	1134302	1134827	1134476
Chr1	1236343	1236757	1236539
Chr1	1468998	1469534	1469283
Chr1	1605581	1606113	1605853
Chr1	1713460	1714338	1714093
Chr1	2176185	2176608	2176409
Chr1	2530230	2530583	2530386
Chr1	2747915	2748312	2748103
Chr1	2927751	2929381	2928365
Chr1	3100513	3101643	3101341
Chr1	4059852	4060230	4060036
Chr1	4231270	4231739	4231480
Chr1	4599879	4601018	4600641
Chr1	4654559	4655174	4654838
Chr1	4705516	4706569	4705718
Chr1	4708315	4708760	4708524
Chr1	4903837	4904366	4904136
Chr1	5085916	5086321	5086144
Chr1	6194138	6194624	6194393
Chr1	6201485	6201960	6201710
Chr1	6361146	6361575	6361324
Chr1	6464035	6465786	6464770
Chr1	6579139	6579624	6579403
Chr1	6832495	6833691	6833469
Chr1	6844694	6845189	6844955
Chr1	7461618	7462222	7461937
Chr1	7765588	7766144	7765836
Chr1	8177881	8178308	8178079
Chr1	8193441	8193893	8193657
Chr1	8298100	8298634	8298344
Chr1	8305189	8305668	8305475
Chr1	8581083	8581325	8581206
Chr1	8594799	8596014	8595098
Chr1	8598357	8599131	8598794
Chr1	8717675	8718088	8717893
Chr1	8839608	8840220	8839980
Chr1	8852647	8853107	8852885
Chr1	8983599	8984351	8983969
Chr1	9078208	9078418	9078359
Chr1	9263799	9264849	9264455
Chr1	9266940	9267509	9267227
Chr1	9269459	9270268	9270059
Chr1	9648175	9648991	9648499
Chr1	9950563	9951160	9950869
Chr1	9990338	9991026	9990658
Chr1	10000253	10000912	10000558
Chr1	10228596	10229058	10228846
Chr1	10520189	10520640	10520416
Chr1	10564491	10564931	10564753
Chr1	10565876	10566437	10566135
Chr1	10678933	10679333	10679140
Chr1	10692909	10693371	10693113
Chr1	10794934	10795419	10795195
Chr1	10801913	10802380	10802165
Chr1	10874732	10875086	10874906
Chr1	10922744	10923016	10922858
Chr1	11031659	11031962	11031808
Chr1	11033663	11034128	11033909
Chr1	11067605	11068015	11067797
Chr1	11799069	11800829	11800332
Chr1	11978561	11978978	11978771
Chr1	12175017	12175282	12175116
Chr1	12833776	12834017	12833908
Chr1	12843127	12843351	12843251
Chr1	12844936	12845271	12845113
Chr1	13180860	13181066	13180958
Chr1	13299719	13300135	13299866
Chr1	13454841	13455166	13454997
Chr1	13574049	13574321	13574216
Chr1	13653811	13654015	13653919
Chr1	13791744	13791952	13791834
Chr1	13800572	13800850	13800668
Chr1	13951061	13951437	13951221
Chr1	13952005	13952810	13952385
Chr1	13960386	13961281	13960489
Chr1	14172068	14172584	14172355
Chr1	14199077	14199316	14199191
Chr1	14252022	14252361	14252181
Chr1	14325178	14325437	14325299
Chr1	14334968	14335404	14335190
Chr1	14360402	14360667	14360566
Chr1	14447779	14448019	14447885
Chr1	14502858	14503121	14502967
Chr1	14504730	14504947	14504818
Chr1	14854199	14854407	14854295
Chr1	14905285	14905555	14905395
Chr1	15139965	15140508	15140090
Chr1	15154357	15154634	15154466
Chr1	15161797	15162299	15161893
Chr1	15198324	15198528	15198439
Chr1	15198685	15198967	15198808
Chr1	15200769	15201025	15200908
Chr1	15214696	15214981	15214829
Chr1	15270039	15270242	15270132
Chr1	15288661	15289022	15288811
Chr1	15416842	15417108	15416973
Chr1	15417483	15417807	15417611
Chr1	15443290	15443811	15443421
Chr1	15450649	15451093	15450742
Chr1	15509041	15509298	15509143
Chr1	15522089	15522703	15522244
Chr1	15548279	15549001	15548433
Chr1	15582040	15582857	15582511
Chr1	15955067	15955311	15955187
Chr1	16385123	16385336	16385212
Chr1	16510859	16511071	16510985
Chr1	16511152	16511421	16511306
Chr1	16513119	16513502	16513231
Chr1	16514907	16515156	16515005
Chr1	16515481	16515922	16515580
Chr1	16516706	16516925	16516805
Chr1	16517597	16517812	16517683
Chr1	16523350	16523680	16523475
Chr1	16523819	16524308	16523924
Chr1	16524833	16525098	16524936
Chr1	16525202	16525431	16525334
Chr1	16528403	16528606	16528531
Chr1	16584360	16584589	16584451
Chr1	16635807	16636030	16635905
Chr1	16743635	16743842	16743734
Chr1	16856611	16857837	16856879
Chr1	17424496	17424929	17424668
Chr1	17862411	17862919	17862625
Chr1	18159814	18160580	18160169
Chr1	18208256	18208901	18208581
Chr1	18680053	18680401	18680248
Chr1	18680798	18681342	18681021
Chr1	18970232	18970950	18970804
Chr1	19105406	19105919	19105660
Chr1	19828497	19828928	19828724
Chr1	20445827	20446177	20445987
Chr1	20563470	20563822	20563657
Chr1	20565842	20566378	20566097
Chr1	20762797	20763249	20763041
Chr1	20956029	20957072	20956461
Chr1	21231980	21232538	21232288
Chr1	22522387	22522692	22522560
Chr1	22988313	22988622	22988489
Chr1	23075465	23075834	23075650
Chr1	24034054	24034821	24034328
Chr1	24335133	24335527	24335321
Chr1	25226226	25226654	25226476
Chr1	25391165	25391585	25391349
Chr1	25449654	25450035	25449849
Chr1	25537040	25537470	25537232
Chr1	25666725	25667075	25666904
Chr1	25683755	25684232	25683929
Chr1	25699588	25699957	25699778
Chr1	25949669	25950295	25949899
Chr1	25951425	25951846	25951636
Chr1	25985954	25987060	25986793
Chr1	25987593	25988279	25987920
Chr1	25988649	25989150	25988930
Chr1	26059301	26059670	26059454
Chr1	26156413	26156777	26156563
Chr1	26418638	26419311	26419063
Chr1	26443753	26444171	26443942
Chr1	26516627	26517313	26516955
Chr1	26575209	26575647	26575426
Chr1	27042598	27043063	27042839
Chr1	27292817	27293142	27292962
Chr1	27595917	27596511	27596205
Chr1	27713605	27714323	27714091
Chr1	27976753	27977510	27977237
Chr1	28378202	28379195	28378982
Chr1	28467243	28467763	28467540
Chr1	28676003	28676518	28676303
Chr1	29216630	29217130	29216958
Chr1	29515587	29515977	29515759
Chr1	29649694	29650094	29649895
Chr1	29743713	29744678	29744070
Chr1	29755516	29756036	29755808
Chr1	29764103	29765972	29764418
Chr1	29806241	29809273	29807979
Chr1	29872895	29873160	29873030
Chr2	1262	1826	1404
Chr2	1955	2159	2063
Chr2	3406	7290	7087
Chr2	8013	9488	9365
Chr2	18341	18608	18496
Chr2	19296	19500	19390
Chr2	23835	24097	23974
Chr2	26857	27057	26941
Chr2	44578	44805	44681
Chr2	45018	45472	45132
Chr2	46829	47041	46954
Chr2	47831	48051	47971
Chr2	59290	59517	59392
Chr2	61772	62106	62030
Chr2	62290	62559	62387
Chr2	423368	423731	423532
Chr2	435442	435886	435688
Chr2	436404	436960	436640
Chr2	468173	468544	468361
Chr2	519488	520100	519737
Chr2	528558	529241	528908
Chr2	823937	824287	824099
Chr2	999203	999655	999392
Chr2	1136544	1136969	1136814
Chr2	1256401	1256776	1256628
Chr2	2404864	2405065	2404959
Chr2	2568096	2568300	2568239
Chr2	2568487	2568874	2568623
Chr2	2679534	2679927	2679676
Chr2	2701404	2702435	2701610
Chr2	2805140	2805565	2805389
Chr2	3098280	3098481	3098391
Chr2	3230724	3230949	3230856
Chr2	3549602	3550057	3549694
Chr2	3573839	3574115	3573950
Chr2	3587846	3588832	3588701
Chr2	3605977	3606427	3606074
Chr2	3606986	3607518	3607084
Chr2	3615844	3616061	3615948
Chr2	3617001	3617248	3617102
Chr2	3619374	3619622	3619477
Chr2	3643383	3643667	3643502
Chr2	3706613	3708168	3707010
Chr2	3754430	3755302	3754776
Chr2	3755447	3755733	3755592
Chr2	3770584	3770845	3770689
Chr2	3873861	3874069	3874005
Chr2	3900511	3900862	3900739
Chr2	3951184	3951485	3951304
Chr2	3951652	3951860	3951777
Chr2	3952021	3952254	3952123
Chr2	3952361	3952970	3952775
Chr2	3965266	3965481	3965392
Chr2	4041270	4041664	4041427
Chr2	4152557	4153015	4152865
Chr2	4166384	4166655	4166528
Chr2	4238351	4238589	4238445
Chr2	4239114	4239334	4239204
Chr2	4311161	4311974	4311704
Chr2	4740285	4740847	4740433
Chr2	4880512	4880836	4880675
Chr2	4881913	4882547	4882175
Chr2	4913323	4913904	4913710
Chr2	4928059	4928665	4928241
Chr2	4979686	4979954	4979842
Chr2	4981394	4981734	4981528
Chr2	4988333	4988941	4988761
Chr2	5042817	5043067	5042930
Chr2	5096262	5096481	5096359
Chr2	5102284	5102559	5102401
Chr2	5104604	5105306	5104837
Chr2	5124835	5125426	5125013
Chr2	5224544	5224864	5224649
Chr2	5225254	5225717	5225376
Chr2	5229793	5230022	5229895
Chr2	5230477	5230700	5230603
Chr2	5236836	5237092	5236931
Chr2	5308811	5309085	5308969
Chr2	5330081	5330825	5330708
Chr2	5333716	5333988	5333838
Chr2	5355935	5357215	5356521
Chr2	5492876	5493601	5493043
Chr2	5992449	5993087	5992844
Chr2	6122617	6123139	6122755
Chr2	8215938	8216367	8216173
Chr2	8430327	8430695	8430521
Chr2	9121258	9121812	9121547
Chr2	9264861	9266361	9265605
Chr2	9522021	9522364	9522204
Chr2	9522905	9523407	9523140
Chr2	9563613	9564422	9563852
Chr2	9577442	9577864	9577651
Chr2	9580038	9580422	9580247
Chr2	9642425	9642991	9642701
Chr2	9866510	9866950	9866733
Chr2	10073824	10074226	10074027
Chr2	11214083	11214427	11214257
Chr2	11771402	11771898	11771635
Chr2	11925335	11925847	11925579
Chr2	12002313	12002814	12002597
Chr2	12232634	12233081	12232862
Chr2	12259319	12259728	12259505
Chr2	12941009	12941451	12941260
Chr2	13276429	13276867	13276663
Chr2	13280516	13280991	13280758
Chr2	13490249	13490464	13490359
Chr2	13498701	13499112	13498882
Chr2	14331140	14331657	14331366
Chr2	14339497	14340612	14339818
Chr2	14343429	14343936	14343696
Chr2	14485783	14486233	14485991
Chr2	14587867	14588296	14588084
Chr2	14593457	14593940	14593737
Chr2	14644905	14646022	14645169
Chr2	14733300	14733643	14733449
Chr2	15008495	15008870	15008688
Chr2	15272547	15273017	15272800
Chr2	15274992	15275411	15275172
Chr2	15346731	15347368	15347009
Chr2	15624703	15625234	15624975
Chr2	15690120	15690749	15690418
Chr2	15784170	15784749	15784458
Chr2	15843104	15843639	15843364
Chr2	15875756	15876185	15875997
Chr2	16127576	16127948	16127742
Chr2	16506711	16507112	16506879
Chr2	16558877	16559305	16559096
Chr2	16641272	16641776	16641539
Chr2	16700696	16701921	16701419
Chr2	16772420	16774403	16774066
Chr2	17240827	17241230	17241011
Chr2	17250039	17250462	17250221
Chr2	17446103	17446706	17446392
Chr2	17584667	17585699	17585325
Chr2	17742739	17743487	17743078
Chr2	17807141	17807572	17807364
Chr2	17809569	17810120	17809846
Chr2	17826337	17827180	17826520
Chr2	18492939	18493506	18493215
Chr2	18635438	18635973	18635687
Chr2	18690058	18690448	18690263
Chr2	18725339	18725780	18725559
Chr2	18801591	18802174	18801867
Chr2	18809028	18809492	18809304
Chr2	18810656	18811390	18811087
Chr2	18811544	18811999	18811744
Chr2	18812961	18813639	18813175
Chr2	18873937	18874413	18874163
Chr2	19104249	19104540	19104391
Chr2	19198062	19198521	19198296
Chr2	19262505	19263136	19262803
Chr3	374037	374518	374249
Chr3	376317	376794	376541
Chr3	387219	387621	387414
Chr3	1216417	1217161	1216764
Chr3	1315375	1315840	1315596
Chr3	1483814	1484190	1483996
Chr3	1644073	1644570	1644360
Chr3	2290456	2290901	2290688
Chr3	3097981	3098401	3098167
Chr3	4120054	4120437	4120255
Chr3	4121683	4122436	4121969
Chr3	4123562	4124206	4123826
Chr3	4161257	4162281	4161780
Chr3	4605716	4607222	4606129
Chr3	4607500	4608730	4607887
Chr3	5121350	5122259	5121903
Chr3	5280904	5281273	5281157
Chr3	5920078	5920537	5920271
Chr3	5954300	5954764	5954486
Chr3	6157773	6158700	6158068
Chr3	6246189	6246709	6246458
Chr3	6380597	6381105	6380880
Chr3	6383217	6383613	6383447
Chr3	7805449	7807251	7805826
Chr3	8325553	8326056	8325766
Chr3	8557472	8557820	8557648
Chr3	9343478	9344092	9343818
Chr3	9549375	9549817	9549610
Chr3	9812622	9813326	9812919
Chr3	9959704	9960012	9959854
Chr3	9969189	9969633	9969353
Chr3	10242469	10242867	10242632
Chr3	10866899	10867379	10867153
Chr3	11341085	11341328	11341227
Chr3	11407130	11407375	11407221
Chr3	11563560	11563794	11563682
Chr3	11792567	11792939	11792757
Chr3	11796665	11797137	11796864
Chr3	11878010	11878372	11878124
Chr3	12004775	12004994	12004890
Chr3	12043877	12045169	12044732
Chr3	12052498	12053360	12053126
Chr3	12204667	12204931	12204818
Chr3	12293340	12293591	12293464
Chr3	12313960	12314183	12314094
Chr3	12314327	12314580	12314427
Chr3	12411487	12411747	12411635
Chr3	12464336	12464700	12464550
Chr3	12522910	12523124	12523048
Chr3	12534086	12534409	12534337
Chr3	12534601	12534802	12534695
Chr3	12535642	12535967	12535901
Chr3	12708505	12708886	12708748
Chr3	12838384	12838662	12838524
Chr3	13089833	13090099	13089979
Chr3	13091043	13091742	13091191
Chr3	13190386	13190586	13190484
Chr3	13209733	13210233	13209910
Chr3	13212450	13212720	13212601
Chr3	13241531	13241812	13241682
Chr3	13242398	13242620	13242507
Chr3	13242805	13243057	13242945
Chr3	13249333	13249614	13249481
Chr3	13402714	13402939	13402807
Chr3	13441290	13441575	13441389
Chr3	13444727	13444936	13444854
Chr3	13445107	13445321	13445203
Chr3	13447676	13448669	13447829
Chr3	13582438	13582683	13582548
Chr3	13590701	13590917	13590804
Chr3	13591079	13591290	13591186
Chr3	13591417	13591643	13591534
Chr3	13592116	13592361	13592218
Chr3	13827135	13827345	13827257
Chr3	14163412	14164251	14164145
Chr3	14191903	14192548	14192168
Chr3	14193081	14193637	14193465
Chr3	14193739	14194185	14193904
Chr3	14194318	14204588	14196352
Chr3	14571297	14571507	14571409
Chr3	14617028	14617287	14617121
Chr3	14828487	14828698	14828588
Chr3	15000453	15000656	15000560
Chr3	15031774	15031974	15031875
Chr3	15047375	15047586	15047476
Chr3	15158220	15158459	15158346
Chr3	15577774	15578034	15577907
Chr3	15580597	15580804	15580694
Chr3	15583025	15583243	15583135
Chr3	15717173	15717397	15717288
Chr3	15952326	15952930	15952541
Chr3	17178833	17179988	17179211
Chr3	17436130	17436868	17436229
Chr3	17546869	17547257	17547054
Chr3	18038110	18038550	18038314
Chr3	18564528	18565000	18564705
Chr3	18706826	18707262	18707089
Chr3	18809588	18809994	18809801
Chr3	18960575	18960961	18960795
Chr3	19162914	19163403	19163158
Chr3	19167991	19168567	19168302
Chr3	19569894	19570575	19570220
Chr3	19765648	19765910	19765787
Chr3	20069091	20069759	20069457
Chr3	20120955	20121820	20121298
Chr3	20378793	20379373	20379081
Chr3	20583500	20583957	20583719
Chr3	20585617	20586164	20585855
Chr3	20739156	20739842	20739473
Chr3	20776742	20778860	20777310
Chr3	21060103	21061112	21060595
Chr3	21141467	21141873	21141640
Chr3	21144635	21145230	21144898
Chr3	21145983	21146375	21146237
Chr3	21233410	21233811	21233567
Chr3	21371775	21372214	21372017
Chr3	21374852	21375318	21375062
Chr3	21504407	21504996	21504773
Chr3	21731909	21732387	21732154
Chr3	22323706	22324253	22323966
Chr3	22327930	22328442	22328228
Chr3	22633990	22634602	22634253
Chr3	22670062	22671218	22670409
Chr3	22741033	22741486	22741210
Chr3	22939228	22939925	22939445
Chr3	23422641	23423071	23422800
Chr3	23423607	23424133	23423867
Chr3	23458503	23459318	23458964
Chr4	1415380	1415896	1415560
Chr4	1499583	1500751	1500147
Chr4	1670758	1671198	1670867
Chr4	1843903	1844113	1843991
Chr4	1845561	1845819	1845678
Chr4	2001289	2001525	2001388
Chr4	2005062	2005272	2005172
Chr4	2009998	2010304	2010157
Chr4	2333448	2333930	2333710
Chr4	2588019	2589250	2588543
Chr4	2718982	2719594	2719438
Chr4	2719659	2719912	2719754
Chr4	2893453	2893705	2893550
Chr4	2960518	2960730	2960611
Chr4	3104189	3105170	3104360
Chr4	3110329	3110889	3110760
Chr4	3155124	3155376	3155272
Chr4	3314237	3314460	3314337
Chr4	3350566	3350778	3350665
Chr4	3465498	3465936	3465787
Chr4	3497668	3497868	3497763
Chr4	3500075	3501286	3500173
Chr4	3624276	3624589	3624427
Chr4	3624792	3625104	3624974
Chr4	3627990	3628654	3628473
Chr4	3651886	3652271	3652144
Chr4	3679483	3679890	3679801
Chr4	3682085	3682635	3682218
Chr4	3683878	3685200	3685007
Chr4	3687657	3687908	3687814
Chr4	3688094	3688325	3688192
Chr4	3753247	3753457	3753349
Chr4	3842196	3842431	3842300
Chr4	3842581	3843046	3842956
Chr4	3843217	3843432	3843314
Chr4	3843619	3843856	3843716
Chr4	3870296	3870566	3870407
Chr4	3870749	3870984	3870868
Chr4	3871683	3871912	3871796
Chr4	3873894	3874098	3874009
Chr4	3874286	3874513	3874375
Chr4	3908221	3908584	3908370
Chr4	3947644	3948199	3948037
Chr4	3950308	3950601	3950453
Chr4	3950802	3951083	3950925
Chr4	3952546	3952818	3952654
Chr4	3962160	3962393	3962300
Chr4	3974800	3975081	3974903
Chr4	3991161	3992070	3991940
Chr4	3992257	3992493	3992361
Chr4	3992690	3992961	3992816
Chr4	3994056	3994574	3994458
Chr4	3999595	3999806	3999692
Chr4	4020059	4021020	4020156
Chr4	4357008	4357216	4357101
Chr4	4836317	4836679	4836425
Chr4	4963156	4963572	4963520
Chr4	5066193	5066505	5066288
Chr4	5072455	5072713	5072647
Chr4	5146870	5147096	5146980
Chr4	5155359	5155855	5155608
Chr4	5157275	5157727	5157492
Chr4	5158513	5159007	5158776
Chr4	5738811	5739198	5738947
Chr4	5740473	5741370	5741038
Chr4	6484317	6484921	6484499
Chr4	7868558	7869622	7868944
Chr4	8443881	8444280	8444076
Chr4	9849217	9849587	9849412
Chr4	10386338	10386809	10386617
Chr4	11525618	11526189	11525827
Chr4	11604305	11605062	11604570
Chr4	11638685	11639090	11638884
Chr4	11876143	11876524	11876337
Chr4	11995494	11996761	11995804
Chr4	12083891	12084935	12084279
Chr4	12686553	12688444	12687201
Chr4	13015194	13016525	13015532
Chr4	13017816	13018153	13017984
Chr4	13018231	13018891	13018603
Chr4	13023408	13023841	13023667
Chr4	13663638	13664145	13663910
Chr4	14118113	14118534	14118349
Chr4	14196535	14197060	14196759
Chr4	14372644	14373426	14373023
Chr4	14579919	14581443	14581016
Chr4	14902535	14903008	14902758
Chr4	14999085	14999522	14999324
Chr4	15317292	15317638	15317460
Chr4	15324876	15325221	15325085
Chr4	15487988	15490035	15488431
Chr4	15817083	15817727	15817471
Chr4	15917945	15918526	15918244
Chr4	16560345	16562508	16562252
Chr4	16596295	16596683	16596482
Chr4	17001625	17003004	17002013
Chr4	17005675	17007254	17006750
Chr4	17049462	17050109	17049771
Chr4	17136157	17136644	17136383
Chr4	17150183	17151191	17150923
Chr4	17319740	17320081	17319922
Chr4	17371885	17372466	17372138
Chr4	17395486	17396156	17395832
Chr4	17397225	17398193	17397899
Chr4	17398719	17399173	17398944
Chr4	17408149	17409170	17408444
Chr4	17409245	17409664	17409438
Chr4	17431689	17432375	17432153
Chr4	17540730	17542270	17541106
Chr4	17585074	17585547	17585377
Chr4	17689810	17690447	17690152
Chr4	17730426	17731104	17730784
Chr4	17780726	17781174	17780928
Chr4	17782356	17783086	17782637
Chr5	38955	39338	39127
Chr5	566407	566880	566675
Chr5	675704	676218	675991
Chr5	742322	742797	742486
Chr5	961902	962350	962080
Chr5	1003364	1003822	1003532
Chr5	1022621	1023261	1023012
Chr5	1395323	1395883	1395594
Chr5	1711306	1711836	1711611
Chr5	1750714	1751717	1751424
Chr5	1826823	1827349	1827081
Chr5	1891159	1892144	1891521
Chr5	1893992	1894393	1894195
Chr5	2233330	2233871	2233638
Chr5	2234486	2235149	2234800
Chr5	2399196	2399742	2399438
Chr5	2839017	2839438	2839216
Chr5	2840170	2840593	2840375
Chr5	2841032	2841528	2841281
Chr5	2939659	2940353	2940045
Chr5	3045683	3046155	3045922
Chr5	3046521	3047198	3046751
Chr5	3160972	3161450	3161173
Chr5	3162751	3163415	3163087
Chr5	3242154	3243085	3242339
Chr5	3317253	3318594	3318215
Chr5	3467874	3468520	3468126
Chr5	3468617	3469318	3468964
Chr5	3508442	3508821	3508635
Chr5	3511181	3511603	3511401
Chr5	3514967	3515446	3515195
Chr5	3549765	3550528	3550232
Chr5	3857813	3858226	3858038
Chr5	4156081	4156510	4156313
Chr5	4220920	4221365	4221132
Chr5	4450736	4451278	4451014
Chr5	4451448	4451912	4451726
Chr5	4593102	4593564	4593313
Chr5	4800440	4800662	4800547
Chr5	5616581	5616977	5616752
Chr5	5862879	5863446	5863176
Chr5	6380918	6381543	6381208
Chr5	6393284	6393692	6393512
Chr5	6556268	6556623	6556453
Chr5	6812330	6812653	6812485
Chr5	6828673	6829411	6828912
Chr5	6977787	6978559	6978397
Chr5	7174813	7175250	7175018
Chr5	7432925	7433440	7433255
Chr5	7694749	7695594	7695077
Chr5	7697297	7698114	7697647
Chr5	7699476	7699849	7699657
Chr5	8004792	8005172	8004954
Chr5	8133612	8133820	8133714
Chr5	8450696	8450900	8450795
Chr5	8543093	8543956	8543613
Chr5	8570351	8570773	8570571
Chr5	8929715	8930046	8929894
Chr5	9798958	9799407	9799167
Chr5	9895717	9895920	9895821
Chr5	10064082	10064283	10064188
Chr5	10115343	10115545	10115451
Chr5	10205255	10205459	10205342
Chr5	10366951	10367161	10367062
Chr5	10451879	10452241	10452088
Chr5	10455150	10455870	10455553
Chr5	10649789	10650157	10649965
Chr5	10948470	10948727	10948602
Chr5	11128043	11128308	11128156
Chr5	11132472	11133323	11132760
Chr5	11143536	11143785	11143632
Chr5	11158529	11159019	11158853
Chr5	11185591	11185894	11185791
Chr5	11186593	11186859	11186718
Chr5	11213201	11213447	11213333
Chr5	11227601	11227856	11227729
Chr5	11324319	11324551	11324440
Chr5	11324718	11324942	11324812
Chr5	11326273	11326536	11326381
Chr5	11350688	11351543	11351377
Chr5	11707010	11707272	11707100
Chr5	11708792	11709136	11708995
Chr5	11732050	11732413	11732352
Chr5	11734635	11735152	11734792
Chr5	11749765	11750001	11749873
Chr5	11750896	11751395	11751028
Chr5	11802864	11803102	11802997
Chr5	11836339	11836575	11836445
Chr5	11845859	11846182	11845967
Chr5	11907909	11908148	11908018
Chr5	11924433	11924651	11924536
Chr5	11986144	11986355	11986242
Chr5	11987625	11987863	11987722
Chr5	12012149	12012699	12012272
Chr5	12016900	12017107	12017021
Chr5	12033384	12033589	12033507
Chr5	12154640	12154920	12154843
Chr5	12155097	12155303	12155190
Chr5	12249711	12250602	12250425
Chr5	12291744	12292219	12291866
Chr5	12472622	12472857	12472724
Chr5	12473045	12473263	12473136
Chr5	12592659	12593161	12592774
Chr5	12678713	12679163	12678891
Chr5	12899827	12900452	12900198
Chr5	12940795	12941047	12940938
Chr5	12942796	12943061	12942914
Chr5	13070681	13070989	13070851
Chr5	13121160	13121597	13121468
Chr5	13184474	13184753	13184638
Chr5	13186527	13186854	13186668
Chr5	13266630	13266914	13266763
Chr5	13267688	13267948	13267826
Chr5	13337096	13338254	13337987
Chr5	13376730	13377598	13377155
Chr5	13936079	13936563	13936324
Chr5	13937517	13938604	13937937
Chr5	13962815	13963039	13962924
Chr5	15244390	15244616	15244499
Chr5	15711646	15712245	15711922
Chr5	15871577	15871996	15871782
Chr5	16337487	16337925	16337706
Chr5	16528647	16528952	16528792
Chr5	16563350	16563874	16563625
Chr5	16815725	16816871	16816147
Chr5	17549806	17550449	17550138
Chr5	18000085	18001510	18000409
Chr5	18001977	18002387	18002165
Chr5	18378707	18379223	18379008
Chr5	18471446	18471681	18471544
Chr5	18946926	18947358	18947158
Chr5	19111709	19112410	19112048
Chr5	19898935	19899803	19899354
Chr5	20034443	20034701	20034631
Chr5	20713023	20713535	20713260
Chr5	21044968	21045462	21045201
Chr5	21061487	21062055	21061675
Chr5	21793286	21793912	21793637
Chr5	22083713	22084091	22083911
Chr5	22388227	22388732	22388479
Chr5	22779043	22779414	22779251
Chr5	22996963	22997452	22997213
Chr5	23132714	23133099	23132903
Chr5	23146685	23147881	23147107
Chr5	23307261	23307859	23307621
Chr5	23670090	23670603	23670297
Chr5	23785122	23785460	23785313
Chr5	24103023	24103582	24103330
Chr5	24350343	24351013	24350776
Chr5	24395688	24396133	24395960
Chr5	24505075	24505562	24505344
Chr5	24506049	24506496	24506324
Chr5	24506979	24507470	24507152
Chr5	24509338	24509715	24509520
Chr5	24641584	24642035	24641800
Chr5	24993667	24994072	24993884
Chr5	24995782	24996376	24996101
Chr5	25504252	25504815	25504481
Chr5	25505508	25505915	25505679
Chr5	25704003	25705053	25704615
Chr5	26026100	26026577	26026318
Chr5	26050322	26050821	26050567
Chr5	26138365	26138963	26138639
Chr5	26211114	26211619	26211384
Chr5	26286211	26286810	26286554
Chr5	26532905	26533493	26533157
Chr5	26641241	26641795	26641531
Chr5	26644991	26645471	26645240
Chr5	26729730	26730226	26729952
Chr5	26805405	26805829	26805605
Chr5	26837750	26838660	26838396

## Sheet: AP1_stage4
Chromsome	Start	End	Summit
Chr1	10716	11547	11256
Chr1	16451	16908	16685
Chr1	54739	55210	54966
Chr1	365043	365788	365458
Chr1	772255	772827	772520
Chr1	1134248	1134828	1134490
Chr1	1173129	1173593	1173449
Chr1	1236363	1236789	1236540
Chr1	1466621	1467146	1466814
Chr1	1468043	1468492	1468186
Chr1	1468894	1469588	1469277
Chr1	1570354	1570839	1570655
Chr1	1605559	1606221	1605824
Chr1	1638993	1639494	1639204
Chr1	1713337	1714402	1714160
Chr1	1714973	1715627	1715265
Chr1	1845165	1845605	1845402
Chr1	1888800	1889524	1889137
Chr1	2176118	2176718	2176383
Chr1	2351591	2352303	2351858
Chr1	2677281	2677883	2677575
Chr1	2747774	2748368	2748099
Chr1	2990534	2991080	2990791
Chr1	3100228	3101677	3101340
Chr1	3287349	3288031	3287669
Chr1	3571672	3572136	3571827
Chr1	3715741	3716353	3716027
Chr1	3717849	3718336	3718085
Chr1	4217624	4218057	4217854
Chr1	4231286	4231707	4231504
Chr1	4520201	4520696	4520458
Chr1	4541750	4542212	4542006
Chr1	4578417	4580217	4578760
Chr1	4599827	4601042	4600651
Chr1	4654532	4655161	4654823
Chr1	4705480	4706663	4706300
Chr1	4708252	4708792	4708499
Chr1	4768388	4768923	4768680
Chr1	4901038	4901463	4901245
Chr1	4903718	4904409	4904079
Chr1	4904505	4904977	4904686
Chr1	4991023	4991591	4991335
Chr1	5070529	5070978	5070782
Chr1	5085501	5086412	5086111
Chr1	5282327	5282887	5282671
Chr1	5283001	5283880	5283538
Chr1	5286268	5286980	5286570
Chr1	6174422	6175016	6174697
Chr1	6194204	6194593	6194404
Chr1	6219281	6219717	6219511
Chr1	6443423	6443825	6443665
Chr1	6446425	6446949	6446657
Chr1	6512534	6512995	6512777
Chr1	6579146	6579655	6579395
Chr1	6844647	6845248	6844958
Chr1	6861264	6861799	6861555
Chr1	7088089	7089056	7088511
Chr1	7341352	7341910	7341644
Chr1	7461472	7462327	7461905
Chr1	7551834	7552313	7552038
Chr1	7609326	7609905	7609616
Chr1	7640835	7641476	7641156
Chr1	7660057	7661269	7660982
Chr1	7664678	7665215	7664909
Chr1	7765569	7766127	7765845
Chr1	7832709	7833257	7833083
Chr1	7930303	7930778	7930587
Chr1	8143059	8143601	8143340
Chr1	8177870	8178309	8178063
Chr1	8193378	8193987	8193683
Chr1	8298066	8298751	8298355
Chr1	8304752	8305627	8305388
Chr1	8594864	8596307	8595908
Chr1	8596728	8597834	8597027
Chr1	8598326	8599220	8598790
Chr1	8726889	8727434	8727196
Chr1	8839663	8840310	8839988
Chr1	8852595	8853113	8852887
Chr1	8921955	8922478	8922228
Chr1	8958987	8959505	8959228
Chr1	8982756	8984589	8983982
Chr1	8984829	8985297	8985038
Chr1	8995792	8996252	8996100
Chr1	9263694	9264915	9264490
Chr1	9266877	9267528	9267233
Chr1	9269373	9270344	9270060
Chr1	9339770	9340303	9340020
Chr1	9949875	9951200	9950853
Chr1	9990326	9991112	9990687
Chr1	10000021	10000920	10000560
Chr1	10228507	10229120	10228833
Chr1	10229314	10229741	10229471
Chr1	10353756	10354271	10354048
Chr1	10520152	10520704	10520409
Chr1	10520950	10521435	10521227
Chr1	10564446	10565028	10564744
Chr1	10565787	10566445	10566056
Chr1	10678801	10679550	10679153
Chr1	10692873	10693452	10693092
Chr1	10713781	10714230	10714063
Chr1	10726090	10726586	10726398
Chr1	10792983	10793813	10793462
Chr1	10794934	10795895	10795182
Chr1	10801846	10802388	10802137
Chr1	10874680	10875193	10874884
Chr1	10959462	10960078	10959801
Chr1	11031507	11032322	11031799
Chr1	11033636	11034198	11033928
Chr1	11061333	11061761	11061544
Chr1	11067549	11068072	11067803
Chr1	11071175	11071473	11071303
Chr1	11626327	11627072	11626546
Chr1	11630595	11631122	11630824
Chr1	11631282	11631805	11631549
Chr1	11978543	11979192	11978878
Chr1	13029580	13030236	13029887
Chr1	13367409	13367867	13367606
Chr1	14172028	14172713	14172354
Chr1	14173309	14173678	14173486
Chr1	16836998	16837543	16837234
Chr1	16900661	16901189	16900932
Chr1	17222886	17223457	17223140
Chr1	17224538	17224938	17224768
Chr1	17862357	17862959	17862607
Chr1	17894821	17895456	17895179
Chr1	17921295	17921923	17921580
Chr1	18026946	18027478	18027199
Chr1	18208291	18208895	18208560
Chr1	18307116	18307608	18307326
Chr1	18679974	18680505	18680226
Chr1	18680602	18681484	18681022
Chr1	19105333	19105777	19105630
Chr1	19175225	19175771	19175510
Chr1	19580682	19581058	19580849
Chr1	19782636	19783126	19782925
Chr1	19804947	19806210	19805219
Chr1	19828469	19828960	19828742
Chr1	20445729	20446223	20445998
Chr1	20550946	20551447	20551201
Chr1	20563307	20564286	20563636
Chr1	20565762	20566365	20566072
Chr1	20592724	20593194	20592967
Chr1	20762820	20763343	20763044
Chr1	20812818	20813231	20812964
Chr1	20955918	20957087	20956458
Chr1	21016386	21017113	21016879
Chr1	21192155	21192602	21192303
Chr1	21231975	21232580	21232290
Chr1	22136089	22136629	22136335
Chr1	22827982	22828374	22828192
Chr1	22829671	22830086	22829877
Chr1	22880509	22880984	22880776
Chr1	23075445	23075889	23075647
Chr1	23287323	23287788	23287600
Chr1	24033254	24034942	24034335
Chr1	24335079	24335603	24335290
Chr1	24620850	24621343	24621145
Chr1	24743870	24744512	24744173
Chr1	24760429	24760891	24760629
Chr1	24915355	24915839	24915612
Chr1	25022152	25022623	25022320
Chr1	25220899	25221290	25221091
Chr1	25409141	25409712	25409388
Chr1	25531414	25532216	25531700
Chr1	25536850	25538017	25537204
Chr1	25619013	25619446	25619212
Chr1	25666652	25667120	25666898
Chr1	25679864	25680315	25680142
Chr1	25680539	25681741	25681282
Chr1	25682130	25682798	25682300
Chr1	25683713	25684401	25684089
Chr1	25686673	25687387	25687004
Chr1	25688305	25688802	25688447
Chr1	25699562	25700047	25699775
Chr1	25715530	25715939	25715697
Chr1	25803331	25803815	25803547
Chr1	25833680	25834859	25834541
Chr1	25887281	25888560	25888129
Chr1	25949565	25950564	25949904
Chr1	25951341	25952178	25951648
Chr1	25985823	25988375	25987898
Chr1	25988585	25989194	25988933
Chr1	26059248	26059714	26059465
Chr1	26092785	26093494	26093323
Chr1	26100044	26101154	26100809
Chr1	26168775	26169210	26169025
Chr1	26210469	26211447	26211160
Chr1	26242237	26243249	26242945
Chr1	26263332	26263602	26263476
Chr1	26418585	26419905	26419087
Chr1	26442090	26442436	26442259
Chr1	26443107	26443627	26443432
Chr1	26443737	26444266	26443991
Chr1	26516583	26517356	26516939
Chr1	26575174	26575666	26575449
Chr1	26694673	26695516	26695027
Chr1	27032959	27033449	27033209
Chr1	27042647	27043256	27042890
Chr1	27046153	27046616	27046381
Chr1	27179180	27180070	27179479
Chr1	27181502	27182103	27181864
Chr1	27183441	27183972	27183664
Chr1	27363506	27364123	27363858
Chr1	27364970	27365463	27365200
Chr1	27595949	27596551	27596248
Chr1	27645686	27646430	27646075
Chr1	27713589	27714264	27714055
Chr1	27741316	27741813	27741546
Chr1	27977020	27977583	27977305
Chr1	27977693	27978246	27977942
Chr1	28156615	28157075	28156852
Chr1	28183614	28184155	28183946
Chr1	28294112	28294558	28294371
Chr1	28336544	28337091	28336860
Chr1	28348964	28349423	28349187
Chr1	28358072	28358724	28358478
Chr1	28375623	28376275	28376009
Chr1	28378091	28379329	28378955
Chr1	28439425	28439837	28439581
Chr1	28489124	28489897	28489603
Chr1	28675855	28676637	28676293
Chr1	28677824	28678208	28678028
Chr1	28754928	28755508	28755237
Chr1	28968292	28968779	28968541
Chr1	29216622	29217176	29217028
Chr1	29364966	29366297	29365697
Chr1	29366837	29367595	29367259
Chr1	29439948	29440259	29440116
Chr1	29440708	29441267	29440993
Chr1	29515507	29516004	29515729
Chr1	29649599	29650099	29649827
Chr1	29743562	29744689	29744053
Chr1	29755534	29756106	29755823
Chr1	29763495	29767074	29765719
Chr1	29872834	29873408	29873052
Chr1	30186658	30187955	30186873
Chr2	180976	181415	181170
Chr2	383125	383603	383421
Chr2	423264	423813	423501
Chr2	432056	432660	432348
Chr2	435418	435973	435702
Chr2	436327	436923	436629
Chr2	468099	468625	468327
Chr2	507402	507936	507684
Chr2	519261	520388	519745
Chr2	999155	999671	999400
Chr2	1125088	1125527	1125269
Chr2	1128177	1128890	1128593
Chr2	1136598	1136977	1136833
Chr2	1188661	1188993	1188823
Chr2	7125701	7126166	7125911
Chr2	7303536	7303857	7303712
Chr2	7660306	7660825	7660609
Chr2	8030941	8031379	8031197
Chr2	8215527	8216443	8216154
Chr2	8230262	8230985	8230507
Chr2	8232157	8232615	8232444
Chr2	8430204	8430733	8430444
Chr2	9037714	9038162	9037916
Chr2	9121227	9121947	9121491
Chr2	9264804	9265678	9265264
Chr2	9521928	9522436	9522186
Chr2	9522832	9523448	9523164
Chr2	9577417	9577902	9577650
Chr2	9579965	9580438	9580222
Chr2	9632252	9632656	9632428
Chr2	9642456	9643062	9642729
Chr2	9770498	9770910	9770704
Chr2	9866517	9867000	9866748
Chr2	9868696	9869097	9868918
Chr2	9908653	9909136	9908866
Chr2	10073801	10074231	10074032
Chr2	10106239	10107362	10106827
Chr2	10109050	10110161	10109831
Chr2	10191312	10191875	10191553
Chr2	10293987	10294525	10294232
Chr2	10515919	10516481	10516223
Chr2	10572539	10573200	10572933
Chr2	10836273	10836777	10836491
Chr2	11175655	11176122	11175901
Chr2	11214008	11214508	11214229
Chr2	11771329	11771973	11771653
Chr2	11925278	11925872	11925519
Chr2	11940833	11941975	11941171
Chr2	11967219	11967674	11967445
Chr2	12002226	12002918	12002583
Chr2	12078275	12078768	12078539
Chr2	12232604	12233091	12232891
Chr2	12234099	12234516	12234274
Chr2	12259196	12259930	12259505
Chr2	12261577	12262200	12261840
Chr2	12940941	12941599	12941266
Chr2	13005622	13006063	13005834
Chr2	13229968	13230620	13230220
Chr2	13276304	13276946	13276666
Chr2	13278722	13279234	13278962
Chr2	13280414	13281017	13280721
Chr2	13371387	13371958	13371607
Chr2	13372216	13372761	13372396
Chr2	13489988	13490502	13490350
Chr2	13646656	13647664	13647251
Chr2	13865064	13865575	13865280
Chr2	14328727	14329185	14329022
Chr2	14331106	14331723	14331325
Chr2	14339468	14340631	14339799
Chr2	14343449	14343976	14343700
Chr2	14485785	14486246	14485957
Chr2	14490552	14491060	14490851
Chr2	14585041	14585562	14585260
Chr2	14587780	14588395	14588036
Chr2	14593437	14594030	14593737
Chr2	14644611	14646050	14645092
Chr2	14733265	14734035	14733478
Chr2	15003418	15003856	15003656
Chr2	15005881	15006608	15006078
Chr2	15008470	15008944	15008692
Chr2	15009360	15009953	15009687
Chr2	15103377	15103898	15103647
Chr2	15128647	15130180	15129817
Chr2	15151700	15152879	15152326
Chr2	15157281	15157823	15157508
Chr2	15206765	15207219	15206980
Chr2	15272489	15273799	15272801
Chr2	15274885	15275464	15275189
Chr2	15275995	15276408	15276159
Chr2	15287922	15288521	15288228
Chr2	15346653	15347464	15346994
Chr2	15348380	15348806	15348579
Chr2	15494221	15494629	15494446
Chr2	15498515	15499021	15498771
Chr2	15499112	15499526	15499281
Chr2	15624648	15625772	15625027
Chr2	15690073	15691485	15690442
Chr2	15784124	15784840	15784474
Chr2	15785616	15786154	15785901
Chr2	15875721	15876270	15875984
Chr2	15976145	15976543	15976314
Chr2	15977390	15977802	15977626
Chr2	16107246	16107651	16107427
Chr2	16127538	16128007	16127759
Chr2	16292784	16293407	16293070
Chr2	16380840	16381465	16381223
Chr2	16549021	16549835	16549280
Chr2	16554109	16554753	16554566
Chr2	16558757	16559410	16559027
Chr2	16641308	16641793	16641554
Chr2	16760480	16761477	16760835
Chr2	16885411	16885984	16885664
Chr2	16897964	16898375	16898196
Chr2	17213552	17214069	17213815
Chr2	17240778	17241256	17241006
Chr2	17242610	17243150	17242980
Chr2	17248237	17248664	17248463
Chr2	17248886	17249300	17249043
Chr2	17269322	17270819	17269905
Chr2	17357797	17358215	17357949
Chr2	17419801	17420638	17420403
Chr2	17443773	17444187	17443969
Chr2	17446052	17446794	17446410
Chr2	17506374	17506875	17506601
Chr2	17510005	17510530	17510260
Chr2	17584620	17585860	17585343
Chr2	17586981	17587546	17587276
Chr2	17646299	17646861	17646549
Chr2	17742721	17743472	17743106
Chr2	17806680	17807732	17807362
Chr2	17809523	17810262	17809899
Chr2	17819641	17820109	17819873
Chr2	17886286	17886744	17886541
Chr2	18142761	18143213	18142978
Chr2	18410071	18410538	18410290
Chr2	18471722	18472294	18472004
Chr2	18492853	18493564	18493204
Chr2	18518159	18518601	18518371
Chr2	18535494	18536088	18535716
Chr2	18580451	18580995	18580639
Chr2	18588744	18589208	18588981
Chr2	18620260	18620977	18620656
Chr2	18633409	18633928	18633676
Chr2	18634389	18635036	18634667
Chr2	18635393	18636009	18635694
Chr2	18689920	18691112	18690283
Chr2	18725286	18725746	18725499
Chr2	18801533	18802287	18801967
Chr2	18803732	18804300	18804071
Chr2	18808913	18809598	18809295
Chr2	18810582	18812208	18811071
Chr2	18812807	18813702	18813175
Chr2	18820062	18820701	18820455
Chr2	18822338	18822917	18822735
Chr2	18909007	18909591	18909317
Chr2	19013626	19014232	19013961
Chr2	19053123	19053657	19053388
Chr2	19104209	19104526	19104370
Chr2	19152660	19152980	19152851
Chr2	19198013	19198567	19198273
Chr2	19255415	19256018	19255717
Chr2	19262538	19263199	19262890
Chr2	19298856	19299243	19299032
Chr3	373990	374593	374321
Chr3	376247	376758	376521
Chr3	387188	387605	387402
Chr3	428161	428661	428412
Chr3	648663	649107	648933
Chr3	822524	822994	822801
Chr3	914072	914553	914322
Chr3	1216328	1217208	1216797
Chr3	1315305	1315854	1315584
Chr3	1482438	1483417	1482757
Chr3	1483768	1484321	1484045
Chr3	1679193	1679982	1679550
Chr3	1712837	1713520	1713194
Chr3	1730340	1730809	1730600
Chr3	1850967	1851382	1851163
Chr3	2290445	2290921	2290704
Chr3	3089683	3090212	3089940
Chr3	3097976	3098541	3098211
Chr3	3203341	3203803	3203518
Chr3	3655591	3656171	3655892
Chr3	4084280	4084959	4084610
Chr3	4117148	4117649	4117435
Chr3	4119954	4120624	4120289
Chr3	4121638	4122370	4121900
Chr3	4123447	4124302	4123827
Chr3	4127539	4128129	4127854
Chr3	4137893	4138577	4138096
Chr3	4145955	4146452	4146245
Chr3	4161087	4162387	4161798
Chr3	4482172	4482654	4482410
Chr3	4582273	4583395	4582521
Chr3	4605688	4608589	4606152
Chr3	5003124	5003888	5003579
Chr3	5141216	5142319	5141863
Chr3	5142577	5143105	5142789
Chr3	5143454	5143937	5143667
Chr3	5213143	5214660	5213946
Chr3	5236601	5237053	5236825
Chr3	5483066	5483548	5483306
Chr3	5612019	5612711	5612354
Chr3	5614390	5614816	5614630
Chr3	5694854	5695221	5695044
Chr3	5862320	5863438	5862625
Chr3	5920081	5920571	5920385
Chr3	5954266	5954749	5954425
Chr3	6145716	6146232	6145991
Chr3	6157709	6158818	6158166
Chr3	6159782	6160262	6160004
Chr3	6161477	6162214	6161899
Chr3	6163977	6164833	6164588
Chr3	6246118	6246861	6246476
Chr3	6372934	6373360	6373100
Chr3	6380516	6381308	6380895
Chr3	6383178	6383723	6383450
Chr3	6783369	6784075	6783739
Chr3	7297675	7298205	7297915
Chr3	7321994	7323044	7322774
Chr3	7396990	7397448	7397191
Chr3	8104075	8104822	8104466
Chr3	8244710	8245131	8244955
Chr3	8325515	8326017	8325755
Chr3	8498106	8498625	8498390
Chr3	8557414	8557836	8557602
Chr3	9343475	9344142	9343810
Chr3	9486780	9487473	9487169
Chr3	9549324	9549780	9549596
Chr3	9812590	9813352	9812929
Chr3	9958966	9959366	9959203
Chr3	9959623	9960046	9959839
Chr3	9969148	9969718	9969351
Chr3	10242412	10242906	10242617
Chr3	10866880	10867456	10867168
Chr3	10871620	10872402	10872116
Chr3	11792527	11792962	11792772
Chr3	16815123	16815577	16815357
Chr3	16815910	16816447	16816177
Chr3	18038089	18038651	18038354
Chr3	18251423	18251781	18251597
Chr3	18415343	18416073	18415767
Chr3	18521906	18522623	18522187
Chr3	18564437	18565005	18564755
Chr3	18802384	18802831	18802574
Chr3	18809447	18810219	18809811
Chr3	18960554	18961008	18960824
Chr3	19162840	19163437	19163109
Chr3	19167925	19168779	19168297
Chr3	19230639	19231139	19230859
Chr3	19238647	19239233	19239027
Chr3	19280551	19281482	19281007
Chr3	19322939	19323374	19323145
Chr3	19448759	19449301	19449014
Chr3	19696383	19696910	19696618
Chr3	20069032	20069794	20069432
Chr3	20120950	20121880	20121291
Chr3	20300523	20301282	20300947
Chr3	20378780	20379422	20379103
Chr3	20583445	20583961	20583697
Chr3	20585500	20586130	20585832
Chr3	20603669	20604184	20603911
Chr3	20605980	20606796	20606368
Chr3	20739111	20739853	20739522
Chr3	20776495	20778454	20777279
Chr3	21059972	21061312	21060883
Chr3	21141423	21141911	21141632
Chr3	21144577	21145244	21144886
Chr3	21233376	21233875	21233572
Chr3	21309382	21309937	21309660
Chr3	21371655	21372250	21372002
Chr3	21374777	21375722	21375089
Chr3	21378395	21379206	21378880
Chr3	21411555	21412230	21411935
Chr3	21412536	21413097	21412845
Chr3	21415002	21415617	21415343
Chr3	21446253	21446780	21446494
Chr3	21504365	21505322	21504821
Chr3	21508786	21509307	21509092
Chr3	21510097	21510921	21510439
Chr3	21731930	21732393	21732155
Chr3	22077898	22078552	22078209
Chr3	22323648	22324209	22323983
Chr3	22363329	22364369	22363587
Chr3	22630180	22630706	22630504
Chr3	22633974	22634625	22634262
Chr3	22669927	22671275	22670325
Chr3	22740915	22741585	22741291
Chr3	22859324	22859890	22859655
Chr3	22921176	22921856	22921566
Chr3	22938975	22939971	22939505
Chr3	22947848	22949316	22948751
Chr3	22950145	22951036	22950435
Chr3	22954024	22954502	22954249
Chr3	23291209	23291985	23291777
Chr3	23347705	23348119	23347886
Chr3	23383146	23384111	23383528
Chr3	23423524	23424194	23423883
Chr3	23458545	23459302	23458942
Chr4	188904	189419	189227
Chr4	307103	307773	307456
Chr4	361475	361998	361721
Chr4	459441	459959	459686
Chr4	619464	619967	619787
Chr4	725013	725586	725274
Chr4	727405	727899	727606
Chr4	1415252	1415948	1415503
Chr4	1499765	1501156	1500165
Chr4	2333391	2334016	2333670
Chr4	2588349	2588675	2588545
Chr4	5155290	5155889	5155579
Chr4	5157294	5157777	5157485
Chr4	5158582	5159029	5158782
Chr4	7349102	7349533	7349259
Chr4	7868494	7869747	7868930
Chr4	8015303	8015808	8015475
Chr4	8441832	8442454	8442137
Chr4	8443817	8444308	8444076
Chr4	8911185	8911600	8911375
Chr4	8913421	8913840	8913695
Chr4	9353603	9354065	9353846
Chr4	9360620	9361136	9360903
Chr4	9665192	9666023	9665704
Chr4	9739336	9739796	9739585
Chr4	9849151	9849708	9849419
Chr4	10386291	10386828	10386535
Chr4	10571356	10571772	10571563
Chr4	10579248	10579811	10579499
Chr4	10717067	10717618	10717387
Chr4	10717863	10718340	10718081
Chr4	10721828	10722744	10722142
Chr4	11304433	11304963	11304700
Chr4	11525587	11526167	11525862
Chr4	11604265	11605126	11604680
Chr4	11632644	11633260	11632933
Chr4	11638673	11639102	11638879
Chr4	11865156	11865576	11865390
Chr4	11876075	11876537	11876311
Chr4	11883409	11884106	11883751
Chr4	11887131	11887687	11887297
Chr4	11967666	11968117	11967859
Chr4	11995484	11996923	11996580
Chr4	12026332	12027104	12026713
Chr4	12083877	12085015	12084570
Chr4	12352128	12352642	12352390
Chr4	12355390	12355822	12355674
Chr4	12369581	12369934	12369733
Chr4	12988937	12989376	12989133
Chr4	13015146	13016551	13015450
Chr4	13017688	13018762	13018005
Chr4	13020970	13022131	13021348
Chr4	13023320	13023851	13023654
Chr4	13080106	13080645	13080392
Chr4	13113388	13113898	13113605
Chr4	13639246	13639950	13639643
Chr4	13657827	13658299	13658062
Chr4	13711915	13712433	13712214
Chr4	14118060	14118628	14118380
Chr4	14196514	14197133	14196781
Chr4	14207701	14208549	14207957
Chr4	14325224	14325812	14325564
Chr4	14326013	14326515	14326232
Chr4	14358842	14359379	14359061
Chr4	14364078	14364620	14364399
Chr4	14371168	14371537	14371325
Chr4	14372543	14373402	14372983
Chr4	14374011	14374604	14374378
Chr4	14545732	14546291	14545882
Chr4	14557998	14558716	14558548
Chr4	14579856	14581945	14580376
Chr4	14813094	14813739	14813444
Chr4	14815153	14816027	14815699
Chr4	14847555	14848018	14847736
Chr4	14902540	14903056	14902765
Chr4	14999028	14999658	14999277
Chr4	15000474	15001060	15000777
Chr4	15110624	15111058	15110858
Chr4	15395793	15396340	15396052
Chr4	15488042	15490128	15488942
Chr4	15817084	15817821	15817483
Chr4	15818908	15819517	15819158
Chr4	15917840	15918657	15918210
Chr4	16344911	16345400	16345104
Chr4	16582835	16583757	16583552
Chr4	16593575	16594620	16594206
Chr4	16596189	16596783	16596486
Chr4	16689357	16689848	16689554
Chr4	16710002	16711205	16711026
Chr4	16745754	16746299	16745981
Chr4	16980315	16980737	16980478
Chr4	17001566	17003360	17001998
Chr4	17005655	17007296	17006702
Chr4	17115147	17115628	17115362
Chr4	17136089	17136615	17136370
Chr4	17150181	17151180	17150895
Chr4	17160759	17161472	17161066
Chr4	17318546	17319235	17318881
Chr4	17319592	17320141	17319936
Chr4	17322072	17322518	17322254
Chr4	17371316	17373475	17372123
Chr4	17395371	17396239	17395800
Chr4	17396417	17396898	17396614
Chr4	17397065	17398273	17397442
Chr4	17398674	17399212	17398949
Chr4	17404689	17405379	17405016
Chr4	17407885	17409893	17408415
Chr4	17431618	17432634	17432179
Chr4	17457455	17457925	17457659
Chr4	17468949	17469714	17469284
Chr4	17469924	17470699	17470477
Chr4	17523539	17523998	17523766
Chr4	17561610	17562207	17561972
Chr4	17575775	17576575	17576089
Chr4	17585034	17585558	17585319
Chr4	17689865	17690472	17690185
Chr4	17694475	17695126	17694815
Chr4	17727723	17728691	17728074
Chr4	17730337	17731153	17730772
Chr4	17780481	17781121	17780877
Chr4	17781686	17783112	17782653
Chr4	17783314	17783876	17783587
Chr4	17784132	17784823	17784475
Chr4	18019341	18019878	18019636
Chr4	18125309	18126049	18125718
Chr4	18127878	18128642	18128287
Chr4	18129304	18129887	18129622
Chr4	18206874	18207428	18207181
Chr4	18322520	18323303	18322894
Chr4	18361585	18362045	18361765
Chr5	38919	39300	39134
Chr5	74940	75548	75233
Chr5	312144	312686	312459
Chr5	327471	327938	327690
Chr5	675663	676261	676005
Chr5	945448	945884	945689
Chr5	958760	959211	959025
Chr5	961792	962398	962110
Chr5	1003264	1004053	1003672
Chr5	1004433	1004916	1004711
Chr5	1022561	1023280	1023005
Chr5	1279367	1279857	1279634
Chr5	1395213	1395932	1395603
Chr5	1711274	1712149	1711641
Chr5	1750543	1751741	1750980
Chr5	1826668	1827489	1827062
Chr5	1890951	1892293	1891656
Chr5	1893920	1894530	1894232
Chr5	1930468	1931580	1931220
Chr5	1950821	1951528	1951142
Chr5	1996304	1997031	1996659
Chr5	2233400	2233864	2233605
Chr5	2234441	2235459	2234841
Chr5	2283946	2284470	2284241
Chr5	2291334	2291862	2291578
Chr5	2399090	2399880	2399383
Chr5	2409092	2409737	2409408
Chr5	2556938	2558231	2557244
Chr5	2558901	2559927	2559545
Chr5	2561083	2561555	2561350
Chr5	2658543	2659020	2658761
Chr5	2839020	2839455	2839193
Chr5	2839817	2840652	2840327
Chr5	2841022	2841483	2841275
Chr5	2936534	2937491	2937296
Chr5	2939537	2940278	2939893
Chr5	3045653	3046177	3045871
Chr5	3046506	3047233	3046826
Chr5	3048521	3049143	3048861
Chr5	3160869	3161585	3161210
Chr5	3162676	3163582	3163066
Chr5	3184109	3184844	3184507
Chr5	3242179	3243575	3243172
Chr5	3317290	3318623	3318175
Chr5	3467813	3468480	3468121
Chr5	3468545	3469359	3468987
Chr5	3478252	3478810	3478591
Chr5	3505178	3505736	3505403
Chr5	3509716	3510222	3510033
Chr5	3511075	3511673	3511398
Chr5	3514879	3515465	3515149
Chr5	3549935	3550533	3550212
Chr5	3615743	3616338	3616076
Chr5	3693374	3693770	3693547
Chr5	3856877	3857477	3857119
Chr5	3857663	3858269	3858015
Chr5	3865479	3865963	3865769
Chr5	4203320	4203781	4203598
Chr5	4220829	4221403	4221142
Chr5	4229290	4229992	4229646
Chr5	4298834	4299550	4299325
Chr5	4450686	4451936	4451017
Chr5	4589834	4590283	4590103
Chr5	4593052	4593636	4593361
Chr5	4741479	4741926	4741649
Chr5	4912348	4912790	4912588
Chr5	5227545	5227858	5227714
Chr5	5419813	5420637	5420081
Chr5	5862487	5863487	5863174
Chr5	5864113	5864561	5864338
Chr5	5885676	5886077	5885879
Chr5	6380728	6381570	6381242
Chr5	6393200	6393776	6393536
Chr5	6399707	6400506	6400207
Chr5	6409165	6409702	6409347
Chr5	6445488	6445933	6445779
Chr5	6556165	6556592	6556418
Chr5	6812278	6812731	6812502
Chr5	6842926	6843585	6843076
Chr5	6977700	6978620	6978188
Chr5	6980347	6980898	6980605
Chr5	7248734	7250245	7249090
Chr5	7265683	7266142	7265910
Chr5	7432981	7433542	7433279
Chr5	7468438	7469371	7468758
Chr5	7474488	7474916	7474672
Chr5	7694724	7695702	7695084
Chr5	7697326	7698203	7697681
Chr5	7699403	7699880	7699635
Chr5	7721932	7722384	7722141
Chr5	7835114	7835544	7835326
Chr5	8004733	8005215	8004929
Chr5	8543055	8543819	8543573
Chr5	8570255	8570846	8570560
Chr5	8686540	8687673	8686814
Chr5	8873300	8873580	8873426
Chr5	8920563	8921165	8920897
Chr5	9798941	9799432	9799181
Chr5	10064067	10064272	10064186
Chr5	10451839	10452496	10452069
Chr5	10455085	10456053	10455565
Chr5	10648620	10649102	10648846
Chr5	10649710	10650283	10649976
Chr5	13936048	13936614	13936341
Chr5	13937541	13938608	13937982
Chr5	13938914	13939544	13939305
Chr5	15423297	15423830	15423510
Chr5	15711541	15712383	15711977
Chr5	15871024	15872129	15871800
Chr5	16337298	16337954	16337698
Chr5	16434300	16434664	16434486
Chr5	16563367	16563931	16563676
Chr5	17082791	17083271	17083006
Chr5	17363189	17363763	17363613
Chr5	17549596	17550536	17550104
Chr5	18000045	18001801	18000416
Chr5	18213249	18214092	18213805
Chr5	18215611	18216215	18215920
Chr5	18221113	18221715	18221338
Chr5	18378526	18379290	18378975
Chr5	18804179	18804671	18804441
Chr5	18946842	18947461	18947197
Chr5	18982465	18983079	18982914
Chr5	19111677	19112457	19112011
Chr5	19117930	19118246	19118098
Chr5	19218272	19219010	19218687
Chr5	19273455	19273998	19273691
Chr5	19791364	19792384	19791632
Chr5	19792975	19793656	19793260
Chr5	19899030	19899885	19899336
Chr5	20001339	20001810	20001587
Chr5	20193819	20194543	20194290
Chr5	20713045	20713478	20713297
Chr5	21044953	21045484	21045239
Chr5	21061289	21062148	21061685
Chr5	21450826	21451398	21451186
Chr5	21452325	21452858	21452653
Chr5	21558077	21558582	21558354
Chr5	21595284	21595800	21595565
Chr5	21612205	21612730	21612402
Chr5	21669157	21669624	21669386
Chr5	21793209	21794415	21793622
Chr5	21854908	21855359	21855145
Chr5	21883939	21884331	21884146
Chr5	22191280	22191686	22191471
Chr5	22388166	22388763	22388503
Chr5	22665680	22666173	22665862
Chr5	22778970	22779454	22779181
Chr5	22993740	22994323	22993957
Chr5	22996908	22997437	22997152
Chr5	23132331	23133163	23132901
Chr5	23146560	23147819	23147083
Chr5	23237345	23237828	23237530
Chr5	23384012	23384497	23384159
Chr5	23388308	23388780	23388517
Chr5	23670072	23670596	23670314
Chr5	23785019	23785528	23785314
Chr5	23997466	23998236	23997813
Chr5	24291905	24292865	24292209
Chr5	24350220	24351084	24350728
Chr5	24504866	24505687	24505313
Chr5	24506007	24506578	24506314
Chr5	24506955	24508053	24507163
Chr5	24508310	24509175	24508656
Chr5	24509260	24509766	24509521
Chr5	24510179	24510881	24510508
Chr5	24533018	24533454	24533185
Chr5	24540347	24541263	24540596
Chr5	24641486	24642044	24641778
Chr5	24843889	24844380	24844060
Chr5	24845737	24846327	24845993
Chr5	24976676	24977340	24976926
Chr5	24993615	24994083	24993871
Chr5	24995829	24996401	24996184
Chr5	25038126	25038611	25038375
Chr5	25175194	25175708	25175449
Chr5	25383345	25383869	25383616
Chr5	25504131	25504910	25504498
Chr5	25505485	25505969	25505783
Chr5	25704108	25705621	25704622
Chr5	26050258	26050806	26050475
Chr5	26138267	26138983	26138661
Chr5	26211147	26211679	26211417
Chr5	26231506	26232064	26231765
Chr5	26286111	26286837	26286577
Chr5	26363534	26363965	26363774
Chr5	26532850	26533520	26533163
Chr5	26641196	26641900	26641523
Chr5	26644955	26645514	26645250
Chr5	26668999	26669518	26669312
Chr5	26729666	26730217	26729959
Chr5	26765372	26765913	26765551
Chr5	26805351	26805904	26805653
Chr5	26837781	26839329	26838332
Chr5	26899548	26900160	26899836
Chr5	26916056	26916742	26916435

## Sheet: AP1_stage8
Chromsome	Start	End	Summit
Chr1	1468998	1469573	1469266
Chr1	2176157	2176707	2176383
Chr1	2927742	2929359	2928623
Chr1	4578556	4579705	4578768
Chr1	6446421	6447014	6446663
Chr1	6861267	6861769	6861539
Chr1	7341391	7341949	7341643
Chr1	8598263	8599122	8598802
Chr1	8982789	8985370	8983917
Chr1	9339739	9340303	9339996
Chr1	10959557	10960097	10959846
Chr1	13029628	13030155	13029921
Chr1	18680680	18681394	18681048
Chr1	21232066	21232552	21232313
Chr1	22880435	22880995	22880694
Chr1	24272426	24276559	24274493
Chr1	25683661	25684346	25684100
Chr1	25803288	25803807	25803505
Chr1	25833863	25834773	25834538
Chr1	25951357	25952099	25951631
Chr1	25984601	25989194	25988922
Chr1	26242142	26243279	26243026
Chr1	26516643	26517212	26516938
Chr1	28336499	28337086	28336836
Chr1	28375431	28376190	28376037
Chr1	28378702	28379244	28378974
Chr1	29366762	29367530	29367266
Chr1	29515568	29515998	29515784
Chr1	29872864	29873223	29873042
Chr2	519447	520142	519714
Chr2	3239150	3258440	3243123
Chr2	3331718	3495882	3383152
Chr2	3495956	3509880	3498036
Chr2	9264823	9266389	9265313
Chr2	9577454	9577924	9577658
Chr2	9866519	9867023	9866726
Chr2	11771372	11771884	11771648
Chr2	12078255	12078765	12078540
Chr2	12259208	12259902	12259545
Chr2	13646889	13647566	13647301
Chr2	14490651	14491039	14490848
Chr2	15151748	15152753	15152378
Chr2	15624721	15625395	15625042
Chr2	15690113	15690789	15690423
Chr2	15875687	15876299	15876032
Chr2	16700291	16702084	16701351
Chr2	18810721	18812162	18811184
Chr2	18812812	18813694	18813150
Chr3	1216372	1217274	1216688
Chr3	1483779	1484263	1484024
Chr3	4120017	4120658	4120301
Chr3	4123586	4124247	4123866
Chr3	4605792	4608473	4606206
Chr3	5212881	5214768	5213823
Chr3	5236329	5237068	5236785
Chr3	6380063	6381427	6380850
Chr3	6783358	6784089	6783786
Chr3	7103789	7104541	7103941
Chr3	8104127	8104739	8104408
Chr3	9812655	9813277	9812918
Chr3	18038156	18038653	18038389
Chr3	18809451	18810360	18809776
Chr3	19162875	19163548	19163173
Chr3	19219304	19219534	19219460
Chr3	19238737	19239240	19239025
Chr3	20069137	20069747	20069425
Chr3	21412560	21413121	21412823
Chr3	21415027	21415618	21415356
Chr3	21510136	21510791	21510474
Chr4	413524	414180	413673
Chr4	459474	459932	459664
Chr4	724988	725619	725301
Chr4	2333461	2333994	2333679
Chr4	2588381	2589253	2589009
Chr4	2719105	2720095	2719476
Chr4	10717112	10718291	10717458
Chr4	10721800	10722888	10722197
Chr4	11304469	11304862	11304685
Chr4	11632712	11633145	11632939
Chr4	13080155	13080614	13080345
Chr4	14358875	14359398	14359101
Chr4	14999000	14999834	14999292
Chr4	15000478	15001130	15000720
Chr4	15918000	15918640	15918235
Chr4	16344814	16345367	16345109
Chr4	17001703	17003151	17001948
Chr4	17005772	17007047	17006771
Chr4	17319617	17320128	17319910
Chr4	17371820	17372487	17372125
Chr4	17395375	17398246	17395826
Chr4	17398708	17399163	17398904
Chr4	17399921	17400439	17400189
Chr4	17407651	17410015	17409455
Chr4	17431863	17432334	17432135
Chr4	17468984	17469606	17469268
Chr4	17575756	17576625	17576054
Chr4	17727732	17728606	17728071
Chr4	17730384	17731134	17730703
Chr4	18127931	18128588	18128301
Chr4	18206914	18207387	18207184
Chr5	75006	75457	75239
Chr5	1003310	1004198	1003722
Chr5	1395335	1395888	1395623
Chr5	1891210	1892145	1891617
Chr5	2291342	2291866	2291584
Chr5	2409153	2409525	2409322
Chr5	2561091	2561584	2561300
Chr5	3160898	3161485	3161174
Chr5	3162786	3163490	3163039
Chr5	3856824	3858316	3858012
Chr5	4203276	4203846	4203581
Chr5	4220299	4221430	4221154
Chr5	7248531	7250440	7249890
Chr5	7265695	7266330	7265916
Chr5	8570312	8570859	8570584
Chr5	8686601	8687393	8686861
Chr5	12953884	12954092	12953985
Chr5	15711649	15712294	15711977
Chr5	15871506	15872013	15871798
Chr5	17549724	17550437	17550147
Chr5	18000183	18000692	18000436
Chr5	18000900	18001519	18001200
Chr5	18378588	18379321	18378917
Chr5	21061307	21061901	21061651
Chr5	21669130	21669606	21669370
Chr5	23388362	23388912	23388534
Chr5	23670126	23670552	23670309
Chr5	24350186	24351078	24350733
Chr5	24506973	24507805	24507212
Chr5	24508314	24509181	24508601
Chr5	24510156	24510815	24510387
Chr5	24537903	24538431	24538148
Chr5	24540353	24541096	24540633
Chr5	26641224	26641788	26641544
Chr5	26805363	26805915	26805599

## Sheet: AP2_mixed
Chromsome	Start	End	Summit
Chr1	20822	21346	21130
Chr1	120365	120617	120467
Chr1	128437	128869	128552
Chr1	146081	146437	146269
Chr1	156444	157290	156797
Chr1	207737	208140	207901
Chr1	228213	228824	228422
Chr1	310131	310737	310324
Chr1	364086	364650	364401
Chr1	365328	365742	365575
Chr1	370950	371293	371141
Chr1	414642	415163	414875
Chr1	417936	418734	418246
Chr1	469206	469603	469441
Chr1	970615	971078	970807
Chr1	1084445	1085034	1084720
Chr1	1121091	1121619	1121231
Chr1	1235805	1236677	1236529
Chr1	1469015	1469486	1469260
Chr1	1570437	1570882	1570697
Chr1	1838076	1838493	1838213
Chr1	1844952	1845684	1845328
Chr1	1922227	1922530	1922379
Chr1	1941071	1941931	1941729
Chr1	2163962	2164588	2164144
Chr1	2176200	2176677	2176429
Chr1	2197336	2197656	2197482
Chr1	2214780	2215160	2214990
Chr1	2282869	2283185	2283039
Chr1	2351641	2352173	2351814
Chr1	2407054	2407490	2407284
Chr1	2580523	2581158	2580644
Chr1	2683907	2684205	2684018
Chr1	2756553	2756997	2756755
Chr1	2990344	2991588	2990832
Chr1	3072433	3072993	3072757
Chr1	3100613	3101591	3101336
Chr1	3201020	3201430	3201250
Chr1	3283590	3284230	3283873
Chr1	3287373	3287741	3287515
Chr1	3420773	3421094	3420904
Chr1	3484277	3484571	3484425
Chr1	3530188	3530904	3530494
Chr1	3683501	3683920	3683703
Chr1	3716748	3717277	3716951
Chr1	3745371	3745771	3745494
Chr1	3768259	3768612	3768413
Chr1	3924671	3925118	3924805
Chr1	3944942	3945253	3945114
Chr1	4081768	4082180	4082027
Chr1	4082423	4082812	4082614
Chr1	4217537	4218088	4217779
Chr1	4229783	4230227	4230080
Chr1	4238686	4239116	4238933
Chr1	4282206	4282635	4282374
Chr1	4541720	4542214	4541967
Chr1	4879235	4879781	4879569
Chr1	5070474	5071279	5070752
Chr1	5202375	5202882	5202577
Chr1	5281675	5282158	5281880
Chr1	5283274	5283892	5283577
Chr1	5285911	5286829	5286610
Chr1	5298120	5298441	5298267
Chr1	5339260	5339744	5339463
Chr1	5420807	5421582	5421131
Chr1	5531893	5532226	5531996
Chr1	5642629	5643022	5642835
Chr1	6174474	6174871	6174698
Chr1	6192544	6193194	6192647
Chr1	6194185	6194668	6194362
Chr1	6202842	6203575	6203393
Chr1	6378208	6378541	6378396
Chr1	6446417	6446941	6446616
Chr1	6601632	6602120	6601881
Chr1	6670718	6671274	6671007
Chr1	6682842	6683285	6683107
Chr1	6790274	6790736	6790517
Chr1	6795670	6796256	6795923
Chr1	6803046	6803464	6803248
Chr1	6844785	6845187	6844952
Chr1	6866996	6868208	6867172
Chr1	6899484	6900090	6899804
Chr1	6916586	6916991	6916762
Chr1	7037997	7038504	7038326
Chr1	7141295	7141735	7141609
Chr1	7263922	7264234	7264058
Chr1	7267403	7267891	7267571
Chr1	7273011	7273299	7273187
Chr1	7370413	7370868	7370606
Chr1	7488831	7489232	7489030
Chr1	7514875	7515234	7515019
Chr1	7551820	7552293	7552140
Chr1	7664752	7665277	7664890
Chr1	7700030	7700487	7700160
Chr1	7721784	7722089	7721930
Chr1	7832599	7833249	7832899
Chr1	7906790	7907489	7907185
Chr1	7930316	7930789	7930492
Chr1	7990884	7991297	7991135
Chr1	8181342	8181734	8181546
Chr1	8306914	8307551	8307265
Chr1	8382742	8383236	8382987
Chr1	8384684	8385187	8384997
Chr1	8596342	8597403	8596692
Chr1	8598395	8599104	8598789
Chr1	8726811	8727346	8727093
Chr1	8839571	8840216	8839907
Chr1	8882226	8882518	8882370
Chr1	8885972	8886286	8886124
Chr1	8918148	8918648	8918406
Chr1	8922016	8922556	8922238
Chr1	8923954	8924506	8924269
Chr1	8944279	8944712	8944531
Chr1	8958995	8959767	8959226
Chr1	8975553	8976107	8975787
Chr1	9261270	9261868	9261553
Chr1	9314110	9314687	9314387
Chr1	9393312	9393799	9393520
Chr1	9424947	9425479	9425295
Chr1	9454968	9455382	9455160
Chr1	9950704	9951128	9950877
Chr1	10000283	10000693	10000454
Chr1	10001004	10001440	10001308
Chr1	10353250	10354288	10354009
Chr1	10364952	10365345	10365203
Chr1	10462826	10463321	10462993
Chr1	10520237	10520522	10520406
Chr1	10520968	10521417	10521121
Chr1	10649025	10649471	10649175
Chr1	10692991	10693403	10693207
Chr1	10726190	10726570	10726413
Chr1	10854600	10854863	10854737
Chr1	10953421	10953796	10953585
Chr1	10959451	10959993	10959727
Chr1	10966891	10967308	10967086
Chr1	11067570	11068048	11067849
Chr1	11421508	11422091	11421863
Chr1	11445003	11445596	11445406
Chr1	11454804	11455034	11454921
Chr1	11808403	11808775	11808592
Chr1	11978471	11979265	11978765
Chr1	12056385	12057354	12056999
Chr1	12294575	12294982	12294661
Chr1	12357480	12357869	12357695
Chr1	12376945	12377205	12377032
Chr1	12957807	12958098	12957976
Chr1	13029640	13030121	13029822
Chr1	13190974	13191177	13191074
Chr1	13229857	13230237	13230009
Chr1	13279012	13279515	13279343
Chr1	13557018	13557337	13557210
Chr1	15085427	15085670	15085633
Chr1	15149969	15150171	15150065
Chr1	15188725	15188931	15188827
Chr1	15509642	15510126	15509736
Chr1	15859485	15859705	15859585
Chr1	15932083	15932507	15932284
Chr1	16467848	16468067	16467938
Chr1	16510829	16511085	16510975
Chr1	16511133	16511429	16511231
Chr1	16528312	16528666	16528500
Chr1	16798470	16798970	16798698
Chr1	17350736	17351188	17351012
Chr1	17432164	17432558	17432428
Chr1	17506627	17506993	17506801
Chr1	17642390	17642644	17642501
Chr1	17699700	17700066	17699885
Chr1	17920997	17921930	17921541
Chr1	18176168	18176566	18176388
Chr1	18306648	18307552	18307202
Chr1	18321390	18321685	18321545
Chr1	18328781	18329185	18329028
Chr1	18406081	18406589	18406391
Chr1	18627256	18627794	18627581
Chr1	18849204	18849828	18849433
Chr1	18932417	18932863	18932639
Chr1	18942310	18942865	18942618
Chr1	19105564	19105949	19105735
Chr1	19174582	19175171	19174818
Chr1	19581790	19582143	19581967
Chr1	19657250	19657460	19657355
Chr1	19782589	19783127	19782915
Chr1	19805007	19805400	19805182
Chr1	19820145	19820584	19820412
Chr1	19825335	19825640	19825533
Chr1	19848469	19848865	19848702
Chr1	19913365	19914050	19913560
Chr1	19975996	19976384	19976223
Chr1	20199019	20199442	20199301
Chr1	20647221	20647796	20647462
Chr1	20956675	20957165	20956923
Chr1	21206784	21207404	21207096
Chr1	21237604	21238200	21237853
Chr1	21641284	21641741	21641595
Chr1	22928679	22929045	22928814
Chr1	23075405	23075862	23075651
Chr1	23172558	23172910	23172724
Chr1	23287323	23287808	23287644
Chr1	23505951	23506441	23506278
Chr1	23619847	23620253	23620023
Chr1	23734423	23734948	23734649
Chr1	23807658	23808138	23807958
Chr1	23895533	23896114	23895795
Chr1	23902810	23903353	23903058
Chr1	24011054	24011932	24011664
Chr1	24034075	24034579	24034325
Chr1	24128911	24129185	24129039
Chr1	24136191	24136524	24136304
Chr1	24562007	24562447	24562199
Chr1	24598461	24598753	24598611
Chr1	24620917	24621283	24621046
Chr1	24743937	24744469	24744116
Chr1	24760486	24760946	24760740
Chr1	24883492	24883895	24883637
Chr1	25196853	25197353	25197046
Chr1	25391102	25391645	25391323
Chr1	25403975	25404321	25404140
Chr1	25464102	25464861	25464286
Chr1	25589358	25589728	25589574
Chr1	25617310	25618092	25617655
Chr1	25713299	25713852	25713615
Chr1	25714765	25715327	25715073
Chr1	25834359	25834853	25834584
Chr1	25888049	25888550	25888255
Chr1	25949597	25950167	25949851
Chr1	25951578	25952196	25951761
Chr1	25985959	25987045	25986679
Chr1	25996696	25997189	25996904
Chr1	26043094	26043589	26043320
Chr1	26052955	26053355	26053074
Chr1	26195626	26196041	26195878
Chr1	26298918	26299350	26299129
Chr1	26463591	26463949	26463726
Chr1	26476179	26476701	26476556
Chr1	26483059	26483365	26483222
Chr1	26654573	26654985	26654829
Chr1	26657626	26658008	26657808
Chr1	26727619	26728256	26727827
Chr1	26744622	26745430	26744984
Chr1	26774273	26774682	26774565
Chr1	26794110	26794507	26794278
Chr1	26898971	26899180	26899087
Chr1	26963164	26963648	26963355
Chr1	27085205	27085781	27085538
Chr1	27090774	27091069	27090886
Chr1	27159855	27160492	27160177
Chr1	27181523	27181992	27181642
Chr1	27297876	27298285	27298139
Chr1	27338667	27339156	27338969
Chr1	27340383	27340821	27340512
Chr1	27365047	27365410	27365222
Chr1	27410527	27410904	27410700
Chr1	27422190	27422506	27422314
Chr1	27497957	27498366	27498139
Chr1	27588416	27588855	27588591
Chr1	27749972	27750500	27750181
Chr1	27763055	27763571	27763353
Chr1	27947154	27947399	27947284
Chr1	28189984	28190372	28190228
Chr1	28220366	28220764	28220539
Chr1	28290077	28290440	28290298
Chr1	28303874	28304281	28304063
Chr1	28315621	28316144	28315821
Chr1	28348896	28349393	28349181
Chr1	28358268	28358686	28358503
Chr1	28379240	28379613	28379416
Chr1	28461285	28461588	28461465
Chr1	28515747	28516254	28515962
Chr1	28643618	28644095	28643826
Chr1	28676245	28676548	28676382
Chr1	28677181	28677585	28677422
Chr1	28741293	28741573	28741421
Chr1	28754976	28755519	28755185
Chr1	28833748	28834369	28833871
Chr1	28868393	28868872	28868627
Chr1	28905233	28905694	28905485
Chr1	29008157	29008603	29008455
Chr1	29035375	29035753	29035599
Chr1	29367008	29367487	29367314
Chr1	29448029	29448347	29448175
Chr1	29449451	29450019	29449746
Chr1	29563268	29563798	29563528
Chr1	29695259	29695799	29695488
Chr1	29740721	29741204	29740978
Chr1	29743782	29744201	29744033
Chr1	29765385	29765914	29765749
Chr1	29766262	29767195	29766837
Chr1	29857150	29857447	29857277
Chr1	29872836	29873162	29872995
Chr1	30120302	30120696	30120510
Chr1	30221936	30222181	30222052
Chr1	30267030	30267616	30267388
Chr1	30316332	30316643	30316514
Chr1	30413982	30414478	30414149
Chr2	921	9953	9358
Chr2	10019	10575	10176
Chr2	47825	48299	47930
Chr2	96376	96734	96558
Chr2	122803	123195	123043
Chr2	180763	181401	181116
Chr2	386116	386548	386351
Chr2	882754	882986	882925
Chr2	1128502	1128763	1128634
Chr2	1136564	1136969	1136785
Chr2	1188601	1189045	1188829
Chr2	1512451	1512724	1512596
Chr2	3103668	3103873	3103818
Chr2	3548339	3548610	3548544
Chr2	3622643	3622867	3622734
Chr2	3626516	3626722	3626614
Chr2	3766496	3766931	3766683
Chr2	3964702	3965086	3964812
Chr2	4089523	4089890	4089758
Chr2	4642259	4642485	4642361
Chr2	4913317	4914042	4913664
Chr2	4919253	4919699	4919374
Chr2	4928057	4928338	4928213
Chr2	5214947	5215374	5215113
Chr2	5431148	5431362	5431254
Chr2	5441657	5441941	5441793
Chr2	5443662	5443986	5443833
Chr2	5573086	5573342	5573266
Chr2	5574747	5574969	5574852
Chr2	6017910	6018729	6018257
Chr2	6073463	6073699	6073588
Chr2	6528354	6528568	6528451
Chr2	6553657	6554035	6553888
Chr2	6797991	6798439	6798235
Chr2	7191110	7191672	7191245
Chr2	7275459	7275925	7275733
Chr2	7519854	7520198	7520008
Chr2	7832268	7832785	7832463
Chr2	8053220	8053470	8053370
Chr2	8215994	8216468	8216178
Chr2	8230277	8230736	8230464
Chr2	8430300	8430769	8430544
Chr2	8446695	8447210	8446972
Chr2	8543901	8544227	8544074
Chr2	8852711	8853277	8852966
Chr2	9035121	9036092	9035874
Chr2	9085815	9086437	9086123
Chr2	9087785	9088492	9088029
Chr2	9121323	9121690	9121504
Chr2	9357620	9358421	9358114
Chr2	9456652	9457225	9456855
Chr2	9511416	9511883	9511625
Chr2	9642456	9643162	9642876
Chr2	9676749	9677302	9677051
Chr2	9722029	9722421	9722247
Chr2	9770484	9770934	9770799
Chr2	9784395	9784815	9784628
Chr2	9786212	9786477	9786360
Chr2	9843355	9843800	9843488
Chr2	9866522	9866896	9866700
Chr2	10090567	10090827	10090697
Chr2	10127666	10128031	10127795
Chr2	10429127	10429607	10429373
Chr2	10823940	10824294	10824131
Chr2	10835344	10835905	10835677
Chr2	10836132	10836858	10836555
Chr2	11096259	11096726	11096400
Chr2	11175703	11176146	11175953
Chr2	11279651	11280005	11279845
Chr2	11548521	11549025	11548756
Chr2	11722189	11722729	11722455
Chr2	11771429	11771962	11771629
Chr2	12002257	12002638	12002451
Chr2	12076749	12077440	12076917
Chr2	12078308	12078740	12078552
Chr2	12112595	12112919	12112738
Chr2	12152121	12152577	12152414
Chr2	12232571	12233091	12232889
Chr2	12234116	12234639	12234448
Chr2	12259257	12259861	12259433
Chr2	12432167	12432559	12432313
Chr2	12813551	12814001	12813821
Chr2	12871778	12872268	12872131
Chr2	12940931	12941523	12941246
Chr2	12966241	12966894	12966567
Chr2	12971404	12971774	12971555
Chr2	13007753	13008216	13007970
Chr2	13307658	13307953	13307821
Chr2	13372208	13372671	13372521
Chr2	13498671	13499079	13498822
Chr2	13645591	13646485	13646225
Chr2	13646885	13647365	13647087
Chr2	13768220	13768652	13768532
Chr2	13825764	13826391	13826160
Chr2	13864982	13865527	13865318
Chr2	13874744	13875126	13874897
Chr2	13971553	13972142	13971914
Chr2	14146744	14147261	14146963
Chr2	14234640	14234986	14234766
Chr2	14302746	14303202	14303007
Chr2	14331119	14331650	14331405
Chr2	14490642	14491070	14490834
Chr2	14585277	14585698	14585428
Chr2	14733335	14733770	14733478
Chr2	15099759	15100493	15100160
Chr2	15128564	15128868	15128702
Chr2	15287993	15288621	15288307
Chr2	15346637	15347209	15346975
Chr2	15416641	15417101	15416796
Chr2	15443585	15444096	15443896
Chr2	15444274	15444660	15444422
Chr2	15624775	15625187	15624995
Chr2	15761469	15761817	15761605
Chr2	15771503	15771919	15771733
Chr2	15905313	15905749	15905543
Chr2	15931083	15931502	15931228
Chr2	15954544	15954932	15954739
Chr2	15955674	15956073	15955841
Chr2	15986921	15987220	15987020
Chr2	15995517	15996109	15995758
Chr2	16052103	16052557	16052304
Chr2	16118755	16118998	16118869
Chr2	16127483	16127983	16127711
Chr2	16221484	16221953	16221747
Chr2	16292829	16293472	16293064
Chr2	16391398	16392210	16391770
Chr2	16505277	16505745	16505515
Chr2	16531202	16531802	16531507
Chr2	16546813	16547146	16546995
Chr2	16707126	16707593	16707280
Chr2	16745388	16745916	16745588
Chr2	16885444	16885936	16885789
Chr2	16894240	16894905	16894588
Chr2	16907728	16908196	16907889
Chr2	16930684	16931443	16930986
Chr2	16944272	16944491	16944365
Chr2	16953730	16954251	16953957
Chr2	16981264	16981585	16981379
Chr2	17130082	17130506	17130313
Chr2	17135538	17136166	17135802
Chr2	17221078	17221507	17221317
Chr2	17357571	17358130	17357940
Chr2	17443831	17444238	17443983
Chr2	17504586	17505147	17504882
Chr2	17509879	17510678	17510244
Chr2	17615945	17616335	17616125
Chr2	17623651	17624174	17623853
Chr2	17667665	17668197	17667900
Chr2	17735726	17736185	17735924
Chr2	17741425	17741885	17741588
Chr2	17809577	17810088	17809909
Chr2	17838181	17838647	17838357
Chr2	17839090	17839891	17839382
Chr2	17886404	17886914	17886584
Chr2	17906021	17906492	17906181
Chr2	18016074	18016292	18016243
Chr2	18020910	18021260	18021058
Chr2	18165661	18165881	18165799
Chr2	18234279	18234669	18234519
Chr2	18399387	18399766	18399638
Chr2	18401676	18402077	18401937
Chr2	18422783	18423653	18423148
Chr2	18493027	18493624	18493451
Chr2	18521444	18521846	18521636
Chr2	18556856	18557261	18557108
Chr2	18620444	18620961	18620630
Chr2	18681446	18681883	18681641
Chr2	18733005	18733336	18733133
Chr2	18810883	18811385	18811069
Chr2	18811586	18811877	18811712
Chr2	18812844	18813325	18812998
Chr2	18819945	18820934	18820125
Chr2	18842962	18843343	18843117
Chr2	18889392	18889764	18889558
Chr2	18891703	18892021	18891846
Chr2	18908994	18909644	18909311
Chr2	18911767	18912211	18911952
Chr2	18960931	18961233	18961104
Chr2	18981164	18981580	18981359
Chr2	19013944	19014347	19014135
Chr2	19100871	19101830	19101165
Chr2	19102243	19102708	19102442
Chr2	19104095	19104567	19104321
Chr2	19125540	19126043	19125846
Chr2	19153674	19154169	19153953
Chr2	19198013	19198961	19198301
Chr2	19408041	19408567	19408307
Chr2	19440209	19440685	19440497
Chr2	19535273	19535671	19535564
Chr2	19579431	19579757	19579587
Chr3	306809	307062	306937
Chr3	376339	376797	376572
Chr3	387266	387644	387445
Chr3	467179	468080	467873
Chr3	546143	546528	546385
Chr3	607654	608095	607796
Chr3	739727	740123	739978
Chr3	822471	823015	822814
Chr3	877386	877769	877555
Chr3	914026	914609	914250
Chr3	977364	977810	977519
Chr3	980442	981100	980684
Chr3	986345	986545	986440
Chr3	1021070	1021511	1021325
Chr3	1086604	1087514	1086722
Chr3	1175144	1175547	1175305
Chr3	1226648	1227075	1226950
Chr3	1654755	1655114	1654939
Chr3	1679258	1679777	1679558
Chr3	1713002	1713469	1713160
Chr3	1730332	1730792	1730609
Chr3	1812548	1812980	1812742
Chr3	1862302	1862524	1862401
Chr3	2015644	2016474	2016305
Chr3	2094244	2094453	2094350
Chr3	2130847	2131255	2131064
Chr3	2332028	2332499	2332333
Chr3	2348789	2349284	2349020
Chr3	2384455	2384744	2384568
Chr3	2413270	2413620	2413444
Chr3	2498734	2499181	2498997
Chr3	2620486	2620966	2620761
Chr3	2622540	2622866	2622710
Chr3	2946363	2946618	2946488
Chr3	3051086	3051628	3051256
Chr3	3356021	3356499	3356286
Chr3	3620708	3621103	3620931
Chr3	3708422	3708717	3708605
Chr3	3741421	3741997	3741744
Chr3	3745212	3745641	3745438
Chr3	3862885	3863244	3863042
Chr3	3989573	3989955	3989804
Chr3	4007619	4008136	4007836
Chr3	4024597	4024965	4024801
Chr3	4123769	4124685	4124384
Chr3	4459253	4459700	4459561
Chr3	4582288	4582763	4582560
Chr3	4607707	4608162	4607967
Chr3	4723678	4724039	4723871
Chr3	4958705	4959145	4958969
Chr3	5003362	5003817	5003646
Chr3	5124055	5124488	5124286
Chr3	5141680	5142154	5141996
Chr3	5142618	5143280	5142901
Chr3	5143487	5143906	5143733
Chr3	5225719	5226087	5225878
Chr3	5358754	5359250	5358982
Chr3	5470195	5470690	5470505
Chr3	5694775	5695322	5695014
Chr3	5730795	5731601	5731210
Chr3	5749996	5750470	5750145
Chr3	5840128	5840903	5840531
Chr3	5862363	5862823	5862505
Chr3	5954145	5954797	5954510
Chr3	6085907	6086170	6086032
Chr3	6153632	6154002	6153885
Chr3	6160685	6161240	6161025
Chr3	6161699	6162041	6161826
Chr3	6190332	6190833	6190648
Chr3	6273592	6273951	6273750
Chr3	6347017	6347510	6347248
Chr3	6372941	6373463	6373297
Chr3	6380052	6380857	6380724
Chr3	6533047	6533452	6533217
Chr3	6685753	6686521	6686106
Chr3	6766625	6767035	6766822
Chr3	6783433	6783931	6783605
Chr3	7061565	7061980	7061757
Chr3	7344478	7344753	7344634
Chr3	7396959	7397483	7397303
Chr3	7598364	7598749	7598588
Chr3	7798208	7798457	7798348
Chr3	8062543	8062947	8062696
Chr3	8072487	8072894	8072675
Chr3	8104146	8104645	8104423
Chr3	8186687	8187109	8186854
Chr3	8263929	8264373	8264227
Chr3	8282738	8283073	8282894
Chr3	8325543	8325823	8325691
Chr3	8498208	8498668	8498373
Chr3	8541591	8541826	8541690
Chr3	8555371	8555754	8555577
Chr3	8943088	8943485	8943284
Chr3	8986806	8987155	8986957
Chr3	8993928	8994201	8994056
Chr3	9008021	9008310	9008149
Chr3	9372995	9373423	9373227
Chr3	9394324	9394759	9394450
Chr3	9487003	9487418	9487285
Chr3	9587558	9587954	9587822
Chr3	9717853	9718280	9718057
Chr3	9726535	9726788	9726680
Chr3	9737441	9737855	9737585
Chr3	9812647	9813122	9812829
Chr3	9865296	9865711	9865427
Chr3	9959639	9959965	9959790
Chr3	10287689	10288091	10287855
Chr3	10303883	10304174	10304028
Chr3	11276705	11277066	11276881
Chr3	11383990	11384326	11384141
Chr3	11419212	11419428	11419305
Chr3	11563601	11564289	11564146
Chr3	11787353	11787811	11787561
Chr3	12215932	12216132	12216031
Chr3	12550219	12550532	12550389
Chr3	12697489	12697731	12697605
Chr3	12943614	12943814	12943768
Chr3	13047169	13047512	13047313
Chr3	13169522	13169814	13169688
Chr3	13435194	13435427	13435339
Chr3	13495758	13496089	13495976
Chr3	13589275	13589567	13589368
Chr3	13590295	13590508	13590441
Chr3	13591371	13591604	13591505
Chr3	13592086	13592312	13592183
Chr3	13889922	13890169	13890073
Chr3	13922525	13923156	13922962
Chr3	13965310	13965710	13965504
Chr3	14191803	14204643	14195932
Chr3	14204698	14205057	14204818
Chr3	14253903	14254490	14254133
Chr3	15070608	15070824	15070710
Chr3	15144579	15144814	15144700
Chr3	15167700	15168031	15168015
Chr3	15168224	15168446	15168315
Chr3	15545077	15545352	15545229
Chr3	15652678	15653172	15652851
Chr3	16055943	16056244	16056107
Chr3	16075523	16076007	16075850
Chr3	16186714	16187202	16187049
Chr3	16420461	16421072	16420651
Chr3	16524080	16524480	16524298
Chr3	16524943	16525414	16525092
Chr3	16741040	16741638	16741298
Chr3	16755391	16755774	16755582
Chr3	17163279	17163771	17163430
Chr3	17203312	17203514	17203455
Chr3	17546930	17547348	17547133
Chr3	17557893	17558358	17558100
Chr3	17868064	17868427	17868258
Chr3	18030209	18030747	18030462
Chr3	18033070	18033348	18033236
Chr3	18038097	18038515	18038235
Chr3	18252220	18252661	18252518
Chr3	18263254	18263676	18263361
Chr3	18421221	18421707	18421477
Chr3	18469754	18470428	18470143
Chr3	18521952	18522680	18522161
Chr3	18564694	18565207	18564879
Chr3	18637267	18637617	18637455
Chr3	18761524	18762001	18761758
Chr3	18809526	18810012	18809822
Chr3	18821841	18822264	18822079
Chr3	18863343	18863943	18863752
Chr3	18904815	18905400	18905064
Chr3	19072568	19073440	19072882
Chr3	19322916	19323575	19323269
Chr3	19448942	19449266	19449101
Chr3	19619171	19619536	19619379
Chr3	19620328	19620698	19620509
Chr3	19695436	19695832	19695677
Chr3	19696352	19697082	19696729
Chr3	19700640	19701177	19700947
Chr3	19748772	19749107	19748997
Chr3	19782821	19783192	19782957
Chr3	19791540	19791977	19791713
Chr3	20069308	20069742	20069480
Chr3	20292934	20293318	20293180
Chr3	20378765	20379359	20379052
Chr3	20603628	20604210	20603924
Chr3	20673535	20673857	20673713
Chr3	20806604	20806936	20806745
Chr3	20872216	20872710	20872399
Chr3	20939459	20939857	20939679
Chr3	20988014	20988465	20988245
Chr3	21177196	21177614	21177333
Chr3	21233377	21233866	21233547
Chr3	21236677	21237341	21237087
Chr3	21412665	21413019	21412826
Chr3	21414961	21415586	21415264
Chr3	21510088	21510704	21510424
Chr3	21737136	21737590	21737339
Chr3	21760946	21761536	21761156
Chr3	21959913	21960277	21960131
Chr3	21969259	21969770	21969607
Chr3	22062586	22062921	22062794
Chr3	22063493	22063861	22063609
Chr3	22077978	22078581	22078311
Chr3	22141644	22141921	22141798
Chr3	22170031	22170389	22170202
Chr3	22230276	22230676	22230429
Chr3	22231569	22232137	22231771
Chr3	22256040	22256530	22256365
Chr3	22257159	22257557	22257356
Chr3	22274153	22274578	22274313
Chr3	22293012	22293623	22293365
Chr3	22326052	22326567	22326279
Chr3	22327942	22328564	22328230
Chr3	22393357	22393767	22393577
Chr3	22432182	22432540	22432367
Chr3	22553136	22553601	22553384
Chr3	22630247	22630870	22630526
Chr3	22633928	22634646	22634225
Chr3	22697978	22698223	22698094
Chr3	22824023	22824470	22824211
Chr3	22859060	22859877	22859578
Chr3	22906560	22906995	22906704
Chr3	22939309	22940079	22939740
Chr3	22947784	22948179	22947965
Chr3	23168355	23168735	23168532
Chr3	23281511	23281983	23281789
Chr3	23291477	23291945	23291748
Chr3	23301487	23302374	23301864
Chr3	23388897	23389373	23389091
Chr3	23422673	23423254	23422923
Chr4	160779	161104	160940
Chr4	163326	163797	163531
Chr4	205240	205569	205412
Chr4	268163	268655	268413
Chr4	307151	307795	307392
Chr4	459420	459887	459604
Chr4	484767	485190	485001
Chr4	525291	525534	525419
Chr4	526315	526859	526591
Chr4	619508	619902	619686
Chr4	620945	621379	621111
Chr4	843422	843908	843627
Chr4	1066835	1067402	1067062
Chr4	1499660	1500939	1500175
Chr4	1664766	1665004	1664868
Chr4	2334462	2334831	2334628
Chr4	3556331	3556605	3556472
Chr4	3709385	3709598	3709496
Chr4	3871303	3871541	3871435
Chr4	3950683	3950978	3950809
Chr4	3952118	3952399	3952289
Chr4	3952593	3952852	3952675
Chr4	3954310	3954524	3954465
Chr4	3991840	3992071	3991972
Chr4	4925164	4925452	4925357
Chr4	5565250	5565457	5565348
Chr4	5634771	5635159	5634941
Chr4	5793207	5793730	5793342
Chr4	5893015	5893228	5893136
Chr4	5943628	5943925	5943734
Chr4	6245487	6245842	6245668
Chr4	6381661	6382125	6381850
Chr4	7312191	7312739	7312420
Chr4	7336777	7337068	7336910
Chr4	7397283	7397616	7397426
Chr4	7787155	7787490	7787367
Chr4	7964009	7964554	7964233
Chr4	8139912	8140338	8140116
Chr4	8305490	8306007	8305690
Chr4	8307554	8307812	8307695
Chr4	8452958	8453378	8453153
Chr4	8523653	8523967	8523793
Chr4	8524559	8525108	8524913
Chr4	8669538	8669848	8669688
Chr4	8832748	8833229	8833065
Chr4	8851060	8851479	8851287
Chr4	9061134	9061442	9061278
Chr4	9255466	9255840	9255656
Chr4	9295661	9296255	9295893
Chr4	9308524	9308810	9308673
Chr4	9347596	9348002	9347818
Chr4	9441943	9442303	9442147
Chr4	9444032	9444522	9444348
Chr4	9447176	9447782	9447530
Chr4	9496093	9496552	9496311
Chr4	9609001	9609266	9609151
Chr4	9665615	9665963	9665810
Chr4	9699039	9699331	9699143
Chr4	9705877	9706258	9706052
Chr4	9731514	9731850	9731637
Chr4	9835368	9835929	9835598
Chr4	9842588	9843014	9842874
Chr4	9930264	9930739	9930525
Chr4	10288386	10288932	10288609
Chr4	10326175	10326659	10326435
Chr4	10336567	10337223	10336839
Chr4	10350776	10351348	10351014
Chr4	10386319	10386821	10386643
Chr4	10484202	10484697	10484369
Chr4	10578282	10578719	10578517
Chr4	10596886	10597398	10597180
Chr4	10899153	10899507	10899327
Chr4	11178842	11179263	11179022
Chr4	11352012	11352384	11352181
Chr4	11604374	11604849	11604529
Chr4	11876075	11876809	11876394
Chr4	11940848	11941346	11941094
Chr4	11996434	11996870	11996677
Chr4	12111084	12111413	12111257
Chr4	12369488	12370003	12369844
Chr4	12536732	12537413	12537001
Chr4	12573009	12573629	12573197
Chr4	12660508	12660905	12660742
Chr4	12777347	12777816	12777630
Chr4	12836590	12837029	12836825
Chr4	13017696	13018139	13017955
Chr4	13019062	13019542	13019238
Chr4	13020983	13021516	13021250
Chr4	13023362	13023875	13023609
Chr4	13079284	13079765	13079508
Chr4	13124701	13125070	13124860
Chr4	13242408	13242736	13242589
Chr4	13454176	13454702	13454429
Chr4	13507513	13507823	13507698
Chr4	13548945	13549315	13549098
Chr4	13685862	13686159	13686008
Chr4	13686407	13686903	13686727
Chr4	13761265	13761670	13761461
Chr4	13878725	13879116	13879004
Chr4	13956620	13957349	13957108
Chr4	14116756	14117688	14117375
Chr4	14118100	14118736	14118434
Chr4	14213703	14214093	14213914
Chr4	14258785	14259254	14259088
Chr4	14263418	14263877	14263693
Chr4	14285365	14285570	14285464
Chr4	14326028	14326408	14326192
Chr4	14332861	14333439	14333245
Chr4	14358869	14359190	14359011
Chr4	14363981	14364484	14364262
Chr4	14372652	14373304	14372991
Chr4	14392273	14392653	14392488
Chr4	14394588	14395057	14394726
Chr4	14626076	14626486	14626271
Chr4	14675476	14675800	14675612
Chr4	14801419	14801750	14801614
Chr4	14845920	14846327	14846199
Chr4	14881408	14881725	14881555
Chr4	14902419	14903148	14902782
Chr4	14999125	14999993	14999879
Chr4	15231217	15231611	15231419
Chr4	15395803	15396252	15395970
Chr4	15459012	15459419	15459231
Chr4	15591397	15591859	15591533
Chr4	15599185	15599606	15599427
Chr4	15638355	15638843	15638713
Chr4	15918062	15918471	15918339
Chr4	16058779	16059007	16058958
Chr4	16091448	16091905	16091603
Chr4	16138677	16139048	16138914
Chr4	16295073	16295578	16295285
Chr4	16314864	16315098	16314992
Chr4	16344724	16345369	16345031
Chr4	16388999	16389532	16389282
Chr4	16542073	16542418	16542286
Chr4	16563549	16564255	16563947
Chr4	16707656	16708059	16707882
Chr4	17006068	17007104	17006651
Chr4	17114974	17115571	17115198
Chr4	17119324	17120192	17119599
Chr4	17137369	17137774	17137602
Chr4	17150599	17151140	17150978
Chr4	17189215	17189835	17189488
Chr4	17319680	17320095	17319937
Chr4	17331983	17332489	17332255
Chr4	17367350	17368166	17367802
Chr4	17395490	17396123	17395863
Chr4	17396242	17396668	17396392
Chr4	17397136	17398194	17397447
Chr4	17398652	17399214	17398918
Chr4	17408709	17409741	17409416
Chr4	17468981	17469486	17469227
Chr4	17537186	17537606	17537301
Chr4	17640966	17641330	17641177
Chr4	17699129	17699466	17699295
Chr4	17761511	17761984	17761807
Chr4	18055001	18055764	18055181
Chr4	18085800	18086034	18085922
Chr4	18098701	18099085	18098899
Chr4	18100842	18101250	18101010
Chr4	18125272	18126023	18125547
Chr4	18127495	18128639	18128353
Chr4	18159918	18160153	18160033
Chr4	18220187	18220770	18220424
Chr4	18296357	18296754	18296594
Chr4	18318453	18318866	18318637
Chr4	18322408	18323081	18322857
Chr4	18361548	18361957	18361774
Chr4	18472061	18472505	18472317
Chr4	18485011	18485399	18485195
Chr5	34269	34695	34513
Chr5	266759	267305	266953
Chr5	270516	270941	270633
Chr5	286864	287226	287079
Chr5	312140	312639	312396
Chr5	436466	436925	436638
Chr5	517043	517464	517219
Chr5	624552	624956	624695
Chr5	670019	670567	670316
Chr5	816600	817047	816897
Chr5	1022893	1023235	1023016
Chr5	1044344	1044820	1044518
Chr5	1128678	1129191	1128876
Chr5	1187321	1187763	1187493
Chr5	1270586	1271091	1270851
Chr5	1279352	1279929	1279642
Chr5	1381408	1381890	1381742
Chr5	1395438	1395815	1395576
Chr5	1578463	1578851	1578669
Chr5	1608351	1608658	1608486
Chr5	1843822	1844153	1843929
Chr5	1893861	1894448	1894316
Chr5	1996367	1996845	1996613
Chr5	2045788	2046214	2045921
Chr5	2065959	2066629	2066281
Chr5	2179073	2179467	2179331
Chr5	2243643	2243988	2243835
Chr5	2298724	2299135	2299011
Chr5	2325303	2325782	2325498
Chr5	2612695	2613103	2612864
Chr5	2935567	2935971	2935800
Chr5	2937995	2938313	2938162
Chr5	3020269	3020666	3020475
Chr5	3161026	3161343	3161204
Chr5	3238418	3239299	3238633
Chr5	3252837	3253057	3253015
Chr5	3253253	3253466	3253337
Chr5	3335990	3336322	3336122
Chr5	3444201	3444793	3444509
Chr5	3468783	3469213	3468942
Chr5	3478254	3478743	3478455
Chr5	3508477	3508905	3508770
Chr5	3514978	3515374	3515214
Chr5	3743940	3744350	3744145
Chr5	3833251	3833660	3833461
Chr5	3856844	3857424	3857157
Chr5	3857771	3858282	3858095
Chr5	3865461	3865991	3865666
Chr5	3888472	3888868	3888636
Chr5	4155979	4156625	4156265
Chr5	4203313	4203841	4203488
Chr5	4275599	4276008	4275836
Chr5	4283287	4283787	4283465
Chr5	4299055	4299938	4299385
Chr5	4423659	4424115	4423907
Chr5	4450800	4451343	4451066
Chr5	4521213	4521508	4521398
Chr5	4582846	4583365	4583066
Chr5	4630660	4630948	4630785
Chr5	4651942	4652349	4652090
Chr5	4690542	4690955	4690751
Chr5	4741496	4742010	4741846
Chr5	4745743	4746106	4745897
Chr5	4825304	4825599	4825426
Chr5	4972757	4973143	4972976
Chr5	5154535	5155132	5154725
Chr5	5177498	5178327	5177755
Chr5	5181383	5181856	5181720
Chr5	5227353	5227852	5227587
Chr5	5235506	5236105	5235749
Chr5	5356260	5356718	5356561
Chr5	5419825	5420307	5420007
Chr5	5606233	5606702	5606546
Chr5	5695927	5696524	5696289
Chr5	5876238	5876610	5876426
Chr5	5939468	5939752	5939596
Chr5	5967826	5968409	5968009
Chr5	5983188	5983482	5983333
Chr5	6055427	6055866	6055731
Chr5	6162315	6162697	6162500
Chr5	6170268	6170665	6170453
Chr5	6217449	6217909	6217753
Chr5	6224891	6225461	6225127
Chr5	6391982	6392367	6392178
Chr5	6409071	6409553	6409368
Chr5	6414185	6414698	6414430
Chr5	6480633	6481091	6480950
Chr5	6517900	6518365	6518095
Chr5	6687563	6687819	6687681
Chr5	6813016	6813658	6813317
Chr5	6842916	6843560	6843031
Chr5	7174322	7174638	7174449
Chr5	7226672	7226969	7226862
Chr5	7228445	7229444	7229138
Chr5	7248882	7249285	7249078
Chr5	7265662	7266301	7265853
Chr5	7465698	7466152	7465822
Chr5	7678358	7678988	7678766
Chr5	7721945	7722419	7722188
Chr5	7833196	7833626	7833391
Chr5	7915744	7916087	7915887
Chr5	8003347	8003982	8003707
Chr5	8004774	8005213	8004910
Chr5	8125422	8125841	8125650
Chr5	8133601	8133823	8133698
Chr5	8587211	8587514	8587349
Chr5	8726673	8727191	8726938
Chr5	8863983	8864536	8864239
Chr5	8889512	8889924	8889733
Chr5	8890417	8890752	8890573
Chr5	8916529	8916999	8916834
Chr5	8920663	8921122	8920912
Chr5	9484672	9485111	9484918
Chr5	10330935	10331246	10331042
Chr5	10451913	10452558	10452186
Chr5	10758390	10758662	10758522
Chr5	11185035	11185435	11185340
Chr5	11185628	11185881	11185779
Chr5	11186053	11186394	11186325
Chr5	11186604	11186876	11186711
Chr5	11187071	11187382	11187324
Chr5	11187557	11187871	11187693
Chr5	11188116	11188381	11188355
Chr5	11188562	11188823	11188648
Chr5	11294611	11294843	11294734
Chr5	11326284	11326746	11326383
Chr5	11690706	11690906	11690812
Chr5	11691778	11692175	11691925
Chr5	11702428	11702669	11702525
Chr5	11726171	11726442	11726395
Chr5	11726516	11726747	11726613
Chr5	11727284	11727497	11727381
Chr5	11732192	11732398	11732289
Chr5	11732689	11733043	11732928
Chr5	11786389	11786692	11786516
Chr5	11836396	11836647	11836492
Chr5	11838119	11838347	11838218
Chr5	11940471	11940752	11940626
Chr5	11941633	11941903	11941731
Chr5	11942429	11942672	11942561
Chr5	12047467	12047673	12047568
Chr5	12067228	12067555	12067390
Chr5	12941660	12941981	12941816
Chr5	14540231	14540562	14540437
Chr5	14598250	14598691	14598529
Chr5	14739539	14739884	14739743
Chr5	14766274	14766559	14766436
Chr5	14889873	14890148	14890024
Chr5	15151573	15151940	15151798
Chr5	15711948	15712215	15712057
Chr5	16206870	16207300	16207140
Chr5	16237313	16237678	16237512
Chr5	16400840	16401092	16400960
Chr5	16434225	16434673	16434474
Chr5	16565311	16565678	16565530
Chr5	16647861	16648412	16648144
Chr5	17082806	17083284	17083051
Chr5	17141304	17142028	17141618
Chr5	17525770	17526243	17525939
Chr5	17549886	17550478	17550188
Chr5	17683967	17684241	17684085
Chr5	17828634	17829317	17828979
Chr5	17987116	17987518	17987354
Chr5	18374408	18374917	18374594
Chr5	18946879	18947317	18947128
Chr5	18952151	18952552	18952353
Chr5	18957629	18958074	18957852
Chr5	19079656	19080191	19079853
Chr5	19133590	19133969	19133810
Chr5	19172603	19173120	19172931
Chr5	19216145	19216598	19216318
Chr5	19224563	19225183	19224924
Chr5	19301941	19302274	19302079
Chr5	19308576	19309074	19308724
Chr5	19563766	19564167	19563962
Chr5	19782408	19782801	19782602
Chr5	19793012	19793843	19793256
Chr5	19932726	19933075	19932909
Chr5	20014598	20015054	20014880
Chr5	20403048	20403489	20403369
Chr5	20442213	20442515	20442352
Chr5	20943301	20943582	20943457
Chr5	21075665	21076185	21075915
Chr5	21126917	21127298	21127077
Chr5	21154767	21155207	21154947
Chr5	21285363	21285861	21285479
Chr5	21454242	21454761	21454563
Chr5	21497213	21497521	21497345
Chr5	21604885	21605169	21605030
Chr5	21612171	21612647	21612481
Chr5	21619960	21620379	21620083
Chr5	21669139	21669587	21669359
Chr5	21819173	21819634	21819440
Chr5	21883916	21884240	21884047
Chr5	22072032	22072506	22072330
Chr5	22151001	22151382	22151184
Chr5	22173104	22173684	22173415
Chr5	22368851	22369238	22369043
Chr5	22614589	22615042	22614854
Chr5	22757941	22758302	22758124
Chr5	23017958	23018452	23018250
Chr5	23057482	23057961	23057707
Chr5	23226600	23227028	23226914
Chr5	23357329	23357799	23357516
Chr5	23421443	23422221	23421970
Chr5	23516939	23517413	23517139
Chr5	23524000	23524750	23524365
Chr5	23691705	23692053	23691896
Chr5	23733430	23733905	23733656
Chr5	23759425	23759703	23759575
Chr5	23785005	23785499	23785162
Chr5	23838615	23839119	23838776
Chr5	23873939	23874374	23874149
Chr5	23997387	23998011	23997678
Chr5	24007691	24008155	24007973
Chr5	24072997	24073460	24073185
Chr5	24237051	24237376	24237205
Chr5	24390328	24390770	24390487
Chr5	24436660	24436926	24436779
Chr5	24476672	24477208	24476948
Chr5	24490711	24491095	24490917
Chr5	24508315	24508919	24508627
Chr5	24540191	24540769	24540433
Chr5	24641465	24641950	24641752
Chr5	24765137	24765567	24765374
Chr5	24886878	24887333	24887106
Chr5	24906145	24906564	24906414
Chr5	24908204	24908517	24908375
Chr5	24953748	24954149	24953908
Chr5	24976797	24977435	24977075
Chr5	24990963	24991311	24991150
Chr5	24993728	24994041	24993858
Chr5	25068245	25068697	25068444
Chr5	25109429	25109852	25109720
Chr5	25383332	25383832	25383596
Chr5	25436953	25437294	25437111
Chr5	25527833	25528297	25528106
Chr5	25535995	25536410	25536148
Chr5	25633200	25633610	25633463
Chr5	25686070	25686514	25686374
Chr5	25700973	25701368	25701178
Chr5	25702571	25702879	25702674
Chr5	25899287	25899689	25899568
Chr5	25929127	25929536	25929288
Chr5	26095526	26096085	26095837
Chr5	26100366	26100795	26100565
Chr5	26241814	26242374	26241988
Chr5	26492168	26492675	26492456
Chr5	26572076	26572638	26572300
Chr5	26573818	26574176	26574005
Chr5	26584565	26585033	26584855
Chr5	26616784	26617426	26617182
Chr5	26641284	26641799	26641531
Chr5	26645016	26645526	26645242
Chr5	26722974	26723391	26723253
Chr5	26765355	26765742	26765525
Chr5	26805325	26805909	26805611
Chr5	26806186	26806667	26806415
Chr5	26842823	26843493	26843250
Chr5	26845953	26846517	26846254
Chr5	26899562	26900042	26899840
Chr5	26901191	26901599	26901356
Chr5	26930482	26930949	26930723
Chr5	26934956	26935315	26935139

## Sheet: AP3_stage4
Chromsome	Start	End	Summit
Chr1	54787	55144	54992
Chr1	128284	128900	128634
Chr1	237621	238157	237925
Chr1	269178	269993	269744
Chr1	308895	309299	309054
Chr1	364096	364530	364327
Chr1	365069	365824	365463
Chr1	370868	371497	371189
Chr1	371666	372412	372259
Chr1	431098	431593	431352
Chr1	433391	433762	433567
Chr1	509622	509979	509798
Chr1	553519	554148	553846
Chr1	566711	567403	567130
Chr1	772320	772731	772513
Chr1	812669	813510	813196
Chr1	983530	984091	983809
Chr1	1028381	1029069	1028647
Chr1	1083876	1084421	1084208
Chr1	1084534	1084906	1084693
Chr1	1143622	1144101	1143845
Chr1	1188061	1188596	1188323
Chr1	1215542	1216059	1215768
Chr1	1236265	1237240	1236496
Chr1	1258149	1258442	1258280
Chr1	1312721	1313380	1312982
Chr1	1333303	1333849	1333566
Chr1	1400533	1401115	1400827
Chr1	1443127	1444547	1444119
Chr1	1466657	1467057	1466853
Chr1	1469027	1469569	1469280
Chr1	1494693	1495006	1494871
Chr1	1572235	1572454	1572398
Chr1	1598314	1599075	1598508
Chr1	1713390	1714558	1713982
Chr1	1714926	1715659	1715439
Chr1	1768530	1769392	1768827
Chr1	1845184	1845620	1845413
Chr1	1850405	1850807	1850609
Chr1	1953653	1954160	1953864
Chr1	1999016	1999479	1999213
Chr1	2003252	2003768	2003479
Chr1	2047350	2048128	2047674
Chr1	2120560	2121366	2120888
Chr1	2197320	2197642	2197498
Chr1	2199774	2200293	2200032
Chr1	2239942	2240553	2240317
Chr1	2333186	2333599	2333413
Chr1	2365726	2366173	2366010
Chr1	2368291	2368692	2368478
Chr1	2394855	2395431	2395156
Chr1	2580737	2581312	2581010
Chr1	2607688	2608164	2607848
Chr1	2621420	2621994	2621743
Chr1	2625863	2626482	2626175
Chr1	2649171	2649657	2649501
Chr1	2976600	2977042	2976754
Chr1	2990575	2991056	2990827
Chr1	3059086	3059455	3059308
Chr1	3101089	3101662	3101386
Chr1	3168003	3168567	3168293
Chr1	3180336	3180818	3180666
Chr1	3200989	3201411	3201201
Chr1	3272544	3273370	3273100
Chr1	3287387	3287884	3287601
Chr1	3353933	3354524	3354131
Chr1	3571715	3572146	3571973
Chr1	3663977	3664738	3664315
Chr1	3713342	3713686	3713527
Chr1	3717754	3718266	3717987
Chr1	3768149	3768473	3768301
Chr1	3944917	3945275	3945103
Chr1	3995120	3995552	3995233
Chr1	4229582	4230888	4230112
Chr1	4231237	4231796	4231508
Chr1	4247016	4247584	4247277
Chr1	4548522	4548974	4548744
Chr1	4549543	4550071	4549820
Chr1	4599932	4601185	4600639
Chr1	4654562	4655148	4654857
Chr1	4696341	4696727	4696527
Chr1	4705510	4706600	4706384
Chr1	4708401	4708740	4708562
Chr1	4721132	4721769	4721491
Chr1	4903905	4904379	4904097
Chr1	4904453	4904992	4904732
Chr1	4991210	4991503	4991370
Chr1	5003975	5004395	5004143
Chr1	5018289	5018712	5018526
Chr1	5047747	5048266	5047922
Chr1	5067210	5067811	5067470
Chr1	5085594	5086367	5086125
Chr1	5139206	5139716	5139407
Chr1	5149311	5149621	5149445
Chr1	5169343	5170581	5169970
Chr1	5195597	5196046	5195820
Chr1	5202317	5202946	5202655
Chr1	5227824	5228446	5228037
Chr1	5398450	5399250	5398725
Chr1	5420992	5421533	5421352
Chr1	5443686	5444139	5443908
Chr1	5513494	5514562	5514057
Chr1	5592978	5593403	5593195
Chr1	5758307	5758577	5758449
Chr1	5851540	5852180	5851788
Chr1	6174339	6175046	6174684
Chr1	6193940	6194849	6194396
Chr1	6201217	6202159	6201679
Chr1	6303988	6304272	6304162
Chr1	6335688	6336224	6335981
Chr1	6345477	6346258	6345928
Chr1	6400085	6400737	6400390
Chr1	6459473	6460431	6459794
Chr1	6579048	6579758	6579475
Chr1	6682758	6683512	6683097
Chr1	6697529	6698189	6697742
Chr1	6753956	6754458	6754097
Chr1	6836571	6837008	6836769
Chr1	6837121	6837537	6837355
Chr1	6843179	6843723	6843401
Chr1	6844519	6845279	6844947
Chr1	6884360	6884801	6884596
Chr1	6898442	6898939	6898656
Chr1	6916295	6917023	6916755
Chr1	6946226	6946748	6946427
Chr1	6969883	6971519	6971105
Chr1	7128740	7129101	7128893
Chr1	7142767	7143274	7143034
Chr1	7247845	7248213	7248023
Chr1	7261392	7261848	7261625
Chr1	7340388	7340981	7340626
Chr1	7341411	7341913	7341672
Chr1	7363285	7363924	7363753
Chr1	7384492	7385038	7384650
Chr1	7461613	7462247	7461945
Chr1	7494004	7494530	7494325
Chr1	7514814	7515261	7515058
Chr1	7609429	7609842	7609677
Chr1	7639970	7640485	7640231
Chr1	7641100	7641649	7641388
Chr1	7660950	7661308	7661140
Chr1	7663617	7664367	7663936
Chr1	7664807	7665109	7664969
Chr1	7715549	7716158	7715762
Chr1	7762687	7763027	7762862
Chr1	7765498	7766144	7765891
Chr1	7851312	7851603	7851435
Chr1	7930210	7930760	7930534
Chr1	7991176	7991551	7991371
Chr1	8075514	8076067	8075756
Chr1	8143069	8143727	8143364
Chr1	8144523	8145455	8145256
Chr1	8297888	8298618	8298292
Chr1	8298814	8299695	8298999
Chr1	8300881	8301411	8301152
Chr1	8304795	8305701	8305394
Chr1	8558221	8559070	8558939
Chr1	8592457	8593545	8592999
Chr1	8594386	8596056	8595082
Chr1	8596855	8597359	8597166
Chr1	8598252	8599211	8598818
Chr1	8717666	8718067	8717901
Chr1	8719028	8719715	8719327
Chr1	8726776	8727278	8727114
Chr1	8839546	8840300	8839918
Chr1	8852724	8853121	8852890
Chr1	8903165	8903551	8903380
Chr1	8959009	8959718	8959483
Chr1	8976130	8976563	8976342
Chr1	8982373	8984430	8983963
Chr1	8995350	8995682	8995536
Chr1	9092529	9093014	9092870
Chr1	9103231	9103906	9103663
Chr1	9264116	9264893	9264470
Chr1	9265140	9265650	9265387
Chr1	9266840	9267534	9267205
Chr1	9269699	9270310	9270044
Chr1	9275144	9275546	9275382
Chr1	9307479	9307933	9307714
Chr1	9408342	9408895	9408686
Chr1	9499312	9499977	9499663
Chr1	9566658	9567952	9567655
Chr1	9568915	9571738	9571136
Chr1	9571785	9572148	9571947
Chr1	9575528	9582420	9580535
Chr1	9583038	9583908	9583523
Chr1	9585629	9585914	9585766
Chr1	9587996	9591858	9590523
Chr1	9696219	9696782	9696484
Chr1	9740477	9740930	9740699
Chr1	9777696	9778417	9778077
Chr1	9787220	9788031	9787877
Chr1	9848628	9849102	9848826
Chr1	9895956	9896362	9896167
Chr1	9949790	9951297	9950832
Chr1	9951381	9953007	9951674
Chr1	9988695	9989067	9988891
Chr1	9990326	9991206	9990693
Chr1	9999994	10001038	10000669
Chr1	10228647	10229012	10228809
Chr1	10229372	10229744	10229509
Chr1	10300570	10301778	10301311
Chr1	10353556	10354320	10354022
Chr1	10364977	10365438	10365232
Chr1	10504740	10505029	10504907
Chr1	10566003	10566322	10566188
Chr1	10629669	10630060	10629842
Chr1	10678710	10679322	10679133
Chr1	10692870	10693447	10693129
Chr1	10715385	10716178	10715642
Chr1	10726204	10726536	10726413
Chr1	10793023	10793489	10793259
Chr1	10794906	10795912	10795173
Chr1	10801898	10802360	10802079
Chr1	10977917	10978406	10978175
Chr1	11031662	11031978	11031863
Chr1	11033677	11034163	11033906
Chr1	11061369	11061726	11061552
Chr1	11067599	11068083	11067863
Chr1	11130909	11131122	11131020
Chr1	11131333	11131546	11131429
Chr1	11213768	11214039	11213910
Chr1	11373249	11373667	11373487
Chr1	11454505	11455068	11454787
Chr1	11621743	11622254	11621953
Chr1	11626423	11626693	11626572
Chr1	11630571	11631062	11630807
Chr1	11809797	11810074	11809919
Chr1	12754417	12754941	12754717
Chr1	13225112	13225493	13225322
Chr1	13228158	13228976	13228506
Chr1	13277371	13277647	13277505
Chr1	14070944	14071146	14071040
Chr1	14071604	14071899	14071786
Chr1	14072025	14073114	14072155
Chr1	14074418	14074665	14074537
Chr1	15082247	15082532	15082342
Chr1	15083275	15083672	15083458
Chr1	15083770	15084090	15083954
Chr1	15084253	15084473	15084370
Chr1	15084532	15084776	15084684
Chr1	15084953	15085735	15085066
Chr1	15200345	15200545	15200442
Chr1	15223363	15223603	15223528
Chr1	15224395	15224792	15224493
Chr1	15319550	15319796	15319666
Chr1	15320532	15320951	15320640
Chr1	15957215	15957497	15957359
Chr1	16198419	16198776	16198579
Chr1	16199448	16199736	16199617
Chr1	16238028	16238858	16238375
Chr1	16513127	16513431	16513303
Chr1	16513681	16513920	16513780
Chr1	16513975	16514230	16514105
Chr1	16516695	16516948	16516819
Chr1	16517136	16517445	16517306
Chr1	16520289	16520580	16520440
Chr1	16523077	16523591	16523175
Chr1	16523827	16524058	16523925
Chr1	16525188	16525477	16525322
Chr1	16527116	16527636	16527496
Chr1	16584382	16584591	16584479
Chr1	16898654	16899098	16898887
Chr1	16900704	16901087	16900898
Chr1	17424234	17424971	17424641
Chr1	17432376	17432853	17432612
Chr1	17506499	17507043	17506884
Chr1	17699620	17700084	17699903
Chr1	17855445	17855877	17855585
Chr1	17873886	17874450	17874118
Chr1	17982811	17983711	17983444
Chr1	18155293	18156173	18155454
Chr1	18208275	18208760	18208538
Chr1	18360154	18360793	18360518
Chr1	18437071	18437286	18437198
Chr1	18521667	18522063	18521889
Chr1	18667893	18668267	18668062
Chr1	18690244	18690969	18690480
Chr1	18700996	18701428	18701152
Chr1	18829817	18830393	18830260
Chr1	19043480	19043810	19043602
Chr1	19083567	19083964	19083764
Chr1	19302565	19303182	19302725
Chr1	19418054	19418393	19418219
Chr1	19489087	19489562	19489238
Chr1	19706395	19706598	19706507
Chr1	19761377	19761847	19761612
Chr1	19762164	19762485	19762354
Chr1	19782613	19783117	19782867
Chr1	19820109	19820552	19820347
Chr1	19828562	19828898	19828764
Chr1	19829546	19829828	19829683
Chr1	19848339	19848931	19848684
Chr1	19916371	19917006	19916593
Chr1	20108958	20109728	20109521
Chr1	20186803	20187271	20187046
Chr1	20239363	20239900	20239716
Chr1	20445833	20446139	20445985
Chr1	20550999	20551477	20551201
Chr1	20563582	20564300	20564086
Chr1	20565750	20566674	20566127
Chr1	20593396	20594005	20593588
Chr1	20612288	20612842	20612551
Chr1	20723188	20723667	20723359
Chr1	20762747	20763295	20763003
Chr1	20772032	20772374	20772201
Chr1	20953835	20954475	20954208
Chr1	20956026	20957193	20956749
Chr1	20968471	20970205	20968705
Chr1	21030428	21031091	21030752
Chr1	21192086	21192710	21192419
Chr1	21206837	21207253	21207087
Chr1	22085675	22085946	22085805
Chr1	22304955	22305835	22305286
Chr1	22549458	22549753	22549635
Chr1	22936754	22937126	22936910
Chr1	23061277	23061800	23061573
Chr1	23075435	23075881	23075672
Chr1	23516639	23517127	23516905
Chr1	23995608	23996151	23995888
Chr1	24005654	24006172	24005817
Chr1	24023022	24023520	24023268
Chr1	24033932	24034914	24034330
Chr1	24135766	24136576	24136354
Chr1	24585444	24585759	24585646
Chr1	24698348	24698607	24698480
Chr1	24760527	24760912	24760644
Chr1	25022055	25022619	25022291
Chr1	25046558	25046955	25046759
Chr1	25226179	25226668	25226456
Chr1	25228710	25229174	25228949
Chr1	25237883	25238228	25238037
Chr1	25319499	25320034	25319781
Chr1	25334846	25335176	25335058
Chr1	25391052	25391676	25391345
Chr1	25409100	25409662	25409409
Chr1	25521000	25521486	25521232
Chr1	25536954	25537435	25537167
Chr1	25666729	25667070	25666872
Chr1	25679891	25680257	25680070
Chr1	25680696	25681692	25681167
Chr1	25682112	25682679	25682302
Chr1	25683760	25684271	25684004
Chr1	25686050	25686389	25686209
Chr1	25688334	25688641	25688455
Chr1	25752060	25752389	25752174
Chr1	25774350	25775394	25774530
Chr1	25850634	25851027	25850834
Chr1	25985709	25986967	25986193
Chr1	25987794	25988204	25988011
Chr1	25988810	25989049	25988922
Chr1	26011516	26012525	26011695
Chr1	26032723	26033012	26032820
Chr1	26043075	26043565	26043266
Chr1	26059236	26059759	26059507
Chr1	26093230	26093534	26093350
Chr1	26100056	26100504	26100274
Chr1	26105750	26106106	26105891
Chr1	26176915	26177342	26177126
Chr1	26242478	26243146	26242613
Chr1	26429517	26430033	26429838
Chr1	26437143	26437444	26437270
Chr1	26442050	26442490	26442244
Chr1	26442992	26444091	26443191
Chr1	26469418	26469920	26469724
Chr1	26476367	26476845	26476597
Chr1	26516622	26517359	26516933
Chr1	26545101	26545427	26545284
Chr1	26575167	26576071	26575480
Chr1	26577548	26578494	26578232
Chr1	26579970	26581825	26581292
Chr1	26621304	26622001	26621778
Chr1	26654584	26655039	26654829
Chr1	26661013	26661844	26661185
Chr1	26727500	26728440	26727748
Chr1	26731644	26732066	26731805
Chr1	26823791	26824166	26823981
Chr1	26951981	26952387	26952179
Chr1	27042688	27043048	27042889
Chr1	27098026	27098380	27098154
Chr1	27175406	27175761	27175607
Chr1	27179177	27180822	27180602
Chr1	27183342	27183988	27183650
Chr1	27224002	27224502	27224302
Chr1	27256741	27257199	27257010
Chr1	27276614	27277072	27276860
Chr1	27292725	27293205	27292943
Chr1	27297880	27298493	27298092
Chr1	27348948	27349712	27349435
Chr1	27363492	27364096	27363891
Chr1	27364907	27365374	27365167
Chr1	27452189	27452657	27452442
Chr1	27473277	27473920	27473610
Chr1	27483986	27484643	27484355
Chr1	27497880	27498357	27498150
Chr1	27595831	27596624	27596299
Chr1	27662979	27663408	27663151
Chr1	27713315	27713866	27713592
Chr1	27741171	27742312	27741488
Chr1	27750036	27750407	27750220
Chr1	27885078	27885474	27885300
Chr1	27976660	27977574	27977251
Chr1	28122420	28123371	28123046
Chr1	28138728	28139268	28138978
Chr1	28151580	28151991	28151719
Chr1	28163920	28164449	28164256
Chr1	28183325	28184223	28183931
Chr1	28189015	28189534	28189267
Chr1	28236632	28237306	28237027
Chr1	28237409	28237749	28237589
Chr1	28294104	28294592	28294366
Chr1	28313209	28313714	28313479
Chr1	28358186	28358684	28358426
Chr1	28366598	28367209	28366982
Chr1	28378164	28379245	28378993
Chr1	28405323	28406502	28405989
Chr1	28430002	28430680	28430345
Chr1	28439407	28439892	28439627
Chr1	28461196	28461776	28461472
Chr1	28467243	28467774	28467461
Chr1	28518472	28519535	28518831
Chr1	28553528	28553986	28553746
Chr1	28558173	28558701	28558422
Chr1	28564107	28564854	28564531
Chr1	28672589	28673014	28672786
Chr1	28673652	28674335	28673942
Chr1	28675972	28676493	28676241
Chr1	28699219	28699557	28699398
Chr1	28890277	28891010	28890649
Chr1	28931491	28931843	28931687
Chr1	29035432	29035871	29035691
Chr1	29216561	29217216	29217034
Chr1	29362577	29362997	29362871
Chr1	29367167	29367621	29367401
Chr1	29406555	29407007	29406851
Chr1	29414166	29415327	29415183
Chr1	29422209	29423219	29422648
Chr1	29558509	29559477	29558783
Chr1	29559786	29560170	29559957
Chr1	29600009	29600766	29600389
Chr1	29649759	29650199	29649971
Chr1	29716163	29716863	29716584
Chr1	29741526	29741982	29741772
Chr1	29743634	29744732	29744169
Chr1	29755292	29755966	29755739
Chr1	29758264	29758581	29758420
Chr1	29763391	29763851	29763631
Chr1	29763906	29766015	29765058
Chr1	29788292	29788730	29788526
Chr1	29910758	29911046	29910873
Chr1	29957045	29957452	29957271
Chr1	29990508	29991260	29991003
Chr1	30104323	30104828	30104525
Chr1	30186940	30188105	30187783
Chr1	30222610	30223010	30222852
Chr1	30243086	30244684	30243593
Chr1	30302875	30303494	30303040
Chr1	30340141	30340501	30340318
Chr1	30357437	30357815	30357623
Chr1	30358246	30358473	30358354
Chr2	18788	19042	18914
Chr2	19268	19524	19396
Chr2	19944	20151	20049
Chr2	22498	22731	22590
Chr2	23879	24097	23984
Chr2	44559	44808	44677
Chr2	45666	45959	45835
Chr2	47488	48057	47609
Chr2	61742	62095	61992
Chr2	62298	62545	62392
Chr2	109476	109706	109601
Chr2	126667	126941	126761
Chr2	383091	383684	383386
Chr2	432161	432708	432369
Chr2	435391	435843	435594
Chr2	436366	437051	436743
Chr2	468184	468551	468349
Chr2	507467	507980	507692
Chr2	519480	520089	519748
Chr2	891627	892124	891987
Chr2	893156	893799	893571
Chr2	999177	999748	999394
Chr2	1076771	1077175	1076936
Chr2	1136504	1137015	1136784
Chr2	1266384	1266613	1266483
Chr2	1332446	1332812	1332627
Chr2	3098296	3098501	3098395
Chr2	3099404	3099642	3099546
Chr2	3099864	3100105	3099961
Chr2	3205308	3205994	3205631
Chr2	3258543	3259334	3258811
Chr2	3587942	3588209	3588138
Chr2	3590782	3591970	3591442
Chr2	3592259	3592606	3592472
Chr2	3592696	3592997	3592820
Chr2	3593156	3593437	3593280
Chr2	3605543	3605752	3605676
Chr2	3605953	3606160	3606046
Chr2	3607315	3607602	3607429
Chr2	3617034	3617281	3617130
Chr2	3618319	3618519	3618498
Chr2	3619339	3619619	3619463
Chr2	3620795	3621045	3620925
Chr2	3621223	3621650	3621533
Chr2	3621860	3622065	3621958
Chr2	3622640	3622861	3622737
Chr2	3625457	3625670	3625576
Chr2	3626508	3626724	3626618
Chr2	3626915	3627118	3627008
Chr2	3663177	3663379	3663287
Chr2	3663863	3664187	3664050
Chr2	3664297	3664578	3664437
Chr2	3951128	3951462	3951281
Chr2	3952030	3952252	3952141
Chr2	3952720	3952999	3952831
Chr2	3964781	3965065	3964950
Chr2	3965277	3965503	3965412
Chr2	3965748	3965994	3965892
Chr2	4222260	4224226	4222790
Chr2	4224446	4224712	4224554
Chr2	4238367	4238573	4238462
Chr2	4240588	4240803	4240680
Chr2	4241588	4242041	4241906
Chr2	5009614	5010093	5009885
Chr2	6018184	6018784	6018400
Chr2	6400152	6400919	6400487
Chr2	7311697	7312143	7311918
Chr2	7549654	7550041	7549852
Chr2	7764918	7765406	7765149
Chr2	7939578	7940707	7940403
Chr2	8031043	8031498	8031212
Chr2	8056988	8057372	8057176
Chr2	8108661	8109024	8108793
Chr2	8339991	8340449	8340261
Chr2	8474889	8475309	8475037
Chr2	8550063	8550542	8550272
Chr2	8622432	8622916	8622596
Chr2	8692169	8692764	8692423
Chr2	8736393	8736931	8736725
Chr2	8940794	8941110	8940934
Chr2	9002401	9002936	9002713
Chr2	9037677	9038160	9037913
Chr2	9247866	9248178	9248011
Chr2	9522832	9523460	9523151
Chr2	9577391	9577879	9577648
Chr2	9579977	9580507	9580264
Chr2	9770527	9770920	9770702
Chr2	9866509	9866926	9866742
Chr2	10007442	10007797	10007573
Chr2	10073745	10074226	10074008
Chr2	10191324	10191870	10191649
Chr2	10310336	10310727	10310522
Chr2	10488422	10488676	10488524
Chr2	10594810	10596088	10595528
Chr2	10599111	10599713	10599289
Chr2	10603057	10603679	10603279
Chr2	11771266	11771893	11771615
Chr2	11889369	11889965	11889537
Chr2	11925353	11925863	11925613
Chr2	12002256	12002741	12002571
Chr2	12228376	12228886	12228633
Chr2	12682848	12683643	12683158
Chr2	12774372	12774840	12774675
Chr2	12940978	12941439	12941208
Chr2	12993286	12993780	12993564
Chr2	13005568	13005980	13005780
Chr2	13006504	13007084	13006724
Chr2	13008503	13009046	13008775
Chr2	13275115	13275566	13275371
Chr2	13276307	13276886	13276591
Chr2	13278762	13279374	13278994
Chr2	13280554	13280956	13280770
Chr2	13281304	13281593	13281461
Chr2	13498703	13499185	13498876
Chr2	13989006	13989562	13989354
Chr2	14179591	14180189	14179993
Chr2	14193776	14194102	14193943
Chr2	14194385	14194931	14194675
Chr2	14195339	14195813	14195628
Chr2	14201595	14201991	14201790
Chr2	14209015	14209614	14209333
Chr2	14223822	14224555	14224223
Chr2	14331167	14331692	14331394
Chr2	14339447	14340114	14339835
Chr2	14340258	14340609	14340417
Chr2	14343353	14343974	14343713
Chr2	14485694	14486436	14486001
Chr2	14489251	14489855	14489681
Chr2	14490409	14491001	14490779
Chr2	14585088	14585472	14585338
Chr2	14593572	14593895	14593727
Chr2	14639182	14639529	14639386
Chr2	14644953	14645411	14645193
Chr2	14733234	14733699	14733424
Chr2	14733748	14734191	14733957
Chr2	14735030	14735915	14735624
Chr2	14908665	14909051	14908819
Chr2	14956140	14956641	14956392
Chr2	14984249	14984823	14984584
Chr2	15004929	15005272	15005061
Chr2	15005811	15006552	15006072
Chr2	15009330	15010000	15009666
Chr2	15099789	15100450	15100027
Chr2	15100982	15101396	15101166
Chr2	15157331	15157578	15157468
Chr2	15168643	15169070	15168822
Chr2	15206744	15207304	15207003
Chr2	15270773	15271330	15270956
Chr2	15272447	15273040	15272798
Chr2	15274974	15275388	15275192
Chr2	15287508	15288370	15287939
Chr2	15451098	15451640	15451399
Chr2	15499077	15499553	15499370
Chr2	15590694	15591361	15590970
Chr2	15615925	15616304	15616130
Chr2	15624670	15625577	15624982
Chr2	15631657	15632032	15631797
Chr2	15634139	15634501	15634341
Chr2	15641676	15642224	15641870
Chr2	15690187	15690651	15690426
Chr2	15691906	15692454	15692137
Chr2	15768036	15768423	15768241
Chr2	15784179	15784700	15784435
Chr2	15785635	15785964	15785752
Chr2	15970883	15971275	15971060
Chr2	15974153	15974627	15974341
Chr2	16121610	16121988	16121786
Chr2	16127545	16127940	16127756
Chr2	16221503	16222119	16221792
Chr2	16339276	16339662	16339500
Chr2	16474534	16475223	16474838
Chr2	16504232	16505057	16504467
Chr2	16506546	16507242	16506962
Chr2	16554237	16554753	16554570
Chr2	16558932	16559351	16559098
Chr2	16641232	16642039	16641525
Chr2	16645403	16645795	16645598
Chr2	16805343	16805679	16805528
Chr2	16898013	16898401	16898202
Chr2	16909883	16910317	16910089
Chr2	17031943	17032411	17032187
Chr2	17145084	17145435	17145266
Chr2	17240827	17241226	17240975
Chr2	17242598	17243095	17242817
Chr2	17250015	17250481	17250245
Chr2	17268556	17269700	17268889
Chr2	17330941	17331455	17331180
Chr2	17443704	17444236	17444016
Chr2	17446010	17446714	17446390
Chr2	17526917	17527353	17527110
Chr2	17584716	17585635	17584917
Chr2	17620079	17620590	17620358
Chr2	17722469	17722858	17722670
Chr2	17742711	17743503	17743077
Chr2	17751787	17752573	17752054
Chr2	17791232	17791869	17791582
Chr2	17796060	17796373	17796198
Chr2	17809457	17810184	17809846
Chr2	17810984	17811657	17811257
Chr2	17819692	17820112	17819917
Chr2	17825645	17826029	17825849
Chr2	18021016	18021518	18021202
Chr2	18114600	18115020	18114843
Chr2	18142704	18143175	18142911
Chr2	18217331	18217751	18217501
Chr2	18372470	18372935	18372724
Chr2	18410075	18410654	18410371
Chr2	18413850	18414528	18414253
Chr2	18422650	18423509	18423132
Chr2	18480353	18480778	18480549
Chr2	18603002	18603327	18603189
Chr2	18608866	18609508	18609206
Chr2	18635412	18635970	18635695
Chr2	18636526	18637237	18636953
Chr2	18690018	18690455	18690262
Chr2	18714507	18714888	18714683
Chr2	18725524	18725946	18725664
Chr2	18786187	18786770	18786478
Chr2	18788969	18789275	18789113
Chr2	18790317	18790739	18790493
Chr2	18801617	18802162	18801869
Chr2	18807259	18807683	18807449
Chr2	18808958	18809581	18809279
Chr2	18810500	18811425	18811143
Chr2	18811531	18812079	18811708
Chr2	18812873	18813672	18813184
Chr2	18820430	18821270	18820597
Chr2	18821481	18822152	18821899
Chr2	18822231	18823034	18822719
Chr2	18872493	18872923	18872765
Chr2	18873983	18874549	18874230
Chr2	18912911	18913480	18913188
Chr2	18921983	18922863	18922251
Chr2	19013561	19014283	19013783
Chr2	19050667	19051205	19050952
Chr2	19070737	19071316	19071064
Chr2	19104255	19104547	19104401
Chr2	19132251	19132559	19132438
Chr2	19198039	19198573	19198318
Chr2	19298744	19299346	19299048
Chr2	19309590	19310109	19309872
Chr2	19477361	19477674	19477534
Chr2	19489139	19489515	19489356
Chr2	19533967	19534696	19534424
Chr2	19548596	19548935	19548763
Chr3	138612	139118	138886
Chr3	334640	335153	334903
Chr3	374030	374604	374216
Chr3	375913	377305	377101
Chr3	466520	467053	466825
Chr3	467595	468094	467816
Chr3	488515	489219	488865
Chr3	499493	499919	499734
Chr3	508852	509272	508985
Chr3	536712	537798	537335
Chr3	537862	538453	538280
Chr3	731549	732138	731849
Chr3	949857	950219	950030
Chr3	1120594	1121094	1120893
Chr3	1136200	1136801	1136591
Chr3	1216499	1217176	1216820
Chr3	1315157	1315855	1315546
Chr3	1337897	1338655	1338248
Chr3	1373429	1373966	1373699
Chr3	1483017	1483355	1483199
Chr3	1490185	1490816	1490518
Chr3	1593232	1593619	1593410
Chr3	1622411	1623201	1622875
Chr3	1631517	1632208	1631863
Chr3	1643991	1644651	1644406
Chr3	1657597	1658114	1657843
Chr3	1681603	1682176	1681890
Chr3	1712935	1713470	1713207
Chr3	1791513	1791892	1791651
Chr3	1846686	1847164	1846969
Chr3	2047928	2048831	2048618
Chr3	2189123	2189669	2189337
Chr3	2314614	2315186	2314824
Chr3	2348880	2349217	2349006
Chr3	2364010	2364395	2364216
Chr3	2441425	2441860	2441680
Chr3	2611143	2611567	2611426
Chr3	2651020	2651355	2651189
Chr3	2664317	2664899	2664715
Chr3	2745192	2745609	2745399
Chr3	2878952	2879509	2879210
Chr3	2979120	2979505	2979327
Chr3	3089640	3090286	3090026
Chr3	3097563	3098433	3098141
Chr3	3215290	3215678	3215510
Chr3	3365705	3366923	3366538
Chr3	3471199	3471514	3471374
Chr3	3582527	3583023	3582782
Chr3	3591270	3592300	3591614
Chr3	3650506	3650905	3650741
Chr3	3655698	3656117	3655882
Chr3	3696312	3696968	3696788
Chr3	3741495	3741916	3741706
Chr3	3859441	3860191	3859849
Chr3	3862879	3863214	3863054
Chr3	3884941	3885367	3885140
Chr3	3919098	3919510	3919308
Chr3	3923269	3923684	3923493
Chr3	3985659	3986175	3985899
Chr3	4024559	4024958	4024778
Chr3	4039473	4039832	4039610
Chr3	4121049	4122486	4121933
Chr3	4123564	4124296	4123806
Chr3	4140405	4140923	4140682
Chr3	4146030	4146699	4146332
Chr3	4161207	4162289	4161894
Chr3	4180332	4180790	4180494
Chr3	4240116	4240992	4240400
Chr3	4388232	4388728	4388496
Chr3	4402423	4403638	4402946
Chr3	4441726	4442061	4441886
Chr3	4532289	4532745	4532491
Chr3	4582344	4582855	4582616
Chr3	4605744	4607356	4606136
Chr3	4607783	4608877	4608346
Chr3	4640904	4641285	4641082
Chr3	4708619	4709128	4708778
Chr3	4732741	4733354	4733015
Chr3	4803796	4804192	4803989
Chr3	4829024	4829494	4829305
Chr3	4911966	4912770	4912409
Chr3	4985744	4986024	4985933
Chr3	5047050	5047870	5047332
Chr3	5108237	5108925	5108690
Chr3	5108992	5110339	5109747
Chr3	5121195	5121663	5121380
Chr3	5125219	5126023	5125426
Chr3	5221863	5222475	5222146
Chr3	5236604	5237023	5236846
Chr3	5247043	5247466	5247260
Chr3	5279208	5280001	5279559
Chr3	5280112	5280842	5280725
Chr3	5280977	5281497	5281115
Chr3	5283255	5286352	5283806
Chr3	5292266	5293512	5293233
Chr3	5342476	5343032	5342770
Chr3	5358695	5359467	5358887
Chr3	5482749	5483549	5483268
Chr3	5561130	5561576	5561346
Chr3	5638922	5639513	5639226
Chr3	5662079	5662428	5662265
Chr3	5775458	5775961	5775778
Chr3	5920012	5920616	5920351
Chr3	5954243	5954829	5954512
Chr3	6153558	6154229	6153917
Chr3	6157571	6158765	6158108
Chr3	6161548	6161961	6161808
Chr3	6181758	6182383	6182145
Chr3	6250431	6250802	6250622
Chr3	6373538	6374403	6373984
Chr3	6376544	6377448	6377232
Chr3	6515394	6515937	6515652
Chr3	6525479	6525985	6525805
Chr3	6612946	6613452	6613163
Chr3	6761686	6762165	6761862
Chr3	6780218	6780808	6780478
Chr3	6804622	6804908	6804781
Chr3	6983019	6983383	6983252
Chr3	7066308	7067208	7066608
Chr3	7084756	7085157	7084929
Chr3	7211197	7211736	7211507
Chr3	7297763	7298221	7297939
Chr3	7315401	7316043	7315703
Chr3	7396904	7397826	7397203
Chr3	7507268	7507828	7507497
Chr3	7789461	7789995	7789683
Chr3	7833528	7834233	7834015
Chr3	7880341	7880559	7880463
Chr3	7925202	7925729	7925375
Chr3	7989103	7989497	7989321
Chr3	7997230	7997650	7997463
Chr3	8104147	8104794	8104429
Chr3	8182902	8183324	8183080
Chr3	8238463	8239121	8238847
Chr3	8244695	8245123	8244908
Chr3	8325548	8326185	8325788
Chr3	8677937	8678298	8678142
Chr3	8700914	8701364	8701135
Chr3	8905755	8906123	8905951
Chr3	8977765	8979405	8978618
Chr3	9191877	9192701	9192365
Chr3	9360075	9360388	9360213
Chr3	9549265	9549778	9549621
Chr3	9737502	9737728	9737593
Chr3	9768167	9768823	9768393
Chr3	9769778	9770943	9770254
Chr3	9812594	9813322	9812899
Chr3	9959676	9960056	9959854
Chr3	9968962	9969743	9969359
Chr3	10065285	10065658	10065467
Chr3	10132937	10133254	10133046
Chr3	10162899	10163427	10163117
Chr3	10311110	10311446	10311251
Chr3	10365001	10365435	10365183
Chr3	10653663	10654283	10654043
Chr3	10669245	10669722	10669470
Chr3	10866912	10867322	10867134
Chr3	10884509	10885392	10884905
Chr3	11009301	11009748	11009512
Chr3	11324807	11325784	11325477
Chr3	11418304	11418604	11418465
Chr3	11419228	11419453	11419318
Chr3	11420643	11420881	11420773
Chr3	12093795	12094441	12094256
Chr3	12099421	12101021	12099593
Chr3	12211008	12211442	12211259
Chr3	12374981	12375200	12375089
Chr3	12970934	12974932	12972680
Chr3	12975125	12976791	12976079
Chr3	12976959	12980207	12979487
Chr3	13587298	13587504	13587393
Chr3	13590236	13590440	13590384
Chr3	13660825	13661074	13660960
Chr3	13826590	13827350	13827222
Chr3	14275198	14275950	14275464
Chr3	14861209	14862900	14861338
Chr3	14863983	14865777	14864951
Chr3	14865843	14866069	14865949
Chr3	14893358	14893723	14893472
Chr3	15300473	15300757	15300647
Chr3	15305464	15305675	15305561
Chr3	16218465	16218836	16218727
Chr3	16716470	16717331	16717079
Chr3	17106979	17107387	17107140
Chr3	17108005	17108254	17108140
Chr3	17108421	17108690	17108550
Chr3	17113401	17113696	17113564
Chr3	17182341	17183000	17182817
Chr3	17340255	17340653	17340430
Chr3	17551789	17552225	17552002
Chr3	17633634	17634236	17633950
Chr3	17739665	17740129	17739873
Chr3	17757611	17758114	17757842
Chr3	17973073	17973579	17973356
Chr3	18038074	18038534	18038286
Chr3	18057486	18057853	18057672
Chr3	18155738	18156555	18156000
Chr3	18246011	18246401	18246222
Chr3	18364887	18365148	18365029
Chr3	18469910	18470450	18470049
Chr3	18473595	18474484	18474149
Chr3	18480065	18480669	18480318
Chr3	18558661	18559420	18559171
Chr3	18564574	18565179	18564849
Chr3	18659826	18660314	18660051
Chr3	18783767	18784076	18783919
Chr3	18796638	18797053	18796805
Chr3	18802451	18802938	18802654
Chr3	18805717	18806093	18805921
Chr3	18809482	18810281	18809948
Chr3	18892738	18893325	18893068
Chr3	18895245	18895560	18895440
Chr3	18904111	18904578	18904333
Chr3	18909574	18910215	18909856
Chr3	19072749	19073659	19073064
Chr3	19120991	19121512	19121294
Chr3	19162940	19163519	19163230
Chr3	19167681	19168685	19168346
Chr3	19230486	19231119	19230907
Chr3	19231372	19231822	19231646
Chr3	19238563	19239305	19239103
Chr3	19280845	19281505	19281101
Chr3	19282314	19282781	19282552
Chr3	19322876	19323281	19323093
Chr3	19419601	19420018	19419788
Chr3	19604276	19604832	19604585
Chr3	19912820	19913152	19912952
Chr3	19956387	19956816	19956588
Chr3	19974206	19974841	19974529
Chr3	19996053	19996709	19996498
Chr3	20069038	20069750	20069464
Chr3	20119178	20122423	20121213
Chr3	20170617	20171057	20170811
Chr3	20376381	20376759	20376559
Chr3	20378842	20379405	20379129
Chr3	20380269	20380818	20380431
Chr3	20583392	20583988	20583699
Chr3	20585627	20586143	20585837
Chr3	20587261	20587938	20587593
Chr3	20588306	20589317	20588635
Chr3	20642668	20643260	20642895
Chr3	20647874	20648136	20648041
Chr3	20739026	20739866	20739351
Chr3	20820385	20820944	20820633
Chr3	20902981	20903661	20903408
Chr3	21103230	21103690	21103432
Chr3	21125460	21126110	21125847
Chr3	21141440	21141923	21141643
Chr3	21144479	21145257	21144880
Chr3	21177268	21177727	21177482
Chr3	21229018	21229448	21229250
Chr3	21233402	21234136	21233621
Chr3	21236242	21237149	21236479
Chr3	21309613	21310196	21310030
Chr3	21371813	21372243	21372032
Chr3	21374766	21375780	21375083
Chr3	21397390	21397714	21397536
Chr3	21409429	21410327	21409606
Chr3	21411411	21411735	21411610
Chr3	21415089	21415697	21415366
Chr3	21430215	21430789	21430515
Chr3	21448527	21448854	21448692
Chr3	21489015	21489776	21489323
Chr3	21559346	21559940	21559630
Chr3	21682711	21683159	21682899
Chr3	21727536	21727983	21727745
Chr3	21731857	21732602	21732167
Chr3	21827648	21828046	21827814
Chr3	21830008	21830826	21830285
Chr3	21986338	21986570	21986447
Chr3	22053665	22054577	22054287
Chr3	22238273	22238496	22238404
Chr3	22240082	22240980	22240835
Chr3	22320023	22320439	22320253
Chr3	22322211	22322785	22322477
Chr3	22323609	22324161	22323912
Chr3	22327858	22328533	22328223
Chr3	22360443	22360901	22360665
Chr3	22425996	22426500	22426196
Chr3	22453207	22453984	22453517
Chr3	22469266	22469630	22469535
Chr3	22579220	22579443	22579328
Chr3	22630237	22630810	22630495
Chr3	22633874	22634710	22634258
Chr3	22654955	22655382	22655121
Chr3	22669964	22671568	22670472
Chr3	22676972	22677830	22677211
Chr3	22692407	22693474	22693151
Chr3	22740346	22741920	22741251
Chr3	22864093	22864814	22864406
Chr3	22938978	22939948	22939550
Chr3	22953976	22954526	22954297
Chr3	23155183	23155672	23155417
Chr3	23227065	23227553	23227364
Chr3	23272690	23273202	23273006
Chr3	23288116	23288535	23288349
Chr3	23289551	23290162	23289861
Chr3	23290957	23291929	23291399
Chr3	23293264	23293812	23293531
Chr3	23301401	23302356	23301668
Chr3	23360758	23361256	23361016
Chr3	23382948	23384101	23383721
Chr3	23398219	23398923	23398538
Chr3	23418964	23419420	23419209
Chr3	23422549	23423111	23422843
Chr3	23423458	23424148	23423909
Chr3	23458327	23459543	23458983
Chr4	58934	59416	59197
Chr4	132705	133162	132945
Chr4	200637	201099	200848
Chr4	233573	234097	233926
Chr4	484681	485065	484871
Chr4	498984	499411	499199
Chr4	526385	526681	526530
Chr4	609090	609396	609243
Chr4	619498	619963	619737
Chr4	630339	630787	630606
Chr4	687916	688686	688520
Chr4	725076	725387	725225
Chr4	735485	735795	735661
Chr4	1156865	1157504	1157257
Chr4	1279324	1279966	1279443
Chr4	1414903	1416283	1415513
Chr4	1495168	1495792	1495571
Chr4	1843848	1844150	1843972
Chr4	1845082	1847034	1846049
Chr4	2065325	2066418	2065484
Chr4	2958854	2959434	2959298
Chr4	2960482	2960821	2960594
Chr4	3334480	3334847	3334657
Chr4	3678673	3679017	3678770
Chr4	3679060	3679889	3679774
Chr4	3687629	3687935	3687784
Chr4	3734092	3734375	3734254
Chr4	3734471	3734787	3734606
Chr4	3750253	3753064	3750883
Chr4	3753192	3753586	3753350
Chr4	3843250	3843483	3843363
Chr4	3848300	3849565	3849381
Chr4	3871727	3871939	3871826
Chr4	3872080	3872399	3872216
Chr4	3873470	3873755	3873614
Chr4	3873858	3874082	3873983
Chr4	3874288	3874552	3874386
Chr4	3950291	3950585	3950473
Chr4	3950832	3951084	3950979
Chr4	3953665	3953875	3953790
Chr4	3954625	3954917	3954737
Chr4	3955111	3955424	3955283
Chr4	3962095	3962426	3962256
Chr4	3965339	3965541	3965489
Chr4	3966261	3966486	3966379
Chr4	3967118	3967403	3967281
Chr4	3967570	3967772	3967669
Chr4	3968372	3968640	3968490
Chr4	3968908	3969184	3969079
Chr4	3973552	3973921	3973666
Chr4	3974819	3975116	3974939
Chr4	3975879	3976105	3976003
Chr4	3976307	3976531	3976417
Chr4	3977782	3978053	3977921
Chr4	3978233	3978590	3978410
Chr4	3987611	3987814	3987702
Chr4	3992733	3992970	3992861
Chr4	3993072	3993298	3993190
Chr4	3994100	3994598	3994449
Chr4	3999149	3999354	3999266
Chr4	3999552	3999789	3999668
Chr4	4000675	4000905	4000776
Chr4	4003280	4003714	4003616
Chr4	4008782	4008990	4008880
Chr4	4009855	4010074	4009944
Chr4	4046957	4047223	4047099
Chr4	4054869	4055102	4054997
Chr4	4062433	4062649	4062538
Chr4	4763861	4764068	4763980
Chr4	5054698	5054967	5054804
Chr4	5146432	5146758	5146672
Chr4	5146865	5147421	5146974
Chr4	5155237	5155815	5155497
Chr4	5157207	5157655	5157408
Chr4	5738806	5739265	5738983
Chr4	5847747	5848296	5848036
Chr4	5949347	5949707	5949548
Chr4	5966237	5970203	5966830
Chr4	6245445	6245907	6245615
Chr4	6302449	6302806	6302646
Chr4	6443388	6443704	6443543
Chr4	7028895	7029256	7029072
Chr4	7055522	7055946	7055743
Chr4	7457058	7457620	7457276
Chr4	7868472	7869699	7868994
Chr4	8015248	8015615	8015442
Chr4	8374197	8374701	8374370
Chr4	8419427	8419858	8419646
Chr4	8434843	8435173	8435026
Chr4	8435356	8435754	8435580
Chr4	8443762	8444310	8444097
Chr4	8444786	8445345	8445075
Chr4	8452484	8453034	8452754
Chr4	8523546	8523951	8523731
Chr4	8572635	8573421	8573192
Chr4	8575039	8575628	8575334
Chr4	9214842	9215169	9215022
Chr4	9249825	9250665	9250483
Chr4	9257439	9258001	9257732
Chr4	9271459	9272075	9271797
Chr4	9317860	9318123	9317996
Chr4	9318785	9319425	9319105
Chr4	9319475	9320133	9319791
Chr4	9420920	9421266	9421028
Chr4	9485761	9486819	9486397
Chr4	9665145	9666032	9665348
Chr4	9699098	9699421	9699264
Chr4	9738186	9738593	9738357
Chr4	9876153	9876538	9876320
Chr4	9994251	9994698	9994511
Chr4	10380944	10381966	10381237
Chr4	10382339	10382745	10382504
Chr4	10384860	10385141	10385011
Chr4	10386029	10386827	10386554
Chr4	10517613	10518029	10517768
Chr4	10527608	10528873	10528210
Chr4	10531410	10532097	10531907
Chr4	10535656	10536036	10535893
Chr4	10554265	10555402	10554843
Chr4	10557430	10558414	10557995
Chr4	10558960	10559777	10559381
Chr4	10579048	10579618	10579433
Chr4	10648137	10648646	10648340
Chr4	10648922	10649305	10649078
Chr4	10940354	10940690	10940505
Chr4	11044914	11045890	11045074
Chr4	11114619	11115314	11115138
Chr4	11177265	11177576	11177399
Chr4	11525579	11526062	11525768
Chr4	11604275	11605208	11604924
Chr4	11865223	11865763	11865434
Chr4	11883522	11884013	11883812
Chr4	11967609	11968066	11967861
Chr4	11977217	11977489	11977352
Chr4	11995259	11996256	11995856
Chr4	11996334	11996872	11996555
Chr4	12018299	12018887	12018640
Chr4	12026478	12027173	12026702
Chr4	12027688	12028196	12027878
Chr4	12043636	12044228	12043944
Chr4	12063395	12063881	12063622
Chr4	12083843	12085050	12084326
Chr4	12085668	12086244	12085911
Chr4	12225596	12225968	12225745
Chr4	12278714	12279251	12278943
Chr4	12317589	12318043	12317771
Chr4	12352058	12353339	12352446
Chr4	12354645	12354932	12354786
Chr4	12355540	12355859	12355698
Chr4	12357225	12357671	12357444
Chr4	12370637	12371099	12370801
Chr4	12375043	12375426	12375225
Chr4	12379972	12380712	12380167
Chr4	12426040	12426595	12426403
Chr4	12464552	12464975	12464714
Chr4	12480334	12480760	12480516
Chr4	12487869	12488409	12488188
Chr4	12555864	12556381	12556126
Chr4	12876772	12877081	12876925
Chr4	12940787	12941326	12941034
Chr4	13013704	13014271	13014099
Chr4	13015964	13016585	13016308
Chr4	13017819	13018191	13017986
Chr4	13021088	13021673	13021407
Chr4	13055442	13056264	13055920
Chr4	13079402	13079760	13079540
Chr4	13080165	13080591	13080396
Chr4	13141438	13141807	13141613
Chr4	13193588	13193969	13193782
Chr4	13332276	13332868	13332677
Chr4	13365145	13365526	13365340
Chr4	13381676	13382101	13381919
Chr4	13460802	13461230	13461018
Chr4	13637526	13638105	13637938
Chr4	13685817	13687371	13686085
Chr4	13748868	13750302	13749542
Chr4	13853899	13854532	13854268
Chr4	13866004	13866479	13866276
Chr4	13956961	13957470	13957151
Chr4	13959083	13959669	13959326
Chr4	13964943	13965983	13965459
Chr4	13970441	13970788	13970651
Chr4	13984984	13986023	13985260
Chr4	13987077	13987725	13987358
Chr4	14000054	14001133	14000727
Chr4	14022858	14023416	14023181
Chr4	14118118	14118496	14118335
Chr4	14196507	14197163	14196786
Chr4	14207723	14208625	14207988
Chr4	14286212	14286445	14286308
Chr4	14307122	14307771	14307479
Chr4	14324870	14326508	14325554
Chr4	14358830	14359357	14359152
Chr4	14372666	14373297	14372965
Chr4	14444472	14444764	14444567
Chr4	14539630	14540106	14539892
Chr4	14801429	14801869	14801612
Chr4	14813095	14813681	14813476
Chr4	14815174	14816115	14815788
Chr4	14841210	14841743	14841464
Chr4	14845870	14846403	14846138
Chr4	14847601	14848059	14847852
Chr4	14902402	14903081	14902741
Chr4	14912790	14913528	14913092
Chr4	15000558	15001327	15000803
Chr4	15053801	15055025	15054579
Chr4	15110614	15111112	15110832
Chr4	15205096	15205594	15205345
Chr4	15231090	15231588	15231343
Chr4	15291234	15291816	15291597
Chr4	15317021	15317867	15317422
Chr4	15322081	15322810	15322371
Chr4	15324852	15325379	15325042
Chr4	15393610	15394098	15393881
Chr4	15396954	15397501	15397230
Chr4	15415896	15416223	15416028
Chr4	15458658	15459570	15458898
Chr4	15489081	15489843	15489542
Chr4	15591430	15591814	15591608
Chr4	15613529	15614151	15613844
Chr4	15638507	15639087	15638699
Chr4	15663107	15663785	15663576
Chr4	15703153	15703407	15703269
Chr4	15817117	15817898	15817550
Chr4	15818917	15819529	15819127
Chr4	15918005	15918478	15918205
Chr4	15918572	15919426	15919148
Chr4	16154434	16155067	16154740
Chr4	16195266	16195946	16195643
Chr4	16270874	16271368	16271091
Chr4	16295160	16295664	16295354
Chr4	16366890	16367366	16367144
Chr4	16688686	16689368	16689097
Chr4	16689454	16689938	16689713
Chr4	16696035	16696585	16696252
Chr4	16745755	16746376	16745977
Chr4	16752426	16752943	16752636
Chr4	16758589	16759004	16758797
Chr4	16890628	16891155	16890939
Chr4	16950474	16950895	16950607
Chr4	16980279	16980725	16980488
Chr4	17001635	17003087	17002016
Chr4	17004569	17005020	17004768
Chr4	17005566	17007332	17006718
Chr4	17139390	17139723	17139550
Chr4	17150514	17151340	17150940
Chr4	17189376	17189881	17189570
Chr4	17190809	17191117	17190972
Chr4	17280716	17281141	17280896
Chr4	17319573	17320191	17319919
Chr4	17322062	17322360	17322220
Chr4	17371977	17372422	17372204
Chr4	17372678	17373240	17372910
Chr4	17395555	17396183	17395860
Chr4	17397763	17398161	17397960
Chr4	17398678	17399232	17398943
Chr4	17408113	17409121	17408507
Chr4	17410191	17410964	17410470
Chr4	17431397	17432661	17432175
Chr4	17457428	17458132	17457682
Chr4	17492560	17493084	17492789
Chr4	17524244	17524898	17524369
Chr4	17579253	17579701	17579515
Chr4	17585024	17585744	17585371
Chr4	17601022	17601466	17601259
Chr4	17689811	17690453	17690180
Chr4	17727781	17728289	17728083
Chr4	17729532	17729918	17729695
Chr4	17730455	17731090	17730781
Chr4	17737954	17738368	17738125
Chr4	17744176	17744606	17744388
Chr4	17780652	17781220	17780921
Chr4	17782365	17782899	17782674
Chr4	17808303	17808628	17808473
Chr4	17899348	17899929	17899553
Chr4	17904461	17905160	17904851
Chr4	17953514	17953843	17953674
Chr4	17979655	17980419	17979933
Chr4	18055221	18055820	18055609
Chr4	18063093	18063439	18063238
Chr4	18065640	18066280	18065963
Chr4	18073103	18073513	18073262
Chr4	18079990	18080552	18080317
Chr4	18152027	18152676	18152291
Chr4	18274405	18275171	18274577
Chr4	18318393	18318799	18318602
Chr4	18322335	18323250	18322936
Chr4	18361545	18361965	18361757
Chr4	18465706	18466149	18465978
Chr4	18472015	18472554	18472295
Chr4	18525082	18525450	18525263
Chr4	18556693	18557305	18556973
Chr4	18558131	18559319	18558884
Chr5	38924	39382	39177
Chr5	81396	81687	81557
Chr5	186571	186951	186750
Chr5	205813	206317	206064
Chr5	208579	209100	208813
Chr5	226795	227210	227026
Chr5	229587	230057	229789
Chr5	266366	267703	266602
Chr5	308635	309199	309012
Chr5	312059	312672	312448
Chr5	325437	325863	325691
Chr5	536200	536744	536602
Chr5	555254	556621	556154
Chr5	566398	566904	566676
Chr5	675698	676309	676010
Chr5	742280	742757	742569
Chr5	792651	793199	792912
Chr5	816522	817112	816862
Chr5	895063	895515	895355
Chr5	902472	903048	902857
Chr5	916590	916950	916795
Chr5	945418	945892	945672
Chr5	958749	959357	959111
Chr5	961879	962386	962073
Chr5	965909	966703	966210
Chr5	973925	974289	974124
Chr5	987691	987964	987860
Chr5	1021691	1022184	1022003
Chr5	1022647	1023233	1023045
Chr5	1279341	1279909	1279615
Chr5	1395227	1395961	1395626
Chr5	1624210	1624556	1624386
Chr5	1711295	1711845	1711625
Chr5	1750736	1751731	1751327
Chr5	1825810	1826558	1826282
Chr5	1826648	1827419	1826988
Chr5	1855589	1856139	1855868
Chr5	1891058	1892234	1891549
Chr5	1892836	1894503	1894202
Chr5	1950015	1950618	1950409
Chr5	1950665	1951535	1951047
Chr5	2123467	2124331	2123684
Chr5	2166930	2167559	2167177
Chr5	2233255	2234063	2233699
Chr5	2234411	2236011	2234878
Chr5	2271494	2272127	2271859
Chr5	2283942	2284423	2284162
Chr5	2291408	2291836	2291593
Chr5	2331955	2332587	2332327
Chr5	2399390	2399880	2399494
Chr5	2408992	2409826	2409338
Chr5	2532839	2533528	2533100
Chr5	2587846	2588393	2588093
Chr5	2612727	2613098	2612883
Chr5	2614427	2615022	2614729
Chr5	2759210	2759619	2759450
Chr5	2775609	2776046	2775791
Chr5	2805225	2805770	2805461
Chr5	2838946	2839476	2839179
Chr5	2840053	2841865	2840408
Chr5	2856287	2856879	2856597
Chr5	2936698	2937527	2936855
Chr5	2938092	2939279	2938238
Chr5	2939446	2940482	2939848
Chr5	2943846	2946156	2944307
Chr5	2974957	2975313	2975080
Chr5	2985235	2985913	2985561
Chr5	3045683	3046130	3045868
Chr5	3046584	3047041	3046862
Chr5	3048539	3049063	3048842
Chr5	3181851	3182341	3182072
Chr5	3242175	3243103	3242344
Chr5	3270285	3271085	3270509
Chr5	3317118	3318743	3318176
Chr5	3335737	3336360	3336061
Chr5	3344795	3345187	3345011
Chr5	3396028	3396527	3396280
Chr5	3412592	3413094	3412874
Chr5	3466084	3466722	3466492
Chr5	3467848	3469528	3468941
Chr5	3478199	3478791	3478505
Chr5	3508371	3509060	3508597
Chr5	3509746	3510185	3509879
Chr5	3511190	3511691	3511407
Chr5	3514906	3515441	3515171
Chr5	3543151	3543475	3543344
Chr5	3544849	3545347	3545018
Chr5	3550026	3550824	3550171
Chr5	3582123	3582566	3582445
Chr5	3594667	3595201	3594973
Chr5	3610044	3610318	3610168
Chr5	3611893	3612695	3612194
Chr5	3613127	3613870	3613620
Chr5	3693421	3693686	3693538
Chr5	3694023	3694445	3694263
Chr5	3695029	3695656	3695231
Chr5	3771033	3771819	3771512
Chr5	3833268	3833768	3833485
Chr5	3856848	3857409	3857191
Chr5	3864469	3864992	3864703
Chr5	3865609	3865940	3865768
Chr5	3888472	3888773	3888621
Chr5	4070970	4071495	4071290
Chr5	4085088	4085648	4085471
Chr5	4109705	4111038	4110071
Chr5	4156029	4157271	4156383
Chr5	4220839	4222414	4221133
Chr5	4254672	4255367	4255046
Chr5	4263038	4263489	4263243
Chr5	4298963	4299622	4299280
Chr5	4370500	4371086	4370807
Chr5	4436785	4437179	4436958
Chr5	4450654	4452023	4451092
Chr5	4523029	4523382	4523210
Chr5	4593055	4593718	4593297
Chr5	4672945	4673469	4673208
Chr5	4722003	4722656	4722271
Chr5	4741460	4741852	4741667
Chr5	4745738	4746159	4745942
Chr5	4825253	4825597	4825437
Chr5	4831047	4831631	4831318
Chr5	4866354	4867192	4866633
Chr5	4984309	4985035	4984779
Chr5	5205424	5205982	5205779
Chr5	5221830	5222316	5222148
Chr5	5227283	5227895	5227665
Chr5	5263902	5264279	5264136
Chr5	5306485	5306938	5306692
Chr5	5357263	5357738	5357581
Chr5	5419973	5420527	5420214
Chr5	5577978	5578409	5578217
Chr5	5616514	5617179	5616751
Chr5	5862330	5863503	5863229
Chr5	5864170	5864580	5864388
Chr5	5866361	5867109	5866602
Chr5	6039063	6039413	6039208
Chr5	6170307	6170770	6170588
Chr5	6216366	6216646	6216493
Chr5	6225063	6225402	6225238
Chr5	6225726	6226175	6225936
Chr5	6320441	6320970	6320685
Chr5	6372619	6373075	6372795
Chr5	6380835	6381677	6381202
Chr5	6391955	6392833	6392150
Chr5	6393141	6393652	6393470
Chr5	6399417	6399823	6399579
Chr5	6408916	6409638	6409404
Chr5	6556224	6556710	6556460
Chr5	6582904	6583438	6583290
Chr5	6800687	6801673	6801479
Chr5	6802680	6803692	6803501
Chr5	6805106	6805582	6805292
Chr5	6812183	6812731	6812466
Chr5	6828138	6828490	6828279
Chr5	6828723	6829322	6828970
Chr5	6842964	6843390	6843215
Chr5	6851076	6851529	6851333
Chr5	6865005	6865795	6865560
Chr5	6887353	6887831	6887683
Chr5	6928760	6929077	6928909
Chr5	7055229	7055562	7055407
Chr5	7173317	7173680	7173491
Chr5	7174806	7175257	7174974
Chr5	7228581	7229267	7229062
Chr5	7256514	7257038	7256788
Chr5	7265619	7266457	7265911
Chr5	7385451	7385971	7385673
Chr5	7433033	7433600	7433330
Chr5	7474522	7474845	7474691
Chr5	7557649	7558134	7557918
Chr5	7678506	7679088	7678883
Chr5	7694862	7695550	7695043
Chr5	7697263	7698010	7697640
Chr5	7699449	7699864	7699667
Chr5	7721948	7722326	7722122
Chr5	8004729	8005165	8004916
Chr5	8112215	8112728	8112569
Chr5	8199596	8199852	8199724
Chr5	8529156	8529715	8529580
Chr5	8543005	8544014	8543281
Chr5	8686641	8687506	8686840
Chr5	8747089	8747365	8747241
Chr5	8775254	8775668	8775494
Chr5	8903106	8903751	8903443
Chr5	9133132	9133525	9133328
Chr5	9294773	9294999	9294883
Chr5	9480024	9480726	9480488
Chr5	9628912	9629373	9629143
Chr5	9798927	9799406	9799177
Chr5	10451929	10452282	10452143
Chr5	10454932	10455854	10455565
Chr5	10649801	10650145	10649979
Chr5	11185047	11185345	11185196
Chr5	11185567	11185847	11185732
Chr5	11186124	11186349	11186233
Chr5	11186567	11186838	11186705
Chr5	11187059	11187343	11187211
Chr5	11187558	11187838	11187675
Chr5	11188570	11188921	11188727
Chr5	11198153	11200708	11200343
Chr5	11200857	11202746	11202543
Chr5	11206756	11210137	11209660
Chr5	11213196	11213425	11213319
Chr5	11367377	11367763	11367491
Chr5	11670166	11670477	11670373
Chr5	11702447	11702764	11702616
Chr5	11703069	11703354	11703254
Chr5	11704200	11704464	11704281
Chr5	11707946	11708298	11708145
Chr5	11708382	11708594	11708500
Chr5	11708799	11709076	11708949
Chr5	11709309	11709688	11709403
Chr5	11710824	11711040	11710923
Chr5	11723535	11723850	11723703
Chr5	11724044	11724329	11724244
Chr5	11724604	11724839	11724698
Chr5	11727925	11728240	11728100
Chr5	11728949	11729681	11729047
Chr5	11730547	11730850	11730670
Chr5	11730919	11731244	11731117
Chr5	11732239	11733140	11732426
Chr5	11733193	11733443	11733311
Chr5	11733620	11733877	11733731
Chr5	11734082	11734495	11734294
Chr5	11734593	11735135	11735032
Chr5	11735318	11735571	11735431
Chr5	11754183	11754389	11754343
Chr5	11771016	11771315	11771130
Chr5	11786846	11787484	11786982
Chr5	11802871	11803156	11802978
Chr5	11957929	11958139	11958030
Chr5	11965259	11965470	11965373
Chr5	11965662	11965872	11965764
Chr5	11966028	11966230	11966129
Chr5	12044008	12044209	12044167
Chr5	12044408	12044733	12044579
Chr5	12047876	12048080	12047971
Chr5	12051018	12051231	12051113
Chr5	12061851	12062090	12061984
Chr5	12064520	12064754	12064645
Chr5	12066361	12066670	12066498
Chr5	12154663	12154913	12154804
Chr5	12155080	12155338	12155192
Chr5	12157550	12157786	12157680
Chr5	12200393	12200598	12200520
Chr5	13089544	13090124	13089916
Chr5	13936082	13936867	13936369
Chr5	13937606	13938638	13937938
Chr5	13939224	13939559	13939409
Chr5	14913334	14914220	14913896
Chr5	15423385	15423662	15423517
Chr5	15629811	15630234	15630038
Chr5	15631258	15631640	15631498
Chr5	15708825	15709104	15708969
Chr5	15711710	15712201	15711923
Chr5	15871451	15872094	15871759
Chr5	16028543	16029035	16028752
Chr5	16201697	16202084	16201897
Chr5	16206848	16207300	16207094
Chr5	16237268	16237650	16237453
Chr5	16295592	16295950	16295773
Chr5	16337425	16337996	16337734
Chr5	16563339	16563872	16563616
Chr5	16576549	16576922	16576700
Chr5	17073532	17073937	17073709
Chr5	17154446	17155027	17154681
Chr5	17363183	17363725	17363550
Chr5	17549756	17550524	17550149
Chr5	17585040	17585342	17585196
Chr5	17638707	17639236	17638941
Chr5	17714120	17714407	17714235
Chr5	17756600	17757230	17756918
Chr5	17899379	17899822	17899569
Chr5	18000070	18001448	18000414
Chr5	18002016	18002361	18002175
Chr5	18019508	18020042	18019676
Chr5	18358823	18359285	18359019
Chr5	18378701	18379171	18378875
Chr5	18475055	18475384	18475194
Chr5	18526496	18527341	18527101
Chr5	18773563	18774052	18773773
Chr5	18946803	18947366	18947102
Chr5	18954304	18954651	18954475
Chr5	19111748	19112415	19112022
Chr5	19116665	19117171	19116784
Chr5	19117942	19118212	19118062
Chr5	19273514	19273935	19273743
Chr5	19299092	19299652	19299361
Chr5	19308421	19309281	19308735
Chr5	19312770	19313261	19312958
Chr5	19337760	19338097	19337961
Chr5	19385688	19386153	19385989
Chr5	19608382	19608755	19608543
Chr5	19645607	19646867	19646011
Chr5	19652921	19653639	19653130
Chr5	19791409	19791801	19791596
Chr5	19898821	19899931	19899378
Chr5	19909161	19909522	19909338
Chr5	20001271	20001843	20001601
Chr5	20011065	20011608	20011416
Chr5	20193949	20194442	20194270
Chr5	20454062	20454473	20454298
Chr5	20713019	20713414	20713208
Chr5	20779322	20779870	20779589
Chr5	20796165	20796704	20796415
Chr5	20898564	20899229	20898927
Chr5	20965185	20965735	20965463
Chr5	21023837	21024142	21023981
Chr5	21044961	21045705	21045227
Chr5	21048195	21048607	21048395
Chr5	21061506	21062083	21061671
Chr5	21088181	21088474	21088306
Chr5	21088745	21089090	21088960
Chr5	21154743	21155120	21154929
Chr5	21452431	21452805	21452628
Chr5	21595297	21595881	21595544
Chr5	21607184	21607680	21607401
Chr5	21763114	21763905	21763614
Chr5	21793450	21794160	21793678
Chr5	21900692	21901244	21900925
Chr5	21906984	21907357	21907185
Chr5	21945569	21945989	21945780
Chr5	22234020	22235915	22235503
Chr5	22312745	22313317	22312949
Chr5	22388238	22388818	22388465
Chr5	22691470	22691932	22691709
Chr5	22779030	22779786	22779226
Chr5	22938749	22939346	22939122
Chr5	22997027	22997488	22997172
Chr5	23008870	23009446	23009123
Chr5	23076848	23077529	23077060
Chr5	23131292	23131746	23131525
Chr5	23132417	23133186	23132898
Chr5	23146287	23147941	23147091
Chr5	23165285	23165645	23165423
Chr5	23218066	23218476	23218231
Chr5	23256001	23256455	23256213
Chr5	23314081	23314522	23314271
Chr5	23357395	23357774	23357586
Chr5	23388361	23388657	23388489
Chr5	23391461	23392203	23391770
Chr5	23658870	23659311	23659100
Chr5	23661427	23661739	23661543
Chr5	23670148	23670584	23670351
Chr5	23691735	23692162	23692016
Chr5	23700292	23700820	23700509
Chr5	23785020	23785497	23785270
Chr5	23953907	23954477	23954234
Chr5	24072928	24073454	24073240
Chr5	24075622	24076081	24075809
Chr5	24091981	24092654	24092426
Chr5	24236970	24237387	24237200
Chr5	24311438	24312006	24311781
Chr5	24336281	24336676	24336478
Chr5	24350600	24351016	24350788
Chr5	24370304	24370675	24370489
Chr5	24395582	24396110	24395897
Chr5	24415388	24415861	24415648
Chr5	24455808	24456218	24456039
Chr5	24456999	24457326	24457180
Chr5	24480150	24480525	24480326
Chr5	24505016	24506606	24505469
Chr5	24506936	24507504	24507187
Chr5	24509361	24509727	24509518
Chr5	24510284	24510888	24510546
Chr5	24578285	24579075	24578742
Chr5	24713461	24713673	24713553
Chr5	24841914	24842228	24842113
Chr5	24842917	24843355	24843124
Chr5	24843850	24844544	24844182
Chr5	24878280	24878852	24878526
Chr5	24906082	24906532	24906325
Chr5	24934877	24935285	24935009
Chr5	24963796	24964144	24963988
Chr5	24972423	24972827	24972637
Chr5	24988611	24989301	24989115
Chr5	24993712	24993995	24993889
Chr5	24994151	24994469	24994301
Chr5	24994678	24995170	24994911
Chr5	24995577	24996975	24996125
Chr5	25038199	25038540	25038422
Chr5	25079038	25079472	25079237
Chr5	25086704	25087240	25086963
Chr5	25158551	25159026	25158824
Chr5	25306864	25307899	25307626
Chr5	25311530	25312716	25312272
Chr5	25383370	25383856	25383571
Chr5	25430589	25430901	25430721
Chr5	25502926	25503641	25503418
Chr5	25504206	25505003	25504524
Chr5	25505392	25505968	25505732
Chr5	25558385	25558954	25558618
Chr5	25703643	25704279	25703927
Chr5	25804813	25805314	25805140
Chr5	25880973	25881251	25881095
Chr5	25982339	25982794	25982554
Chr5	26012225	26012912	26012599
Chr5	26042463	26043019	26042745
Chr5	26050324	26050935	26050581
Chr5	26082927	26083511	26083159
Chr5	26100364	26100801	26100601
Chr5	26101157	26101647	26101419
Chr5	26138221	26139004	26138583
Chr5	26139491	26140028	26139726
Chr5	26148874	26149526	26149210
Chr5	26186998	26188280	26187657
Chr5	26211185	26211615	26211387
Chr5	26253292	26253566	26253434
Chr5	26261267	26261599	26261394
Chr5	26286284	26286836	26286557
Chr5	26363424	26364008	26363717
Chr5	26532802	26533518	26533150
Chr5	26562288	26562855	26562538
Chr5	26572103	26572596	26572219
Chr5	26641116	26642500	26641544
Chr5	26644987	26645510	26645180
Chr5	26658930	26659403	26659068
Chr5	26662803	26663530	26663229
Chr5	26668666	26669494	26669267
Chr5	26722690	26723436	26723105
Chr5	26729643	26730308	26730046
Chr5	26765328	26765952	26765597
Chr5	26786149	26786489	26786336
Chr5	26805378	26805916	26805662
Chr5	26837684	26838621	26837951
Chr5	26851626	26852166	26851887
Chr5	26861130	26862105	26861574
Chr5	26869604	26869914	26869770
Chr5	26871999	26872497	26872164
Chr5	26899540	26900071	26899848
Chr5	26916097	26916629	26916269
Chr5	26930574	26930928	26930745
Chr5	26949553	26950233	26949718

## Sheet: BLR_mixed
Chromsome	Start	End	Summit
Chr1	22143	22583	22363
Chr1	41807	42290	42015
Chr1	54409	55774	54981
Chr1	67527	68944	68624
Chr1	80852	81370	81133
Chr1	91136	91570	91455
Chr1	102202	103320	102916
Chr1	103834	104342	104007
Chr1	105557	106121	105839
Chr1	106275	107199	106556
Chr1	115702	116429	116162
Chr1	120429	120778	120630
Chr1	140225	140648	140410
Chr1	156293	156750	156481
Chr1	163153	163887	163296
Chr1	173409	173766	173566
Chr1	175666	176233	175865
Chr1	176757	177559	177171
Chr1	180743	181341	181053
Chr1	181973	182679	182358
Chr1	183092	183705	183402
Chr1	184032	185183	184394
Chr1	199318	199780	199577
Chr1	206693	207320	207019
Chr1	207649	208082	207844
Chr1	214621	215501	214875
Chr1	224428	225057	224575
Chr1	227362	228693	227804
Chr1	239560	239900	239780
Chr1	302936	303313	303119
Chr1	363308	364974	364305
Chr1	365344	365547	365439
Chr1	366322	366721	366520
Chr1	367144	368201	367550
Chr1	368528	368938	368703
Chr1	370963	372285	371238
Chr1	400041	400596	400335
Chr1	414408	415059	414767
Chr1	424501	424843	424724
Chr1	428247	428761	428513
Chr1	434131	434975	434674
Chr1	439724	440395	439942
Chr1	468745	469018	468883
Chr1	484954	485976	485203
Chr1	487584	488094	487869
Chr1	488221	489158	488547
Chr1	497566	497882	497752
Chr1	498656	499258	498968
Chr1	501832	502910	502108
Chr1	503967	504417	504210
Chr1	505228	505621	505432
Chr1	509535	509988	509786
Chr1	553638	554073	553811
Chr1	559746	560294	559998
Chr1	562253	562922	562517
Chr1	563221	564001	563599
Chr1	565824	566234	566024
Chr1	570462	571594	571314
Chr1	607012	607693	607459
Chr1	630116	630626	630270
Chr1	633517	633874	633685
Chr1	644427	644899	644701
Chr1	653052	653680	653348
Chr1	670472	670902	670800
Chr1	693578	694129	693867
Chr1	698980	699444	699183
Chr1	701030	701452	701290
Chr1	706408	706881	706613
Chr1	738311	738746	738473
Chr1	746715	746932	746829
Chr1	751181	751520	751362
Chr1	767233	767937	767765
Chr1	771336	771781	771592
Chr1	772225	772721	772442
Chr1	786451	787012	786707
Chr1	812959	813540	813238
Chr1	845229	845656	845488
Chr1	900688	901164	900962
Chr1	928571	929101	928777
Chr1	957841	958248	958039
Chr1	970566	971034	970753
Chr1	972995	973464	973259
Chr1	973616	974058	973798
Chr1	978498	978929	978687
Chr1	983789	984366	984091
Chr1	984521	984996	984745
Chr1	1049629	1050338	1049951
Chr1	1070838	1072120	1071099
Chr1	1072630	1073332	1072999
Chr1	1084108	1084967	1084687
Chr1	1103829	1104246	1104020
Chr1	1121015	1121634	1121231
Chr1	1129360	1130911	1129611
Chr1	1133976	1135546	1134565
Chr1	1172710	1173599	1172931
Chr1	1176504	1176834	1176690
Chr1	1183405	1184211	1183591
Chr1	1188214	1188804	1188405
Chr1	1197449	1198375	1197648
Chr1	1235811	1236836	1236510
Chr1	1273994	1274469	1274260
Chr1	1290129	1290490	1290309
Chr1	1302790	1303086	1302953
Chr1	1305752	1306202	1305928
Chr1	1310539	1311402	1311101
Chr1	1312557	1313495	1313019
Chr1	1349670	1350150	1349940
Chr1	1375518	1376007	1375754
Chr1	1422103	1422744	1422316
Chr1	1427188	1427797	1427449
Chr1	1467827	1468528	1468190
Chr1	1468995	1469610	1469275
Chr1	1478794	1479809	1479153
Chr1	1482181	1482458	1482352
Chr1	1496973	1497209	1497088
Chr1	1529000	1529241	1529126
Chr1	1568178	1569135	1568558
Chr1	1569237	1571159	1570033
Chr1	1571444	1572006	1571685
Chr1	1574155	1575051	1574729
Chr1	1587667	1589583	1588082
Chr1	1591111	1591681	1591399
Chr1	1605198	1606654	1605824
Chr1	1606715	1607224	1606859
Chr1	1607570	1608140	1607951
Chr1	1611379	1613278	1613016
Chr1	1615405	1615793	1615581
Chr1	1616127	1616837	1616303
Chr1	1647206	1647821	1647472
Chr1	1659315	1660729	1659997
Chr1	1661190	1661852	1661543
Chr1	1689683	1690290	1689998
Chr1	1696886	1697217	1697084
Chr1	1704697	1705114	1704988
Chr1	1709333	1709826	1709605
Chr1	1712915	1714795	1714008
Chr1	1714998	1715360	1715152
Chr1	1739107	1740078	1739627
Chr1	1773100	1774123	1773782
Chr1	1807503	1808297	1807763
Chr1	1830121	1830548	1830341
Chr1	1845093	1845608	1845337
Chr1	1869072	1869473	1869289
Chr1	1873718	1874867	1874131
Chr1	1878527	1879026	1878754
Chr1	1880596	1881640	1880828
Chr1	1941767	1942405	1942109
Chr1	1942596	1943027	1942776
Chr1	1953667	1954133	1953894
Chr1	1958178	1958560	1958337
Chr1	1974424	1975146	1974784
Chr1	1997632	1998116	1997924
Chr1	2013385	2014007	2013669
Chr1	2025267	2025569	2025424
Chr1	2031983	2032396	2032229
Chr1	2140812	2141639	2141132
Chr1	2163819	2164620	2164182
Chr1	2165064	2165507	2165184
Chr1	2171875	2172480	2172218
Chr1	2172939	2173488	2173203
Chr1	2175989	2177214	2176367
Chr1	2185168	2185628	2185316
Chr1	2195669	2196185	2195940
Chr1	2201453	2201907	2201668
Chr1	2212989	2214954	2214520
Chr1	2233330	2233625	2233474
Chr1	2239960	2240582	2240241
Chr1	2241644	2242213	2241903
Chr1	2246544	2247281	2247002
Chr1	2269435	2269769	2269625
Chr1	2280333	2281061	2280605
Chr1	2282820	2283359	2283041
Chr1	2283860	2284386	2284165
Chr1	2285000	2285499	2285166
Chr1	2287534	2287939	2287760
Chr1	2300884	2301641	2301195
Chr1	2312857	2313749	2313310
Chr1	2317761	2318294	2318010
Chr1	2333431	2334018	2333743
Chr1	2335512	2335992	2335792
Chr1	2348111	2348808	2348323
Chr1	2351651	2352304	2352038
Chr1	2353230	2353649	2353403
Chr1	2355742	2356313	2356127
Chr1	2374650	2375177	2374838
Chr1	2388266	2388916	2388632
Chr1	2392879	2393341	2393073
Chr1	2432208	2432832	2432613
Chr1	2441042	2441544	2441324
Chr1	2488548	2489637	2489030
Chr1	2490182	2490939	2490527
Chr1	2522469	2523016	2522713
Chr1	2529805	2530914	2530451
Chr1	2565133	2566598	2565475
Chr1	2580490	2581293	2580825
Chr1	2613492	2613785	2613590
Chr1	2621475	2621957	2621697
Chr1	2625064	2625855	2625451
Chr1	2627550	2628071	2627764
Chr1	2663935	2664405	2664229
Chr1	2664969	2665359	2665143
Chr1	2667040	2667525	2667313
Chr1	2676657	2677074	2676782
Chr1	2677230	2677908	2677537
Chr1	2680499	2681438	2681118
Chr1	2688724	2689187	2688942
Chr1	2690320	2691363	2690828
Chr1	2746704	2747390	2746991
Chr1	2747735	2748599	2748152
Chr1	2753684	2754454	2754083
Chr1	2755314	2756188	2755760
Chr1	2847861	2848393	2848227
Chr1	2865235	2866086	2865733
Chr1	2882248	2882760	2882562
Chr1	2900522	2900924	2900703
Chr1	2926735	2927395	2927134
Chr1	2955903	2956645	2956300
Chr1	2991763	2992128	2991951
Chr1	3008374	3008923	3008735
Chr1	3030780	3031257	3031029
Chr1	3031538	3031985	3031814
Chr1	3054496	3054981	3054647
Chr1	3056903	3057458	3057228
Chr1	3072368	3073185	3072798
Chr1	3075320	3075858	3075620
Chr1	3084143	3084595	3084405
Chr1	3088234	3088679	3088478
Chr1	3092437	3092883	3092663
Chr1	3100358	3100870	3100700
Chr1	3100929	3101715	3101383
Chr1	3102836	3103524	3103197
Chr1	3124244	3125083	3124508
Chr1	3156562	3157259	3156984
Chr1	3185087	3186055	3185386
Chr1	3186741	3187286	3187067
Chr1	3240325	3240855	3240638
Chr1	3241249	3242471	3241953
Chr1	3247796	3249678	3249210
Chr1	3278867	3279326	3279056
Chr1	3283656	3284225	3284009
Chr1	3286909	3288064	3287531
Chr1	3295938	3296353	3296207
Chr1	3296422	3296707	3296522
Chr1	3306269	3306541	3306407
Chr1	3307291	3307678	3307486
Chr1	3324365	3325764	3324757
Chr1	3347825	3348441	3348079
Chr1	3348642	3349213	3348945
Chr1	3392508	3393346	3392904
Chr1	3398422	3399307	3398836
Chr1	3400663	3401258	3400931
Chr1	3418232	3418678	3418494
Chr1	3420329	3421978	3421401
Chr1	3442289	3443038	3442675
Chr1	3444584	3444901	3444690
Chr1	3445307	3445757	3445467
Chr1	3472645	3473100	3472819
Chr1	3474232	3474786	3474497
Chr1	3505669	3506360	3506070
Chr1	3509037	3509456	3509255
Chr1	3516958	3517545	3517223
Chr1	3523008	3523307	3523154
Chr1	3526056	3526513	3526264
Chr1	3527422	3527810	3527630
Chr1	3530005	3530545	3530297
Chr1	3545419	3545837	3545598
Chr1	3546311	3546832	3546544
Chr1	3548915	3550193	3549204
Chr1	3550260	3550976	3550735
Chr1	3578501	3578857	3578653
Chr1	3611971	3612292	3612111
Chr1	3623301	3623960	3623675
Chr1	3638371	3638878	3638572
Chr1	3639202	3639688	3639422
Chr1	3696740	3697172	3697036
Chr1	3698597	3699002	3698891
Chr1	3701086	3701833	3701381
Chr1	3715445	3716546	3716032
Chr1	3716606	3717191	3716898
Chr1	3717736	3718525	3718123
Chr1	3721499	3722084	3721823
Chr1	3722549	3723017	3722700
Chr1	3731692	3732049	3731822
Chr1	3757960	3759273	3758748
Chr1	3773390	3774035	3773552
Chr1	3776285	3776598	3776493
Chr1	3776710	3776981	3776834
Chr1	3778270	3778530	3778407
Chr1	3790670	3790984	3790805
Chr1	3792240	3792610	3792376
Chr1	3793826	3794381	3794087
Chr1	3808759	3809480	3809113
Chr1	3809926	3810408	3810130
Chr1	3832297	3832725	3832522
Chr1	3837376	3838103	3837736
Chr1	3849015	3849481	3849265
Chr1	3896829	3897256	3897123
Chr1	3903289	3904255	3903894
Chr1	3924334	3925292	3924653
Chr1	3929618	3930207	3929893
Chr1	3931586	3932121	3931908
Chr1	3934647	3935887	3934924
Chr1	3943023	3943904	3943401
Chr1	3946938	3948231	3947945
Chr1	3950829	3951154	3951032
Chr1	3959755	3960342	3960177
Chr1	4007477	4007899	4007711
Chr1	4027599	4028188	4027787
Chr1	4038717	4039430	4038961
Chr1	4043895	4044102	4043999
Chr1	4059276	4059977	4059578
Chr1	4066248	4066975	4066502
Chr1	4086202	4086890	4086575
Chr1	4087317	4088227	4087896
Chr1	4088534	4089051	4088826
Chr1	4092281	4093375	4093055
Chr1	4103080	4103577	4103395
Chr1	4113811	4114296	4114048
Chr1	4125535	4126263	4125910
Chr1	4132208	4132454	4132333
Chr1	4151054	4153161	4152331
Chr1	4188225	4188790	4188533
Chr1	4190496	4191013	4190722
Chr1	4192266	4192627	4192474
Chr1	4194557	4195026	4194869
Chr1	4212991	4213815	4213521
Chr1	4217629	4218148	4217844
Chr1	4219596	4220044	4219830
Chr1	4229677	4230387	4230033
Chr1	4230500	4231786	4231442
Chr1	4238583	4240854	4240289
Chr1	4242412	4243731	4243345
Chr1	4246483	4247088	4246737
Chr1	4328359	4328753	4328529
Chr1	4358447	4358973	4358665
Chr1	4368403	4368896	4368675
Chr1	4371141	4371935	4371481
Chr1	4373050	4373645	4373409
Chr1	4390926	4391661	4391188
Chr1	4394358	4394830	4394613
Chr1	4426859	4427772	4427548
Chr1	4428968	4429303	4429141
Chr1	4430896	4431578	4431234
Chr1	4455064	4455531	4455262
Chr1	4457934	4458569	4458347
Chr1	4458724	4459356	4459049
Chr1	4465975	4466865	4466715
Chr1	4520834	4521394	4521115
Chr1	4522777	4524626	4524104
Chr1	4532081	4532363	4532204
Chr1	4532761	4533314	4533007
Chr1	4533728	4534584	4534190
Chr1	4535575	4536152	4535934
Chr1	4539371	4539929	4539679
Chr1	4539993	4541076	4540649
Chr1	4541580	4542417	4541956
Chr1	4547405	4547647	4547515
Chr1	4548541	4548953	4548733
Chr1	4553407	4553783	4553604
Chr1	4553986	4554625	4554331
Chr1	4577889	4578397	4578060
Chr1	4579050	4580079	4579595
Chr1	4590436	4590988	4590604
Chr1	4598840	4599044	4598906
Chr1	4611188	4611692	4611476
Chr1	4651642	4652012	4651764
Chr1	4653517	4654226	4653831
Chr1	4654323	4655350	4654817
Chr1	4658754	4659225	4658951
Chr1	4686554	4687512	4687260
Chr1	4691614	4692562	4691950
Chr1	4696173	4697223	4696584
Chr1	4697324	4698403	4698135
Chr1	4705842	4706648	4706109
Chr1	4708248	4708761	4708457
Chr1	4712492	4713209	4712975
Chr1	4713286	4713816	4713647
Chr1	4721047	4721799	4721460
Chr1	4760169	4760628	4760397
Chr1	4768626	4769185	4768927
Chr1	4771112	4771609	4771420
Chr1	4772517	4773095	4772890
Chr1	4775345	4775867	4775697
Chr1	4779530	4779891	4779706
Chr1	4796591	4797044	4796809
Chr1	4849790	4850456	4850129
Chr1	4872577	4872911	4872756
Chr1	4878931	4879821	4879398
Chr1	4901040	4901475	4901219
Chr1	4902879	4903413	4903219
Chr1	4903611	4905716	4904085
Chr1	4905927	4907085	4906626
Chr1	4938222	4938624	4938384
Chr1	4976024	4976509	4976263
Chr1	4990675	4991533	4991280
Chr1	4994018	4995158	4994619
Chr1	4995708	4996287	4996008
Chr1	5003500	5004106	5003734
Chr1	5006943	5007632	5007293
Chr1	5018100	5018995	5018521
Chr1	5019089	5019973	5019370
Chr1	5022273	5022762	5022523
Chr1	5048056	5049349	5048730
Chr1	5056804	5057605	5057421
Chr1	5057832	5058336	5058029
Chr1	5060559	5061614	5061130
Chr1	5065665	5066656	5066315
Chr1	5068635	5070079	5069326
Chr1	5070346	5071197	5070743
Chr1	5077856	5078670	5078213
Chr1	5085425	5086435	5086134
Chr1	5089256	5090554	5089956
Chr1	5115401	5116098	5115697
Chr1	5116243	5116710	5116399
Chr1	5126172	5126682	5126350
Chr1	5136272	5136912	5136771
Chr1	5136975	5137189	5137081
Chr1	5137645	5138600	5138033
Chr1	5144162	5145336	5144640
Chr1	5145537	5147052	5145789
Chr1	5147693	5148414	5148054
Chr1	5151335	5152073	5151686
Chr1	5165256	5165780	5165418
Chr1	5186779	5187218	5187040
Chr1	5189849	5190347	5190143
Chr1	5190581	5191653	5190942
Chr1	5196898	5198114	5197575
Chr1	5199737	5200088	5199942
Chr1	5202329	5202970	5202610
Chr1	5205889	5206289	5206158
Chr1	5236893	5237797	5237507
Chr1	5277518	5277960	5277749
Chr1	5282556	5282896	5282690
Chr1	5285689	5286010	5285835
Chr1	5286385	5287089	5286771
Chr1	5290045	5290564	5290288
Chr1	5294386	5294882	5294633
Chr1	5295446	5296296	5295960
Chr1	5298674	5299202	5298895
Chr1	5314003	5314438	5314163
Chr1	5343924	5344539	5344132
Chr1	5346338	5347459	5346827
Chr1	5347978	5348954	5348497
Chr1	5349468	5350071	5349741
Chr1	5360390	5360775	5360586
Chr1	5360844	5361586	5361242
Chr1	5385001	5385418	5385163
Chr1	5385931	5387101	5386157
Chr1	5387888	5388299	5388006
Chr1	5397677	5398226	5397970
Chr1	5420656	5421774	5421450
Chr1	5422011	5422446	5422125
Chr1	5423000	5424037	5423322
Chr1	5425077	5425715	5425406
Chr1	5485708	5485938	5485825
Chr1	5506603	5507059	5506783
Chr1	5513881	5514328	5514086
Chr1	5525085	5525657	5525371
Chr1	5532006	5532365	5532175
Chr1	5577523	5578128	5577849
Chr1	5592964	5593574	5593267
Chr1	5595430	5596170	5595994
Chr1	5596311	5597044	5596696
Chr1	5630749	5631303	5631021
Chr1	5642706	5643182	5642866
Chr1	5645706	5646233	5646088
Chr1	5651907	5653173	5652329
Chr1	5773304	5773654	5773492
Chr1	5775328	5775758	5775508
Chr1	5789090	5789998	5789333
Chr1	5819856	5820437	5820146
Chr1	5851149	5852044	5851702
Chr1	5857949	5858771	5858494
Chr1	5864578	5864827	5864704
Chr1	5865488	5865764	5865636
Chr1	5874765	5875305	5875108
Chr1	5876380	5876913	5876589
Chr1	5890548	5891409	5891085
Chr1	5922452	5922774	5922624
Chr1	5933374	5933880	5933699
Chr1	5944772	5945890	5945323
Chr1	5954940	5955446	5955204
Chr1	5957353	5958627	5958057
Chr1	5959442	5959954	5959607
Chr1	5962887	5963396	5963099
Chr1	5963577	5964128	5963889
Chr1	5964718	5965191	5964884
Chr1	5973070	5973505	5973272
Chr1	5976913	5977593	5977292
Chr1	6008047	6008517	6008235
Chr1	6014855	6015558	6015220
Chr1	6016881	6017440	6017065
Chr1	6058541	6058915	6058712
Chr1	6061939	6062276	6062139
Chr1	6101951	6102565	6102284
Chr1	6102834	6103479	6103244
Chr1	6138768	6140131	6139972
Chr1	6152131	6152617	6152288
Chr1	6174370	6175030	6174654
Chr1	6176200	6176534	6176371
Chr1	6219200	6220131	6219558
Chr1	6266958	6267430	6267217
Chr1	6268917	6269119	6269010
Chr1	6269249	6269749	6269494
Chr1	6277909	6278822	6278315
Chr1	6283292	6283773	6283610
Chr1	6307993	6308931	6308606
Chr1	6333189	6333819	6333591
Chr1	6334288	6334916	6334725
Chr1	6335119	6336206	6335943
Chr1	6393822	6394847	6394551
Chr1	6418750	6419368	6418988
Chr1	6426469	6427021	6426724
Chr1	6443520	6444101	6443785
Chr1	6446305	6446920	6446601
Chr1	6447006	6447661	6447282
Chr1	6452678	6453196	6452945
Chr1	6453635	6454548	6454272
Chr1	6456299	6456780	6456487
Chr1	6456996	6457575	6457286
Chr1	6462403	6463017	6462642
Chr1	6463312	6463991	6463718
Chr1	6485589	6485967	6485777
Chr1	6488207	6488573	6488394
Chr1	6494498	6495189	6494837
Chr1	6496422	6496837	6496606
Chr1	6513113	6513783	6513548
Chr1	6519418	6519914	6519629
Chr1	6564530	6565012	6564772
Chr1	6578920	6580785	6579380
Chr1	6627571	6628404	6627820
Chr1	6634535	6635384	6634904
Chr1	6636468	6638636	6638012
Chr1	6639277	6639921	6639574
Chr1	6640925	6641329	6641172
Chr1	6643420	6643779	6643569
Chr1	6670154	6670757	6670492
Chr1	6673470	6674491	6674292
Chr1	6677601	6678140	6677910
Chr1	6683478	6683969	6683706
Chr1	6686977	6687447	6687119
Chr1	6714196	6714575	6714337
Chr1	6723584	6723995	6723793
Chr1	6737635	6738209	6737864
Chr1	6762971	6763452	6763244
Chr1	6765372	6765820	6765480
Chr1	6767825	6768401	6768172
Chr1	6768639	6769871	6768944
Chr1	6774305	6774739	6774500
Chr1	6788510	6789091	6788895
Chr1	6794438	6794838	6794603
Chr1	6795752	6796293	6795987
Chr1	6799704	6800215	6800011
Chr1	6802622	6803040	6802904
Chr1	6831935	6832313	6832142
Chr1	6836432	6837463	6836816
Chr1	6844794	6845279	6845003
Chr1	6845625	6846119	6845918
Chr1	6853562	6854086	6853828
Chr1	6859727	6860903	6860422
Chr1	6862057	6863312	6862902
Chr1	6866549	6866874	6866719
Chr1	6867806	6868279	6868009
Chr1	6868833	6869513	6869132
Chr1	6870237	6870870	6870603
Chr1	6872178	6872590	6872412
Chr1	6881181	6882784	6882621
Chr1	6884256	6885003	6884686
Chr1	6886030	6886483	6886302
Chr1	6898529	6899050	6898837
Chr1	6899460	6900046	6899734
Chr1	6900196	6900516	6900359
Chr1	6912869	6913502	6913260
Chr1	6916681	6917101	6916858
Chr1	6939272	6939970	6939801
Chr1	6965528	6966027	6965710
Chr1	6983534	6983906	6983734
Chr1	6994501	6994910	6994712
Chr1	7031620	7032312	7031945
Chr1	7037853	7039044	7038657
Chr1	7040884	7041842	7041582
Chr1	7053758	7055092	7054164
Chr1	7089879	7090277	7090110
Chr1	7110616	7111164	7110913
Chr1	7111535	7111957	7111752
Chr1	7139026	7139575	7139257
Chr1	7139797	7140264	7140133
Chr1	7140902	7141404	7141175
Chr1	7141753	7143120	7141961
Chr1	7146143	7146564	7146457
Chr1	7149748	7150235	7149963
Chr1	7160656	7161275	7160940
Chr1	7177511	7178485	7178250
Chr1	7235234	7235699	7235526
Chr1	7247804	7248402	7248107
Chr1	7250695	7251352	7251060
Chr1	7267351	7268100	7267571
Chr1	7268696	7269182	7268966
Chr1	7270284	7270827	7270562
Chr1	7320000	7322034	7320788
Chr1	7322639	7323507	7322917
Chr1	7336186	7337420	7337049
Chr1	7339402	7339908	7339665
Chr1	7340582	7341039	7340757
Chr1	7347803	7348760	7347978
Chr1	7351249	7352966	7352124
Chr1	7365265	7365704	7365482
Chr1	7365937	7366844	7366261
Chr1	7368287	7369376	7368617
Chr1	7371419	7371937	7371666
Chr1	7384548	7384815	7384660
Chr1	7396994	7397413	7397174
Chr1	7401326	7401564	7401439
Chr1	7437999	7438733	7438312
Chr1	7438820	7439343	7439131
Chr1	7454907	7455466	7455122
Chr1	7456462	7457267	7456840
Chr1	7460345	7460843	7460484
Chr1	7461304	7462671	7461999
Chr1	7481440	7482550	7481744
Chr1	7483209	7483761	7483490
Chr1	7488822	7489213	7489036
Chr1	7493117	7493598	7493238
Chr1	7493957	7494527	7494262
Chr1	7499997	7500764	7500352
Chr1	7514737	7515357	7515068
Chr1	7515693	7516133	7515929
Chr1	7518208	7518779	7518551
Chr1	7533142	7534408	7533468
Chr1	7535253	7535905	7535520
Chr1	7550983	7551537	7551394
Chr1	7551695	7552257	7551980
Chr1	7565838	7566254	7566047
Chr1	7570144	7571280	7571014
Chr1	7588342	7588760	7588600
Chr1	7609236	7610430	7609583
Chr1	7629745	7630152	7630047
Chr1	7640528	7641458	7641275
Chr1	7660024	7661399	7660472
Chr1	7663189	7665371	7664250
Chr1	7693565	7694783	7694340
Chr1	7696908	7697378	7697140
Chr1	7697671	7698254	7697944
Chr1	7698356	7699577	7699177
Chr1	7699991	7700393	7700191
Chr1	7702815	7703220	7703063
Chr1	7707460	7707908	7707751
Chr1	7732098	7732509	7732320
Chr1	7733689	7734223	7733969
Chr1	7736620	7737084	7736838
Chr1	7759108	7759596	7759264
Chr1	7760400	7761017	7760760
Chr1	7762490	7763487	7762905
Chr1	7764076	7764729	7764410
Chr1	7765166	7766320	7765833
Chr1	7766676	7767337	7766978
Chr1	7767617	7768013	7767863
Chr1	7770356	7770716	7770513
Chr1	7800537	7801244	7800874
Chr1	7821911	7822597	7822312
Chr1	7823559	7825015	7824710
Chr1	7830178	7830721	7830482
Chr1	7832480	7833331	7833054
Chr1	7846173	7846772	7846421
Chr1	7888522	7889447	7888864
Chr1	7930283	7930807	7930541
Chr1	7931768	7932182	7931983
Chr1	7935235	7935627	7935393
Chr1	7936899	7937437	7937215
Chr1	7942192	7943269	7942904
Chr1	7944683	7945734	7945410
Chr1	7968369	7969137	7968787
Chr1	7974712	7975101	7974911
Chr1	7978628	7980028	7978928
Chr1	7989059	7989972	7989581
Chr1	7990083	7990671	7990371
Chr1	7992603	7993233	7992927
Chr1	7993719	7994239	7993965
Chr1	8005396	8005747	8005553
Chr1	8005834	8006206	8005940
Chr1	8015631	8017126	8016481
Chr1	8043371	8043972	8043659
Chr1	8059077	8059706	8059290
Chr1	8060509	8060961	8060813
Chr1	8075555	8076321	8075995
Chr1	8076493	8076854	8076644
Chr1	8106777	8107319	8107039
Chr1	8112265	8112691	8112468
Chr1	8137401	8138335	8137782
Chr1	8141036	8142734	8141789
Chr1	8142867	8144066	8143412
Chr1	8144485	8145665	8145300
Chr1	8152471	8153103	8152785
Chr1	8154840	8155331	8155050
Chr1	8169065	8169505	8169221
Chr1	8172765	8173356	8172994
Chr1	8177692	8178422	8178032
Chr1	8179336	8179794	8179580
Chr1	8181101	8181904	8181470
Chr1	8192454	8193138	8192905
Chr1	8193221	8194076	8193687
Chr1	8194133	8194870	8194570
Chr1	8297922	8298779	8298284
Chr1	8298887	8299669	8299238
Chr1	8300753	8301413	8301092
Chr1	8303996	8306577	8305381
Chr1	8307979	8308463	8308251
Chr1	8310809	8311918	8311083
Chr1	8336289	8336733	8336536
Chr1	8345093	8345663	8345397
Chr1	8352159	8352579	8352430
Chr1	8384548	8385381	8384965
Chr1	8397201	8397616	8397409
Chr1	8401399	8402021	8401628
Chr1	8408404	8408924	8408686
Chr1	8419912	8420347	8420154
Chr1	8431068	8431678	8431384
Chr1	8517118	8518124	8517446
Chr1	8519852	8520312	8520074
Chr1	8532669	8533572	8533279
Chr1	8542035	8542297	8542163
Chr1	8546389	8546806	8546680
Chr1	8563311	8563898	8563567
Chr1	8594792	8596199	8595979
Chr1	8596417	8598049	8597646
Chr1	8598196	8599149	8598779
Chr1	8689448	8690261	8689821
Chr1	8692400	8693283	8692839
Chr1	8697031	8697611	8697402
Chr1	8718896	8720028	8719483
Chr1	8726800	8728119	8727154
Chr1	8728230	8728797	8728501
Chr1	8737367	8737814	8737542
Chr1	8763167	8764057	8763482
Chr1	8839461	8839989	8839713
Chr1	8842763	8843320	8843095
Chr1	8847168	8847767	8847447
Chr1	8847998	8849404	8848497
Chr1	8851743	8853204	8852892
Chr1	8877583	8878176	8877945
Chr1	8884078	8884595	8884410
Chr1	8885838	8886551	8886304
Chr1	8886974	8887540	8887246
Chr1	8887729	8889571	8889001
Chr1	8897809	8898271	8898016
Chr1	8908759	8909417	8909134
Chr1	8911183	8911754	8911510
Chr1	8918288	8919127	8918494
Chr1	8920087	8920592	8920269
Chr1	8922405	8922922	8922670
Chr1	8923860	8924631	8924307
Chr1	8926545	8926890	8926702
Chr1	8927175	8927663	8927382
Chr1	8933322	8933731	8933514
Chr1	8935311	8935815	8935495
Chr1	8938309	8938728	8938434
Chr1	8944174	8944823	8944478
Chr1	8958268	8959517	8959155
Chr1	8961720	8962256	8961969
Chr1	8966721	8967216	8966971
Chr1	8968027	8969330	8968491
Chr1	8975830	8976709	8976360
Chr1	8978363	8978800	8978578
Chr1	8981598	8981961	8981829
Chr1	8982764	8984631	8983852
Chr1	8984798	8985637	8985204
Chr1	8985696	8986535	8985965
Chr1	9004476	9004700	9004589
Chr1	9031534	9031948	9031729
Chr1	9043896	9044576	9044342
Chr1	9086730	9087282	9087025
Chr1	9092696	9093290	9092907
Chr1	9095017	9095533	9095354
Chr1	9172858	9173267	9173126
Chr1	9237530	9237834	9237668
Chr1	9253259	9253766	9253530
Chr1	9258484	9258911	9258659
Chr1	9261674	9262112	9261879
Chr1	9263703	9264800	9264029
Chr1	9265168	9265806	9265497
Chr1	9266252	9268595	9267206
Chr1	9273340	9273759	9273508
Chr1	9275176	9275534	9275337
Chr1	9286149	9286799	9286454
Chr1	9325118	9325562	9325382
Chr1	9338196	9338733	9338484
Chr1	9339894	9340359	9340067
Chr1	9342078	9342515	9342327
Chr1	9344013	9345691	9344555
Chr1	9347625	9348078	9347802
Chr1	9348247	9348958	9348711
Chr1	9354488	9356142	9355069
Chr1	9357140	9358054	9357546
Chr1	9358202	9358669	9358311
Chr1	9380447	9380860	9380636
Chr1	9391379	9391978	9391677
Chr1	9392944	9393173	9393054
Chr1	9412970	9413340	9413148
Chr1	9424916	9425404	9425065
Chr1	9428826	9429340	9428982
Chr1	9454969	9455892	9455593
Chr1	9461370	9462358	9461947
Chr1	9481001	9481592	9481328
Chr1	9492525	9493033	9492772
Chr1	9494266	9494990	9494659
Chr1	9499385	9499835	9499604
Chr1	9500067	9500563	9500397
Chr1	9501285	9501984	9501644
Chr1	9504148	9504635	9504419
Chr1	9575176	9575738	9575326
Chr1	9587324	9587857	9587689
Chr1	9617539	9618036	9617812
Chr1	9619075	9619755	9619347
Chr1	9623575	9623982	9623761
Chr1	9725221	9726068	9725528
Chr1	9739977	9740658	9740111
Chr1	9753871	9754245	9753990
Chr1	9787013	9788289	9787910
Chr1	9789305	9789735	9789490
Chr1	9805281	9806347	9805789
Chr1	9806521	9807122	9806811
Chr1	9809390	9810268	9809952
Chr1	9810421	9810890	9810589
Chr1	9811379	9811746	9811590
Chr1	9829454	9830293	9829764
Chr1	9830793	9832863	9831974
Chr1	9838915	9839415	9839133
Chr1	9867646	9868045	9867877
Chr1	9883975	9885163	9884346
Chr1	9888386	9889345	9888876
Chr1	9889562	9890062	9889838
Chr1	9902060	9902521	9902283
Chr1	9910881	9911914	9911561
Chr1	9913431	9914015	9913736
Chr1	9914721	9915251	9914863
Chr1	9916920	9918230	9917801
Chr1	9933963	9934536	9934302
Chr1	9938704	9939038	9938895
Chr1	9949762	9951245	9950281
Chr1	9951341	9951927	9951572
Chr1	9952648	9953229	9952939
Chr1	9953902	9954195	9954039
Chr1	9959963	9960592	9960292
Chr1	9966436	9966961	9966671
Chr1	9975421	9975934	9975598
Chr1	9989639	9991310	9990684
Chr1	9991475	9991734	9991588
Chr1	9996608	9996877	9996732
Chr1	10000332	10001557	10000709
Chr1	10014017	10014462	10014317
Chr1	10014980	10015195	10015126
Chr1	10046274	10046928	10046586
Chr1	10055575	10055781	10055711
Chr1	10065285	10065791	10065588
Chr1	10077811	10078312	10078179
Chr1	10137126	10137941	10137727
Chr1	10139651	10140377	10140077
Chr1	10143476	10144139	10143841
Chr1	10145735	10147308	10147017
Chr1	10186731	10187348	10186955
Chr1	10187511	10187957	10187729
Chr1	10190233	10190947	10190572
Chr1	10194917	10195646	10195292
Chr1	10203785	10204893	10204110
Chr1	10204974	10205330	10205145
Chr1	10219556	10220183	10219837
Chr1	10228116	10229737	10228815
Chr1	10241777	10242272	10242023
Chr1	10242636	10243432	10243062
Chr1	10247819	10248191	10248009
Chr1	10267557	10268593	10268300
Chr1	10287775	10288327	10288054
Chr1	10289449	10290021	10289727
Chr1	10294360	10295128	10294659
Chr1	10295839	10296389	10296080
Chr1	10305230	10305475	10305355
Chr1	10306426	10307118	10306677
Chr1	10308087	10308610	10308336
Chr1	10309772	10310229	10310066
Chr1	10320183	10321295	10320942
Chr1	10322105	10322542	10322208
Chr1	10353626	10354363	10354018
Chr1	10363226	10363664	10363338
Chr1	10364701	10365561	10365239
Chr1	10467224	10467624	10467415
Chr1	10488156	10488755	10488382
Chr1	10504128	10505042	10504883
Chr1	10520866	10521509	10521225
Chr1	10540814	10541923	10541761
Chr1	10542033	10542595	10542246
Chr1	10550139	10550713	10550494
Chr1	10555775	10556288	10556062
Chr1	10562506	10563136	10562799
Chr1	10563845	10564949	10564703
Chr1	10565823	10566539	10566194
Chr1	10573388	10573893	10573683
Chr1	10581152	10582491	10581437
Chr1	10621091	10621636	10621395
Chr1	10624920	10625304	10625157
Chr1	10668537	10669535	10668843
Chr1	10676842	10677711	10677307
Chr1	10678822	10679497	10679154
Chr1	10683740	10684446	10684035
Chr1	10684506	10685225	10684891
Chr1	10685483	10686083	10685843
Chr1	10691387	10692246	10691933
Chr1	10692527	10693617	10693119
Chr1	10693894	10694671	10694388
Chr1	10695546	10696638	10696299
Chr1	10701860	10702623	10702232
Chr1	10705447	10705871	10705712
Chr1	10712976	10713481	10713270
Chr1	10733378	10733882	10733620
Chr1	10757285	10758377	10757889
Chr1	10794984	10795691	10795209
Chr1	10799803	10800468	10800195
Chr1	10813832	10814320	10814174
Chr1	10817030	10817412	10817273
Chr1	10845223	10845871	10845608
Chr1	10860346	10860773	10860545
Chr1	10864827	10865644	10865139
Chr1	10869212	10869999	10869377
Chr1	10871571	10872627	10872175
Chr1	10873174	10873489	10873304
Chr1	10873839	10875964	10874925
Chr1	10887161	10887555	10887453
Chr1	10942031	10943060	10942241
Chr1	10947481	10947928	10947731
Chr1	10953209	10954910	10953584
Chr1	10956225	10956772	10956484
Chr1	10958331	10959270	10958957
Chr1	10959401	10960165	10959837
Chr1	11033676	11034211	11033967
Chr1	11058973	11059457	11059188
Chr1	11060014	11060864	11060633
Chr1	11061230	11061898	11061536
Chr1	11062215	11062852	11062533
Chr1	11067615	11067999	11067775
Chr1	11069166	11069592	11069411
Chr1	11070098	11070531	11070391
Chr1	11071012	11071556	11071183
Chr1	11109856	11110361	11110010
Chr1	11199995	11200478	11200315
Chr1	11204616	11205070	11204769
Chr1	11208353	11208808	11208542
Chr1	11210784	11211610	11211290
Chr1	11212701	11213063	11212878
Chr1	11223601	11224041	11223785
Chr1	11227633	11228094	11227787
Chr1	11273135	11273723	11273402
Chr1	11274331	11275107	11274677
Chr1	11374126	11375102	11374707
Chr1	11378930	11379728	11379271
Chr1	11385882	11387050	11386833
Chr1	11388258	11388751	11388443
Chr1	11389222	11389667	11389512
Chr1	11396044	11396459	11396263
Chr1	11412206	11412528	11412376
Chr1	11441604	11442258	11442065
Chr1	11444928	11446968	11445834
Chr1	11464601	11465168	11464778
Chr1	11598273	11598723	11598460
Chr1	11600471	11601614	11600911
Chr1	11611598	11612283	11611932
Chr1	11619817	11620686	11620313
Chr1	11620968	11623319	11622018
Chr1	11625020	11625701	11625478
Chr1	11626075	11627067	11626501
Chr1	11628143	11628682	11628356
Chr1	11628760	11629673	11629455
Chr1	11630608	11631736	11631556
Chr1	11635622	11635994	11635767
Chr1	11653831	11654198	11653969
Chr1	11763385	11763949	11763666
Chr1	11770055	11771020	11770519
Chr1	11771078	11771700	11771319
Chr1	11800986	11801447	11801107
Chr1	11809630	11810227	11809966
Chr1	11810300	11810505	11810405
Chr1	11819171	11819617	11819398
Chr1	11829510	11830091	11829696
Chr1	11872786	11873210	11873049
Chr1	11926781	11927324	11927016
Chr1	11930942	11931265	11931106
Chr1	11978319	11979284	11978732
Chr1	12001642	12002106	12001849
Chr1	12005520	12006573	12005883
Chr1	12026455	12027240	12026714
Chr1	12050501	12051945	12051047
Chr1	12054700	12055227	12054973
Chr1	12056393	12057210	12056949
Chr1	12059446	12059996	12059689
Chr1	12061516	12061907	12061697
Chr1	12070272	12070755	12070468
Chr1	12123355	12123804	12123645
Chr1	12132487	12133151	12132717
Chr1	12167642	12168394	12168049
Chr1	12188658	12189127	12188965
Chr1	12218006	12218450	12218184
Chr1	12238821	12239346	12239095
Chr1	12246003	12246381	12246230
Chr1	12254592	12255346	12254996
Chr1	12358804	12359282	12358973
Chr1	12374150	12374517	12374275
Chr1	12474608	12474968	12474787
Chr1	12476097	12476332	12476214
Chr1	12478060	12478541	12478360
Chr1	12584293	12584763	12584535
Chr1	12630017	12630379	12630164
Chr1	13029533	13030342	13030026
Chr1	13118538	13118990	13118677
Chr1	13141444	13141806	13141620
Chr1	13228380	13229029	13228690
Chr1	13250703	13251108	13250948
Chr1	13254329	13254820	13254565
Chr1	13255493	13256300	13255951
Chr1	13280272	13280694	13280488
Chr1	13320767	13321104	13320943
Chr1	13322168	13322407	13322272
Chr1	13359567	13360335	13359901
Chr1	13367422	13368427	13367744
Chr1	13369179	13369674	13369344
Chr1	13811508	13811956	13811747
Chr1	14011142	14011545	14011331
Chr1	14135177	14135509	14135349
Chr1	14172168	14172731	14172378
Chr1	14173212	14173691	14173439
Chr1	14173880	14174414	14174104
Chr1	15198775	15199008	15198854
Chr1	15200727	15200940	15200824
Chr1	15900786	15901360	15901110
Chr1	15932207	15932577	15932373
Chr1	16132438	16132827	16132664
Chr1	16137505	16138234	16137886
Chr1	16141718	16142021	16141891
Chr1	16263045	16263939	16263585
Chr1	16446906	16447343	16447045
Chr1	16448554	16448930	16448718
Chr1	16611152	16611428	16611313
Chr1	16657633	16658152	16657887
Chr1	16658452	16659307	16658829
Chr1	16664387	16664999	16664647
Chr1	16687340	16687609	16687469
Chr1	16771246	16771833	16771533
Chr1	16801687	16802232	16802064
Chr1	16838126	16838725	16838377
Chr1	16857550	16858006	16857673
Chr1	16887110	16887521	16887270
Chr1	16893506	16893906	16893731
Chr1	16896816	16898066	16897135
Chr1	16899998	16901662	16900844
Chr1	16906736	16907358	16907047
Chr1	16915458	16915900	16915697
Chr1	16930464	16931194	16930740
Chr1	16931305	16931904	16931528
Chr1	16934611	16934968	16934778
Chr1	17013801	17014191	17013987
Chr1	17063574	17064033	17063758
Chr1	17076144	17076732	17076407
Chr1	17083217	17083725	17083425
Chr1	17097984	17098337	17098174
Chr1	17128540	17128949	17128748
Chr1	17132546	17133026	17132755
Chr1	17134903	17135201	17135053
Chr1	17168731	17169452	17169095
Chr1	17209079	17210316	17210009
Chr1	17223039	17223501	17223352
Chr1	17223747	17224926	17224484
Chr1	17237994	17239159	17238929
Chr1	17241865	17242841	17242124
Chr1	17245112	17245939	17245535
Chr1	17253549	17253938	17253654
Chr1	17268289	17268807	17268501
Chr1	17286390	17286898	17286620
Chr1	17287657	17288557	17288212
Chr1	17305437	17306090	17305752
Chr1	17330297	17330551	17330434
Chr1	17382421	17382835	17382644
Chr1	17417784	17418223	17417994
Chr1	17420636	17421394	17421115
Chr1	17422730	17423158	17422988
Chr1	17424042	17425133	17424682
Chr1	17504342	17504806	17504546
Chr1	17506507	17506992	17506672
Chr1	17559949	17560425	17560157
Chr1	17627387	17627770	17627626
Chr1	17699190	17700519	17699998
Chr1	17702570	17703135	17702789
Chr1	17705325	17706052	17705665
Chr1	17712343	17712878	17712638
Chr1	17712960	17713469	17713298
Chr1	17714681	17715112	17714946
Chr1	17763441	17763873	17763661
Chr1	17765162	17765660	17765394
Chr1	17834681	17835195	17834923
Chr1	17861390	17862965	17862522
Chr1	17863179	17863764	17863574
Chr1	17865154	17865985	17865412
Chr1	17872927	17873498	17873147
Chr1	17894375	17895888	17894908
Chr1	17920792	17921830	17921536
Chr1	17983481	17984025	17983783
Chr1	18027859	18028418	18028124
Chr1	18036320	18036540	18036426
Chr1	18110254	18110721	18110510
Chr1	18111308	18111852	18111551
Chr1	18125714	18126074	18125865
Chr1	18197711	18198189	18197944
Chr1	18201214	18201502	18201357
Chr1	18202508	18203239	18202917
Chr1	18206725	18207267	18206901
Chr1	18207338	18209059	18208504
Chr1	18212646	18213474	18213105
Chr1	18215476	18216014	18215654
Chr1	18242802	18243176	18243008
Chr1	18247902	18248472	18248164
Chr1	18291601	18291953	18291768
Chr1	18294641	18295132	18294934
Chr1	18307001	18307385	18307155
Chr1	18320189	18320422	18320312
Chr1	18323176	18324291	18323531
Chr1	18328874	18329189	18329017
Chr1	18342251	18342714	18342409
Chr1	18359194	18359833	18359610
Chr1	18360293	18360790	18360522
Chr1	18364436	18365240	18364747
Chr1	18405426	18405898	18405761
Chr1	18406253	18406673	18406366
Chr1	18431105	18432136	18431407
Chr1	18444899	18445599	18445241
Chr1	18473634	18474246	18473945
Chr1	18486541	18486749	18486636
Chr1	18543628	18544054	18543795
Chr1	18549429	18550312	18549905
Chr1	18643452	18644098	18643780
Chr1	18679846	18681429	18680286
Chr1	18741262	18741482	18741363
Chr1	18752830	18753237	18752974
Chr1	18753441	18753993	18753838
Chr1	18760373	18761023	18760739
Chr1	18765369	18765833	18765566
Chr1	18807453	18807912	18807726
Chr1	18838591	18839001	18838778
Chr1	18886298	18886653	18886467
Chr1	18927493	18928058	18927768
Chr1	18929504	18930001	18929766
Chr1	18931363	18931778	18931551
Chr1	18932348	18932823	18932633
Chr1	18942338	18942945	18942643
Chr1	18945599	18946643	18945875
Chr1	18953232	18953872	18953710
Chr1	18961238	18961715	18961498
Chr1	18983587	18983951	18983769
Chr1	19041081	19041722	19041345
Chr1	19042445	19043616	19042893
Chr1	19081642	19082152	19081901
Chr1	19105098	19106059	19105683
Chr1	19112822	19113223	19113027
Chr1	19127212	19127733	19127466
Chr1	19154115	19154532	19154283
Chr1	19156202	19156536	19156342
Chr1	19163687	19164242	19164019
Chr1	19174911	19175748	19175436
Chr1	19198554	19199764	19199581
Chr1	19299876	19300395	19300116
Chr1	19302186	19303252	19302575
Chr1	19305111	19305511	19305268
Chr1	19306997	19307596	19307153
Chr1	19307704	19308280	19307966
Chr1	19321773	19322239	19321913
Chr1	19350001	19350590	19350251
Chr1	19415443	19416124	19415650
Chr1	19432689	19433741	19433332
Chr1	19435669	19436781	19436489
Chr1	19454556	19455156	19454864
Chr1	19489062	19489643	19489265
Chr1	19490635	19491045	19490866
Chr1	19518587	19519097	19518751
Chr1	19519254	19519457	19519351
Chr1	19580489	19580872	19580722
Chr1	19581808	19582148	19581942
Chr1	19601907	19602540	19602209
Chr1	19634876	19635424	19635179
Chr1	19638215	19638701	19638362
Chr1	19682074	19682467	19682277
Chr1	19691815	19692198	19691958
Chr1	19698392	19698815	19698641
Chr1	19699062	19699712	19699382
Chr1	19700888	19701349	19701209
Chr1	19778010	19778583	19778290
Chr1	19779350	19780217	19779893
Chr1	19782193	19783218	19782928
Chr1	19804930	19806546	19805944
Chr1	19820233	19820654	19820372
Chr1	19825221	19825829	19825603
Chr1	19827839	19829346	19828731
Chr1	19832808	19833035	19832916
Chr1	19833299	19833815	19833542
Chr1	19844353	19844986	19844721
Chr1	19848339	19849814	19849168
Chr1	19853172	19853788	19853386
Chr1	19853887	19854223	19854071
Chr1	19876291	19876771	19876465
Chr1	19889108	19889645	19889358
Chr1	19934445	19934701	19934560
Chr1	19935497	19935777	19935668
Chr1	19991193	19991837	19991467
Chr1	20021833	20022661	20022255
Chr1	20040549	20041022	20040825
Chr1	20060973	20061484	20061295
Chr1	20068285	20068788	20068583
Chr1	20107431	20108150	20107867
Chr1	20136879	20138060	20137562
Chr1	20204727	20205158	20204922
Chr1	20206594	20207174	20206797
Chr1	20220950	20221419	20221085
Chr1	20230711	20231423	20230979
Chr1	20234155	20235067	20234405
Chr1	20237339	20237980	20237598
Chr1	20239120	20240182	20239721
Chr1	20240305	20240983	20240631
Chr1	20262320	20262700	20262514
Chr1	20282270	20283236	20282869
Chr1	20430426	20430827	20430718
Chr1	20445616	20446258	20445955
Chr1	20523143	20523578	20523299
Chr1	20524322	20524798	20524583
Chr1	20551044	20551539	20551182
Chr1	20561218	20561542	20561356
Chr1	20563058	20565042	20564750
Chr1	20565285	20566336	20566091
Chr1	20592090	20592852	20592377
Chr1	20593094	20593918	20593602
Chr1	20598764	20599986	20599614
Chr1	20600347	20600900	20600657
Chr1	20648030	20648484	20648305
Chr1	20669357	20670798	20670055
Chr1	20671010	20671671	20671275
Chr1	20702884	20703372	20703071
Chr1	20707049	20707542	20707428
Chr1	20760853	20761852	20761110
Chr1	20813679	20814767	20814192
Chr1	20815004	20815474	20815231
Chr1	20839553	20840091	20839859
Chr1	20864011	20864441	20864154
Chr1	20903554	20904049	20903707
Chr1	20954732	20955545	20955096
Chr1	20955680	20957005	20956417
Chr1	21007848	21008248	21008004
Chr1	21016520	21017193	21016796
Chr1	21036838	21037850	21037482
Chr1	21043636	21044319	21044095
Chr1	21048857	21049960	21049414
Chr1	21063820	21064163	21063996
Chr1	21126251	21126572	21126425
Chr1	21133343	21133740	21133521
Chr1	21133889	21134471	21134261
Chr1	21137926	21138407	21138187
Chr1	21185943	21186436	21186128
Chr1	21205198	21205687	21205367
Chr1	21206118	21206556	21206390
Chr1	21227988	21228668	21228292
Chr1	21251876	21252298	21252139
Chr1	21255908	21256456	21256166
Chr1	21318075	21318549	21318246
Chr1	21442966	21443842	21443557
Chr1	21535674	21536294	21535968
Chr1	21536647	21537104	21536780
Chr1	21586691	21586949	21586825
Chr1	21628180	21628548	21628346
Chr1	21642893	21643656	21643301
Chr1	21643782	21644280	21644076
Chr1	21655633	21656133	21655879
Chr1	21657006	21657566	21657184
Chr1	21669090	21670032	21669386
Chr1	21678513	21679594	21679170
Chr1	21680423	21681112	21680748
Chr1	21720101	21720875	21720558
Chr1	21724567	21725203	21724931
Chr1	21726829	21727249	21726983
Chr1	21869841	21870411	21870183
Chr1	21883781	21884023	21883877
Chr1	21913799	21914677	21914332
Chr1	21915056	21915701	21915382
Chr1	21916247	21916717	21916383
Chr1	21959054	21959734	21959405
Chr1	21960225	21960599	21960403
Chr1	21970473	21971352	21970968
Chr1	21973592	21974180	21973840
Chr1	22057045	22057711	22057572
Chr1	22070597	22071082	22070729
Chr1	22073962	22074217	22074054
Chr1	22077445	22077922	22077689
Chr1	22080372	22080850	22080605
Chr1	22099624	22100092	22099764
Chr1	22110212	22111076	22110598
Chr1	22127298	22128012	22127788
Chr1	22128160	22129197	22128453
Chr1	22135944	22136785	22136306
Chr1	22137392	22138112	22137740
Chr1	22185575	22186168	22185816
Chr1	22247996	22248517	22248165
Chr1	22250119	22250567	22250347
Chr1	22269448	22270137	22269699
Chr1	22305015	22305379	22305224
Chr1	22344788	22345270	22345029
Chr1	22376764	22377231	22377040
Chr1	22387326	22388265	22387967
Chr1	22409338	22409808	22409663
Chr1	22419407	22420267	22419979
Chr1	22420732	22421235	22421064
Chr1	22421449	22422502	22422128
Chr1	22422791	22423541	22423266
Chr1	22442046	22442525	22442195
Chr1	22511863	22512850	22512224
Chr1	22514870	22515260	22515024
Chr1	22519760	22520178	22520002
Chr1	22520466	22520842	22520657
Chr1	22522242	22523038	22522593
Chr1	22534134	22534733	22534471
Chr1	22538073	22538498	22538358
Chr1	22546920	22547380	22547146
Chr1	22569312	22569719	22569562
Chr1	22571929	22572233	22572076
Chr1	22590572	22591045	22590758
Chr1	22596276	22596833	22596482
Chr1	22598182	22598640	22598510
Chr1	22645129	22645567	22645296
Chr1	22677381	22677879	22677639
Chr1	22684526	22684993	22684749
Chr1	22732617	22733335	22732871
Chr1	22757395	22757853	22757647
Chr1	22758595	22759680	22759339
Chr1	22760228	22760738	22760527
Chr1	22807174	22807739	22807355
Chr1	22827881	22828440	22828053
Chr1	22829346	22830510	22829939
Chr1	22877334	22877808	22877610
Chr1	22880451	22881058	22880747
Chr1	22881592	22882174	22881915
Chr1	22887407	22887665	22887521
Chr1	22890762	22891206	22890915
Chr1	22892095	22892560	22892322
Chr1	22927212	22927782	22927501
Chr1	22936479	22937667	22936844
Chr1	22938854	22939757	22939474
Chr1	23022600	23023086	23022837
Chr1	23024794	23025579	23024927
Chr1	23031024	23031479	23031312
Chr1	23047257	23047646	23047429
Chr1	23059848	23060468	23060092
Chr1	23061096	23062722	23061596
Chr1	23064288	23064705	23064530
Chr1	23065513	23066071	23065789
Chr1	23068931	23070346	23069321
Chr1	23070425	23071590	23070966
Chr1	23075283	23076038	23075636
Chr1	23078943	23079270	23079120
Chr1	23081107	23081474	23081229
Chr1	23081750	23083831	23083592
Chr1	23104983	23105298	23105135
Chr1	23125751	23126271	23126119
Chr1	23126428	23126643	23126538
Chr1	23126709	23126918	23126801
Chr1	23143718	23144377	23144055
Chr1	23159179	23159617	23159302
Chr1	23166227	23166710	23166430
Chr1	23172728	23173187	23173024
Chr1	23195923	23196402	23196094
Chr1	23200764	23201481	23200998
Chr1	23203527	23204018	23203864
Chr1	23239903	23240347	23240231
Chr1	23252893	23253206	23253064
Chr1	23257243	23257658	23257495
Chr1	23269933	23270294	23270109
Chr1	23283081	23283910	23283533
Chr1	23286633	23287133	23286950
Chr1	23289928	23290442	23290102
Chr1	23335535	23335771	23335631
Chr1	23351999	23352955	23352137
Chr1	23362516	23362883	23362671
Chr1	23363929	23364624	23364267
Chr1	23365013	23365640	23365195
Chr1	23366657	23367358	23367068
Chr1	23371268	23371650	23371508
Chr1	23374004	23374396	23374289
Chr1	23394590	23395702	23395385
Chr1	23397382	23398023	23397648
Chr1	23402296	23402501	23402390
Chr1	23518871	23519337	23519095
Chr1	23543151	23543699	23543411
Chr1	23554544	23555509	23555183
Chr1	23603101	23603453	23603248
Chr1	23610271	23610711	23610565
Chr1	23634157	23634657	23634412
Chr1	23684212	23684528	23684333
Chr1	23691689	23693119	23691976
Chr1	23768945	23769605	23769263
Chr1	23769809	23770272	23769983
Chr1	23773059	23773576	23773311
Chr1	23787193	23788350	23787307
Chr1	23829449	23830405	23830268
Chr1	23893377	23893951	23893689
Chr1	23894157	23894873	23894479
Chr1	23895362	23896164	23895826
Chr1	23904865	23905421	23905229
Chr1	23908244	23908800	23908584
Chr1	23908879	23909259	23909117
Chr1	23940875	23941475	23941208
Chr1	23942873	23943085	23942981
Chr1	23963247	23963710	23963563
Chr1	23986787	23987055	23986924
Chr1	24003768	24004289	24004089
Chr1	24005364	24007372	24005876
Chr1	24008565	24010401	24009783
Chr1	24010770	24011937	24011216
Chr1	24012935	24013381	24013170
Chr1	24014700	24015231	24014964
Chr1	24016224	24016777	24016507
Chr1	24023099	24023550	24023291
Chr1	24033954	24034913	24034194
Chr1	24043369	24043614	24043462
Chr1	24044209	24044725	24044393
Chr1	24049792	24050237	24050100
Chr1	24060863	24061241	24061020
Chr1	24148182	24148784	24148466
Chr1	24252835	24253313	24253023
Chr1	24261653	24262165	24261895
Chr1	24334925	24335666	24335285
Chr1	24337279	24337828	24337559
Chr1	24357324	24357783	24357617
Chr1	24388583	24388809	24388684
Chr1	24398541	24398882	24398668
Chr1	24405015	24405592	24405336
Chr1	24441579	24442171	24441735
Chr1	24443104	24443805	24443432
Chr1	24468406	24468902	24468740
Chr1	24480988	24481853	24481428
Chr1	24489379	24489719	24489589
Chr1	24518387	24519379	24518941
Chr1	24523110	24523891	24523581
Chr1	24541721	24542604	24542230
Chr1	24551283	24551557	24551402
Chr1	24552725	24553399	24553100
Chr1	24555083	24555363	24555195
Chr1	24620664	24622335	24621118
Chr1	24623831	24624613	24624168
Chr1	24625101	24626671	24625469
Chr1	24643443	24643653	24643570
Chr1	24650037	24651277	24650957
Chr1	24659713	24660130	24659863
Chr1	24680611	24681176	24680941
Chr1	24687104	24687530	24687255
Chr1	24698937	24699383	24699111
Chr1	24720574	24720946	24720735
Chr1	24743753	24744524	24744084
Chr1	24745572	24746388	24745704
Chr1	24747674	24748114	24747894
Chr1	24749745	24750405	24750012
Chr1	24756977	24757419	24757215
Chr1	24759024	24759494	24759263
Chr1	24760140	24761040	24760588
Chr1	24766762	24767579	24767094
Chr1	24768832	24769457	24769264
Chr1	24770225	24770630	24770323
Chr1	24788612	24788988	24788792
Chr1	24808593	24808937	24808697
Chr1	24824890	24825342	24825110
Chr1	24831027	24831421	24831205
Chr1	24846759	24847243	24846987
Chr1	24847602	24848326	24847978
Chr1	24914515	24915024	24914747
Chr1	24915407	24915897	24915619
Chr1	24933012	24933291	24933154
Chr1	24950707	24951413	24951141
Chr1	24974575	24976407	24974964
Chr1	24996312	24996707	24996407
Chr1	25015739	25016227	25016040
Chr1	25022070	25022708	25022315
Chr1	25027287	25028096	25027784
Chr1	25031674	25031954	25031860
Chr1	25040647	25041129	25041001
Chr1	25044868	25045318	25045128
Chr1	25157919	25158440	25158239
Chr1	25169758	25170502	25170284
Chr1	25174654	25175582	25174992
Chr1	25196891	25197351	25197035
Chr1	25204232	25204734	25204466
Chr1	25209614	25209981	25209760
Chr1	25220873	25221383	25221096
Chr1	25225146	25225667	25225437
Chr1	25227801	25229156	25228659
Chr1	25249424	25250553	25249751
Chr1	25275196	25275711	25275416
Chr1	25275991	25276274	25276136
Chr1	25297005	25297491	25297128
Chr1	25297748	25298812	25298561
Chr1	25300687	25300928	25300811
Chr1	25301204	25301668	25301412
Chr1	25315238	25315521	25315396
Chr1	25319499	25319958	25319725
Chr1	25334733	25335540	25335100
Chr1	25380211	25380859	25380561
Chr1	25386052	25386548	25386285
Chr1	25403106	25403344	25403259
Chr1	25409155	25410806	25410222
Chr1	25425355	25425846	25425542
Chr1	25432753	25433171	25433011
Chr1	25445174	25445602	25445401
Chr1	25446679	25447479	25446987
Chr1	25450967	25451530	25451187
Chr1	25462900	25463705	25463147
Chr1	25464102	25465215	25464469
Chr1	25465307	25466739	25466276
Chr1	25466866	25467728	25467287
Chr1	25470262	25471417	25471000
Chr1	25477465	25478211	25477846
Chr1	25496890	25497511	25497257
Chr1	25514349	25514904	25514684
Chr1	25528134	25529793	25528428
Chr1	25530961	25532390	25531793
Chr1	25536729	25538771	25537253
Chr1	25548847	25549382	25549207
Chr1	25565847	25566276	25566157
Chr1	25601169	25602111	25601457
Chr1	25605301	25606354	25605917
Chr1	25607483	25608177	25607880
Chr1	25610652	25611242	25610969
Chr1	25611934	25612398	25612148
Chr1	25617356	25618594	25618225
Chr1	25618888	25619582	25619253
Chr1	25622323	25622990	25622652
Chr1	25624282	25625014	25624668
Chr1	25630610	25630899	25630763
Chr1	25644047	25644901	25644505
Chr1	25648919	25650315	25649204
Chr1	25655351	25655906	25655650
Chr1	25656189	25656487	25656377
Chr1	25658834	25659352	25658963
Chr1	25665280	25665635	25665471
Chr1	25666696	25667000	25666864
Chr1	25680986	25681799	25681420
Chr1	25682010	25682967	25682328
Chr1	25685122	25685522	25685364
Chr1	25688333	25688751	25688442
Chr1	25699440	25700042	25699700
Chr1	25701600	25702329	25702003
Chr1	25702722	25703394	25703224
Chr1	25703728	25704206	25703964
Chr1	25705277	25705999	25705543
Chr1	25710913	25711330	25711125
Chr1	25711709	25712010	25711837
Chr1	25716222	25716675	25716452
Chr1	25719055	25719344	25719212
Chr1	25724802	25725274	25724956
Chr1	25736537	25737032	25736864
Chr1	25742159	25743341	25742560
Chr1	25745254	25746151	25745728
Chr1	25748371	25748936	25748656
Chr1	25752033	25752473	25752303
Chr1	25758778	25759462	25759193
Chr1	25765242	25766092	25765938
Chr1	25771213	25771770	25771340
Chr1	25774391	25775125	25774806
Chr1	25781027	25781557	25781176
Chr1	25784042	25784479	25784183
Chr1	25798370	25799247	25798837
Chr1	25801186	25801814	25801680
Chr1	25814443	25815313	25815007
Chr1	25818496	25818919	25818747
Chr1	25821668	25822094	25821930
Chr1	25830669	25831161	25830892
Chr1	25840082	25840566	25840244
Chr1	25844695	25845344	25845029
Chr1	25850576	25851020	25850779
Chr1	25852133	25852565	25852263
Chr1	25864221	25864794	25864608
Chr1	25876423	25877097	25876772
Chr1	25877470	25877958	25877670
Chr1	25879805	25880259	25880020
Chr1	25887010	25888178	25887287
Chr1	25925583	25926202	25925934
Chr1	25949613	25950501	25949950
Chr1	25951282	25952340	25952012
Chr1	25952489	25953029	25952709
Chr1	25953564	25954612	25953963
Chr1	25956343	25957385	25956982
Chr1	25986002	25986674	25986371
Chr1	25987723	25989473	25988943
Chr1	25996689	25997160	25996866
Chr1	25997300	25997945	25997568
Chr1	26003931	26004443	26004213
Chr1	26007017	26007772	26007456
Chr1	26010434	26011208	26010871
Chr1	26011441	26012698	26012406
Chr1	26042833	26043721	26043212
Chr1	26050740	26051315	26050945
Chr1	26055710	26056051	26055917
Chr1	26057892	26058478	26058210
Chr1	26060379	26060899	26060724
Chr1	26079183	26079643	26079412
Chr1	26088894	26089228	26089021
Chr1	26090272	26090583	26090465
Chr1	26092794	26093543	26093129
Chr1	26099413	26101669	26099695
Chr1	26105434	26106977	26106557
Chr1	26120576	26121010	26120763
Chr1	26134103	26134961	26134632
Chr1	26144352	26144753	26144587
Chr1	26155320	26155570	26155439
Chr1	26155979	26157988	26156599
Chr1	26161052	26161571	26161208
Chr1	26164148	26165180	26164438
Chr1	26168439	26169329	26169007
Chr1	26171473	26172108	26171637
Chr1	26173642	26174365	26173932
Chr1	26174544	26175893	26175330
Chr1	26175947	26176364	26176161
Chr1	26181586	26182441	26182003
Chr1	26195577	26196024	26195758
Chr1	26207634	26208390	26208048
Chr1	26210084	26212181	26211191
Chr1	26212824	26213158	26212992
Chr1	26213298	26214533	26213690
Chr1	26215272	26216139	26215597
Chr1	26219670	26220176	26219979
Chr1	26235839	26236040	26235929
Chr1	26240814	26241519	26241183
Chr1	26242219	26243145	26242554
Chr1	26245842	26246106	26246000
Chr1	26247245	26247651	26247463
Chr1	26254676	26257222	26255710
Chr1	26257553	26258243	26257778
Chr1	26259715	26260196	26259880
Chr1	26260606	26261776	26260894
Chr1	26262102	26262691	26262404
Chr1	26263031	26264126	26263458
Chr1	26298376	26298862	26298594
Chr1	26298953	26299595	26299277
Chr1	26313099	26313710	26313408
Chr1	26314017	26314602	26314341
Chr1	26315331	26316356	26316061
Chr1	26317424	26318525	26318228
Chr1	26328533	26329063	26328759
Chr1	26339601	26340112	26339816
Chr1	26351886	26352473	26352247
Chr1	26355240	26355666	26355508
Chr1	26365746	26366716	26366594
Chr1	26372021	26372765	26372420
Chr1	26373113	26373940	26373610
Chr1	26418787	26419901	26419677
Chr1	26434421	26434912	26434628
Chr1	26439307	26439892	26439603
Chr1	26440302	26440787	26440512
Chr1	26442119	26442754	26442310
Chr1	26443326	26444455	26444025
Chr1	26444727	26446167	26445743
Chr1	26449060	26449839	26449485
Chr1	26475134	26475618	26475382
Chr1	26476098	26477163	26476668
Chr1	26479915	26480714	26480131
Chr1	26484758	26485076	26484915
Chr1	26512843	26513395	26513081
Chr1	26516624	26518039	26517262
Chr1	26518130	26518919	26518575
Chr1	26519010	26520101	26519335
Chr1	26523469	26523992	26523698
Chr1	26530815	26531240	26531096
Chr1	26535854	26536643	26536369
Chr1	26536915	26537358	26537127
Chr1	26539054	26539490	26539226
Chr1	26541019	26541736	26541256
Chr1	26560185	26561136	26560358
Chr1	26561657	26562351	26562023
Chr1	26569404	26569955	26569690
Chr1	26570175	26570511	26570350
Chr1	26574963	26576387	26575437
Chr1	26577714	26578579	26578261
Chr1	26580151	26581527	26580606
Chr1	26592200	26593229	26592867
Chr1	26594873	26595471	26595194
Chr1	26596414	26597177	26596646
Chr1	26598213	26598893	26598590
Chr1	26605743	26606807	26606123
Chr1	26615580	26616147	26615885
Chr1	26641997	26643385	26642927
Chr1	26646077	26646643	26646417
Chr1	26657502	26658230	26657793
Chr1	26659496	26662233	26660414
Chr1	26662810	26663944	26663664
Chr1	26668130	26668885	26668583
Chr1	26680001	26680765	26680198
Chr1	26686291	26686686	26686491
Chr1	26694621	26695361	26695044
Chr1	26698020	26699675	26698460
Chr1	26700749	26701752	26701350
Chr1	26702001	26702815	26702520
Chr1	26727529	26728443	26728060
Chr1	26739509	26740007	26739683
Chr1	26742123	26742678	26742286
Chr1	26744826	26745335	26745097
Chr1	26746526	26746859	26746685
Chr1	26749006	26749656	26749385
Chr1	26750241	26750689	26750476
Chr1	26776364	26777112	26776645
Chr1	26781740	26782214	26782047
Chr1	26790087	26790764	26790412
Chr1	26799352	26799764	26799571
Chr1	26801818	26802224	26801954
Chr1	26831895	26832485	26832182
Chr1	26894531	26895014	26894743
Chr1	26905241	26905557	26905388
Chr1	26906101	26906519	26906374
Chr1	26952078	26952513	26952298
Chr1	26954815	26955703	26955385
Chr1	26957205	26957681	26957442
Chr1	26963814	26964279	26964109
Chr1	26965366	26965934	26965761
Chr1	26967097	26967464	26967278
Chr1	26979156	26980363	26979541
Chr1	26993518	26993937	26993624
Chr1	27017283	27018200	27017981
Chr1	27031128	27032433	27031927
Chr1	27032847	27033884	27033239
Chr1	27040273	27041080	27040716
Chr1	27042721	27043222	27042956
Chr1	27043727	27044991	27044202
Chr1	27046072	27047025	27046382
Chr1	27047782	27048996	27048323
Chr1	27049152	27049904	27049632
Chr1	27053262	27054231	27053868
Chr1	27064355	27064874	27064573
Chr1	27073305	27073839	27073518
Chr1	27085208	27086159	27085538
Chr1	27090198	27090963	27090564
Chr1	27092066	27092884	27092698
Chr1	27093928	27094356	27094151
Chr1	27095961	27096607	27096300
Chr1	27105675	27106840	27106551
Chr1	27106950	27107755	27107580
Chr1	27136925	27137351	27137123
Chr1	27145606	27146784	27145877
Chr1	27151057	27152117	27151863
Chr1	27159334	27161357	27160145
Chr1	27161590	27162140	27161849
Chr1	27162520	27162975	27162792
Chr1	27177662	27178156	27177984
Chr1	27178983	27180124	27179387
Chr1	27180404	27180998	27180683
Chr1	27181342	27182381	27181832
Chr1	27182870	27184318	27183719
Chr1	27187713	27188216	27187952
Chr1	27191077	27191634	27191432
Chr1	27259335	27259818	27259645
Chr1	27260956	27261479	27261193
Chr1	27263523	27264939	27264023
Chr1	27265508	27265953	27265720
Chr1	27276124	27277285	27276460
Chr1	27277485	27277851	27277600
Chr1	27278068	27278744	27278377
Chr1	27288918	27289454	27289220
Chr1	27292526	27293141	27292869
Chr1	27297808	27298330	27298011
Chr1	27298556	27298995	27298850
Chr1	27299906	27300387	27300231
Chr1	27300460	27300917	27300651
Chr1	27301019	27303385	27301409
Chr1	27304541	27304931	27304654
Chr1	27308360	27308572	27308463
Chr1	27337065	27337579	27337283
Chr1	27344137	27344514	27344318
Chr1	27345528	27346400	27345999
Chr1	27363737	27364422	27364263
Chr1	27365003	27365425	27365218
Chr1	27400134	27400714	27400520
Chr1	27437477	27437722	27437587
Chr1	27443828	27444253	27444049
Chr1	27451358	27452706	27451650
Chr1	27467585	27468165	27467929
Chr1	27483709	27484671	27484353
Chr1	27532927	27533365	27533064
Chr1	27535495	27536065	27535716
Chr1	27577918	27578615	27578307
Chr1	27588499	27588924	27588775
Chr1	27595674	27596560	27596079
Chr1	27638117	27638701	27638434
Chr1	27640462	27640857	27640640
Chr1	27648462	27649002	27648748
Chr1	27655480	27656396	27655881
Chr1	27658620	27659520	27658931
Chr1	27661267	27661791	27661513
Chr1	27663370	27663738	27663505
Chr1	27664016	27665253	27664708
Chr1	27685716	27686344	27686162
Chr1	27698976	27699376	27699159
Chr1	27699705	27700187	27699953
Chr1	27709886	27710322	27710015
Chr1	27713473	27714057	27713729
Chr1	27730910	27731428	27731165
Chr1	27741168	27741866	27741500
Chr1	27747076	27747576	27747268
Chr1	27750059	27750728	27750373
Chr1	27761059	27761662	27761454
Chr1	27761969	27763559	27762354
Chr1	27770271	27770811	27770498
Chr1	27830520	27830977	27830699
Chr1	27833768	27835317	27834909
Chr1	27838010	27838554	27838372
Chr1	27856487	27856960	27856664
Chr1	27869460	27870022	27869716
Chr1	27879643	27880149	27879846
Chr1	27883784	27884231	27884059
Chr1	27886833	27887229	27887024
Chr1	27940316	27940535	27940415
Chr1	27943651	27944230	27944019
Chr1	27966281	27966795	27966496
Chr1	27971098	27971844	27971457
Chr1	27974110	27974624	27974375
Chr1	27976763	27977541	27977187
Chr1	27977784	27979089	27978624
Chr1	27982000	27982456	27982300
Chr1	27999779	28000201	27999945
Chr1	28004000	28004426	28004226
Chr1	28009077	28009492	28009293
Chr1	28010984	28011434	28011182
Chr1	28035358	28036390	28035609
Chr1	28038071	28038561	28038368
Chr1	28038995	28039492	28039270
Chr1	28045009	28045547	28045260
Chr1	28051686	28052131	28051958
Chr1	28060881	28061274	28061103
Chr1	28083627	28084557	28084315
Chr1	28122956	28123413	28123101
Chr1	28132769	28133416	28133023
Chr1	28138516	28139191	28138906
Chr1	28145779	28146184	28145924
Chr1	28152225	28152663	28152488
Chr1	28156634	28157112	28156896
Chr1	28173503	28173984	28173694
Chr1	28190903	28191195	28191037
Chr1	28213586	28214234	28213798
Chr1	28233084	28234265	28233904
Chr1	28236775	28238016	28237070
Chr1	28238952	28239837	28239687
Chr1	28242346	28243718	28243174
Chr1	28257154	28257928	28257477
Chr1	28286921	28287390	28287099
Chr1	28290084	28290517	28290366
Chr1	28292548	28293307	28292890
Chr1	28293699	28294653	28294341
Chr1	28295229	28295937	28295571
Chr1	28312548	28313060	28312864
Chr1	28318321	28319282	28318666
Chr1	28320164	28320665	28320368
Chr1	28320767	28321660	28321009
Chr1	28322892	28323576	28323260
Chr1	28324093	28324556	28324352
Chr1	28325206	28325770	28325455
Chr1	28326055	28326683	28326361
Chr1	28334475	28335519	28334632
Chr1	28336603	28337062	28336864
Chr1	28338037	28338526	28338308
Chr1	28341000	28342060	28341303
Chr1	28343481	28344779	28344494
Chr1	28345998	28346406	28346241
Chr1	28346527	28347222	28346923
Chr1	28349562	28350176	28349864
Chr1	28350316	28350710	28350540
Chr1	28354045	28354789	28354267
Chr1	28356012	28356632	28356239
Chr1	28357219	28358972	28358569
Chr1	28361607	28362321	28362011
Chr1	28366712	28367463	28367086
Chr1	28369785	28370310	28370023
Chr1	28374622	28375097	28374954
Chr1	28375880	28376152	28376038
Chr1	28378479	28379810	28379407
Chr1	28381172	28381752	28381443
Chr1	28381890	28382503	28382210
Chr1	28386886	28387359	28387111
Chr1	28403159	28403502	28403345
Chr1	28405782	28406225	28405995
Chr1	28425654	28426285	28425875
Chr1	28429583	28430777	28430373
Chr1	28438848	28440505	28439591
Chr1	28443248	28443804	28443460
Chr1	28444260	28444955	28444632
Chr1	28453653	28454706	28454416
Chr1	28457591	28458622	28457825
Chr1	28461126	28461687	28461424
Chr1	28466762	28468354	28467503
Chr1	28469320	28470231	28469760
Chr1	28497596	28498069	28497840
Chr1	28520900	28521221	28521063
Chr1	28538471	28538991	28538679
Chr1	28553539	28553880	28553713
Chr1	28558205	28558738	28558475
Chr1	28567117	28567485	28567282
Chr1	28580345	28580633	28580474
Chr1	28582888	28583856	28583575
Chr1	28586389	28586863	28586543
Chr1	28588427	28588886	28588596
Chr1	28589789	28590146	28589992
Chr1	28618109	28618572	28618362
Chr1	28639403	28639994	28639589
Chr1	28646567	28647520	28647269
Chr1	28667932	28668406	28668188
Chr1	28672538	28673460	28672868
Chr1	28673911	28674511	28674289
Chr1	28675879	28677097	28676370
Chr1	28677951	28678169	28678073
Chr1	28701432	28701980	28701717
Chr1	28713232	28713826	28713545
Chr1	28730608	28731819	28731367
Chr1	28732149	28733959	28733198
Chr1	28740546	28741244	28740835
Chr1	28745531	28746717	28745912
Chr1	28752195	28753238	28752994
Chr1	28754969	28755662	28755238
Chr1	28775078	28775852	28775389
Chr1	28776392	28776898	28776581
Chr1	28812918	28813407	28813216
Chr1	28862599	28863227	28862925
Chr1	28868404	28868954	28868692
Chr1	28871786	28872240	28871957
Chr1	28875755	28876513	28876344
Chr1	28877673	28878898	28878564
Chr1	28880232	28881508	28881016
Chr1	28900342	28900804	28900509
Chr1	28916031	28917237	28916947
Chr1	28919734	28920183	28919918
Chr1	28925106	28925597	28925438
Chr1	28928363	28928855	28928551
Chr1	28931646	28932147	28931834
Chr1	28968118	28969138	28968467
Chr1	28972086	28972911	28972614
Chr1	28987915	28988971	28988258
Chr1	29004963	29005474	29005190
Chr1	29008207	29008665	29008411
Chr1	29035584	29035931	29035743
Chr1	29093268	29093714	29093481
Chr1	29098348	29099199	29098938
Chr1	29101307	29101886	29101560
Chr1	29120251	29121351	29121064
Chr1	29166282	29166774	29166488
Chr1	29176067	29176700	29176285
Chr1	29177000	29177522	29177307
Chr1	29178189	29178868	29178617
Chr1	29185414	29186311	29185856
Chr1	29197930	29199108	29198293
Chr1	29199491	29199950	29199671
Chr1	29200184	29200835	29200565
Chr1	29204571	29205076	29204844
Chr1	29217397	29218281	29218162
Chr1	29224337	29225023	29224654
Chr1	29229155	29229614	29229431
Chr1	29231839	29232373	29232095
Chr1	29235454	29235875	29235636
Chr1	29267298	29267789	29267503
Chr1	29276062	29277285	29276866
Chr1	29285897	29286884	29286403
Chr1	29315304	29315597	29315407
Chr1	29318757	29319380	29319032
Chr1	29323981	29324429	29324137
Chr1	29324666	29325312	29324967
Chr1	29327499	29327913	29327695
Chr1	29328279	29328541	29328435
Chr1	29336206	29337210	29336783
Chr1	29339408	29340445	29340163
Chr1	29341342	29341987	29341640
Chr1	29353824	29354066	29353922
Chr1	29359048	29359596	29359445
Chr1	29359723	29359943	29359815
Chr1	29366169	29367484	29366404
Chr1	29382815	29383579	29383371
Chr1	29385653	29386754	29386470
Chr1	29388344	29388660	29388494
Chr1	29390536	29391891	29391669
Chr1	29404607	29404883	29404738
Chr1	29406597	29407209	29406883
Chr1	29412473	29413998	29412929
Chr1	29437249	29440370	29437826
Chr1	29440639	29441807	29441559
Chr1	29442339	29443853	29443590
Chr1	29448539	29448806	29448693
Chr1	29449542	29450121	29449720
Chr1	29485176	29485911	29485401
Chr1	29493624	29494291	29493923
Chr1	29496457	29497090	29496770
Chr1	29501712	29501965	29501842
Chr1	29507563	29509577	29508961
Chr1	29514143	29514579	29514435
Chr1	29514851	29516377	29515234
Chr1	29520847	29521228	29521078
Chr1	29526119	29528198	29526453
Chr1	29557452	29557904	29557731
Chr1	29558387	29559582	29558714
Chr1	29563438	29563781	29563598
Chr1	29572817	29573580	29573227
[truncated: 5,342 more rows]

## Sheet: ETT_mixed
Chromsome	Start	End	Summit
Chr1	54599	55440	54960
Chr1	56775	57575	57082
Chr1	63440	64965	64140
Chr1	67176	69241	68530
Chr1	99269	99888	99550
Chr1	102197	103433	102684
Chr1	105498	109062	108007
Chr1	115653	116867	116261
Chr1	117846	119206	118582
Chr1	128274	129349	128639
Chr1	130469	131222	130888
Chr1	155902	156705	156427
Chr1	176539	177529	177063
Chr1	181522	185111	183405
Chr1	194504	195997	195566
Chr1	199032	199916	199504
Chr1	218477	219221	218868
Chr1	224380	225308	224720
Chr1	227337	228873	227790
Chr1	239238	240150	239731
Chr1	267839	269845	269696
Chr1	302794	303454	303013
Chr1	363187	364942	364270
Chr1	366371	369000	367587
Chr1	369450	370292	369955
Chr1	414523	415188	414793
Chr1	426293	427041	426662
Chr1	436805	437580	437314
Chr1	471304	472153	471834
Chr1	486406	489998	488531
Chr1	501710	503093	502128
Chr1	553538	554185	553883
Chr1	653025	653732	653256
Chr1	766906	767810	767294
Chr1	772275	772867	772563
Chr1	850274	852357	851894
Chr1	897284	898255	897844
Chr1	930401	932586	932013
Chr1	932759	933448	933226
Chr1	1004389	1004961	1004659
Chr1	1028268	1029328	1028634
Chr1	1158975	1159375	1159182
Chr1	1233038	1233681	1233369
Chr1	1236205	1236849	1236409
Chr1	1280598	1281294	1280932
Chr1	1305514	1306309	1305839
Chr1	1467741	1468529	1468263
Chr1	1469015	1469808	1469280
Chr1	1558414	1559240	1558987
Chr1	1568538	1570104	1569175
Chr1	1570311	1571328	1570670
Chr1	1588151	1588456	1588279
Chr1	1659334	1661124	1659923
Chr1	1681687	1682331	1681943
Chr1	1713215	1714820	1714053
Chr1	1773227	1774249	1773718
Chr1	1878084	1879847	1878885
Chr1	1953359	1954370	1953849
Chr1	2174643	2175308	2175112
Chr1	2176134	2177434	2176588
Chr1	2197198	2197800	2197462
Chr1	2213072	2213918	2213346
Chr1	2213973	2214992	2214753
Chr1	2279966	2280969	2280728
Chr1	2282522	2283682	2283050
Chr1	2284653	2285392	2285134
Chr1	2311723	2313687	2313245
Chr1	2333300	2334035	2333616
Chr1	2347886	2349166	2348832
Chr1	2351461	2352131	2351849
Chr1	2355776	2356538	2356042
Chr1	2389272	2390168	2389955
Chr1	2488665	2489673	2489217
Chr1	2585394	2586494	2586092
Chr1	2621337	2621998	2621628
Chr1	2624757	2625680	2625128
Chr1	2753379	2754898	2754078
Chr1	2755321	2756268	2755771
Chr1	2847756	2848430	2848144
Chr1	2866468	2867479	2866954
Chr1	2926483	2929581	2927678
Chr1	2989780	2992395	2990899
Chr1	3030777	3032074	3031002
Chr1	3083816	3084854	3084474
Chr1	3100368	3101877	3101363
Chr1	3180494	3180835	3180646
Chr1	3241180	3242130	3241901
Chr1	3247854	3249384	3249187
Chr1	3254854	3256098	3255660
Chr1	3261277	3261695	3261497
Chr1	3283657	3284321	3284036
Chr1	3287149	3287887	3287580
Chr1	3323681	3325117	3324736
Chr1	3347841	3349184	3348822
Chr1	3397526	3401735	3398808
Chr1	3420604	3421681	3421106
Chr1	3422288	3423333	3422678
Chr1	3442076	3442942	3442585
Chr1	3522897	3523409	3523149
Chr1	3527378	3528000	3527751
Chr1	3571351	3572576	3571750
Chr1	3715449	3716443	3715960
Chr1	3831138	3831737	3831369
Chr1	3993761	3995172	3994814
Chr1	4066161	4067111	4066612
Chr1	4087310	4088204	4087866
Chr1	4125488	4126034	4125769
Chr1	4154380	4154939	4154681
Chr1	4188144	4197143	4192367
Chr1	4199405	4201726	4200979
Chr1	4212226	4213762	4213394
Chr1	4229198	4231899	4230151
Chr1	4238641	4240492	4239983
Chr1	4242584	4243649	4243251
Chr1	4246668	4247440	4247040
Chr1	4262969	4263385	4263225
Chr1	4265312	4266661	4266291
Chr1	4289555	4291419	4290860
Chr1	4291980	4293019	4292327
Chr1	4373011	4373678	4373482
Chr1	4465693	4467101	4466662
Chr1	4513781	4515594	4515067
Chr1	4520009	4520647	4520362
Chr1	4522692	4524508	4524057
Chr1	4534897	4536719	4535997
Chr1	4539420	4540048	4539747
Chr1	4541036	4542562	4541917
Chr1	4760162	4760907	4760566
Chr1	4775335	4776620	4776236
Chr1	4879157	4879907	4879512
Chr1	4902952	4905028	4904497
Chr1	4906093	4907055	4906692
Chr1	4933777	4934520	4934052
Chr1	4995648	4996648	4996073
Chr1	5002125	5002584	5002354
Chr1	5017975	5019164	5018247
Chr1	5021589	5022829	5021941
Chr1	5060980	5061611	5061337
Chr1	5065339	5066632	5065621
Chr1	5068654	5069708	5069341
Chr1	5070297	5071189	5070752
Chr1	5078069	5078658	5078367
Chr1	5137785	5138566	5138026
Chr1	5190655	5191687	5191010
Chr1	5195380	5195922	5195620
Chr1	5237274	5237948	5237509
Chr1	5339156	5339830	5339492
Chr1	5397005	5398173	5397670
Chr1	5420439	5421928	5421442
Chr1	5422983	5424041	5423520
Chr1	5637926	5638844	5638402
Chr1	5640908	5641995	5641496
Chr1	5645816	5646238	5646102
Chr1	5647434	5648802	5648179
Chr1	5833762	5834265	5834017
Chr1	5944595	5946622	5945525
Chr1	5956608	5958397	5957885
Chr1	5963599	5964254	5963853
Chr1	5976234	5977704	5977199
Chr1	5978104	5981745	5979395
Chr1	6014677	6015646	6015105
Chr1	6061520	6062556	6062161
Chr1	6105282	6105954	6105498
Chr1	6174186	6174961	6174657
Chr1	6219153	6220330	6219560
Chr1	6268598	6269194	6269007
Chr1	6299099	6301371	6300397
Chr1	6333202	6333792	6333542
Chr1	6335387	6336347	6335736
Chr1	6360070	6360816	6360425
Chr1	6443210	6443917	6443550
Chr1	6463292	6466420	6463845
Chr1	6512575	6514136	6513408
Chr1	6562520	6563264	6562981
Chr1	6579093	6579914	6579400
Chr1	6620016	6622394	6621891
Chr1	6634420	6635374	6634927
Chr1	6670364	6671555	6671047
Chr1	6683440	6684934	6683892
Chr1	6728524	6728904	6728700
Chr1	6802606	6803547	6803209
Chr1	6860787	6861857	6861525
Chr1	6862451	6863353	6862735
Chr1	6864718	6866418	6865732
Chr1	6886000	6886954	6886514
Chr1	6939246	6940061	6939596
Chr1	7031520	7032140	7031887
Chr1	7037899	7038924	7038386
Chr1	7142439	7144372	7142742
Chr1	7149639	7150447	7150041
Chr1	7154068	7154635	7154316
Chr1	7160537	7161319	7160894
Chr1	7177549	7179856	7179080
Chr1	7235423	7236704	7236248
Chr1	7310412	7313052	7312416
Chr1	7320213	7323749	7320897
Chr1	7335542	7337818	7337319
Chr1	7339226	7340250	7339663
Chr1	7340347	7341938	7340786
Chr1	7386330	7386953	7386596
Chr1	7488427	7489306	7489014
Chr1	7492822	7494624	7494127
Chr1	7533111	7534317	7533754
Chr1	7534586	7535982	7535621
Chr1	7569960	7571326	7570416
Chr1	7609235	7610566	7609655
Chr1	7640459	7641443	7641186
Chr1	7659372	7661530	7661028
Chr1	7663197	7665546	7664921
Chr1	7698872	7700604	7700252
Chr1	7821878	7822646	7822148
Chr1	7832268	7833379	7832810
Chr1	7836537	7837819	7836984
Chr1	7906976	7907640	7907309
Chr1	7938413	7939310	7938882
Chr1	7974891	7975691	7975114
Chr1	7978667	7979836	7978970
Chr1	7990794	7991740	7991274
Chr1	8005045	8006006	8005568
Chr1	8179284	8180056	8179731
Chr1	8181070	8181900	8181531
Chr1	8193050	8194372	8193669
Chr1	8298092	8298893	8298326
Chr1	8306700	8307912	8307220
Chr1	8310768	8311662	8311085
Chr1	8384430	8386059	8384898
Chr1	8430139	8432391	8432052
Chr1	8532156	8533240	8532682
Chr1	8558567	8559628	8559356
Chr1	8598381	8599375	8598752
Chr1	8692414	8693299	8692842
Chr1	8839615	8840478	8840012
Chr1	8848277	8849769	8849125
Chr1	8852437	8853280	8852848
Chr1	8882044	8883121	8882441
Chr1	8918290	8918782	8918545
Chr1	8921852	8922731	8922297
Chr1	8938004	8938657	8938295
Chr1	8958217	8959632	8959234
Chr1	8975865	8976720	8976360
Chr1	8983016	8985593	8983780
Chr1	9043708	9044486	9044161
Chr1	9239081	9239852	9239640
Chr1	9240779	9241365	9241083
Chr1	9266649	9267593	9267260
Chr1	9337760	9339341	9338439
Chr1	9339604	9340305	9340015
Chr1	9351269	9352498	9352025
Chr1	9354613	9355511	9355004
Chr1	9357322	9358350	9357581
Chr1	9408172	9410312	9408816
Chr1	9480974	9481548	9481358
Chr1	9494453	9495673	9495338
Chr1	9501254	9502174	9501674
Chr1	9503964	9504834	9504436
Chr1	9507416	9508248	9507649
Chr1	9623449	9624082	9623729
Chr1	9725226	9726325	9726063
Chr1	9777819	9778593	9778044
Chr1	9805467	9806229	9805884
Chr1	9809117	9810111	9809762
Chr1	9810169	9811183	9810817
Chr1	9829546	9830195	9829883
Chr1	9884567	9886833	9886267
Chr1	9935040	9937049	9936037
Chr1	9949607	9951891	9950215
Chr1	9953648	9954491	9954198
Chr1	9955661	9957613	9957171
Chr1	9959761	9960763	9960304
Chr1	9965986	9967014	9966586
Chr1	9975216	9975941	9975564
Chr1	9990393	9992310	9991845
Chr1	10000262	10001751	10000688
Chr1	10013390	10014331	10014125
Chr1	10065157	10065872	10065516
Chr1	10137013	10137946	10137401
Chr1	10145336	10146685	10146007
Chr1	10228526	10229290	10228856
Chr1	10240583	10241343	10240922
Chr1	10242656	10243634	10243110
Chr1	10247102	10248346	10248071
Chr1	10263666	10264636	10263909
Chr1	10294292	10295154	10294756
Chr1	10353577	10355328	10354006
Chr1	10520617	10522219	10521254
Chr1	10529766	10530337	10530037
Chr1	10536856	10537932	10537305
Chr1	10581115	10582158	10581535
Chr1	10676773	10677583	10677194
Chr1	10692494	10693768	10693095
Chr1	10713426	10714297	10713830
Chr1	10725646	10726747	10726191
Chr1	10794956	10795704	10795451
Chr1	10800436	10802352	10802016
Chr1	10845073	10846207	10845584
Chr1	10874279	10875285	10874880
Chr1	10899983	10900900	10900474
Chr1	10956151	10956860	10956498
Chr1	10957979	10959314	10958782
Chr1	10959408	10960351	10959819
Chr1	11059921	11061009	11060457
Chr1	11221979	11223171	11222855
Chr1	11225994	11227057	11226659
Chr1	11329000	11330619	11330079
Chr1	11421466	11422507	11421760
Chr1	11444712	11447189	11445329
Chr1	11621849	11623155	11622790
Chr1	11625007	11625796	11625387
Chr1	11626275	11627426	11626709
Chr1	11627698	11629638	11628289
Chr1	11630377	11631892	11631509
Chr1	11770004	11770816	11770476
Chr1	11770871	11771681	11771337
Chr1	11809486	11810640	11810023
Chr1	11830785	11831851	11831176
Chr1	11928307	11930556	11929161
Chr1	11978159	11979407	11978899
Chr1	12005317	12006588	12006214
Chr1	12050332	12051537	12050924
Chr1	12054641	12055449	12054937
Chr1	12059232	12060038	12059703
Chr1	12177308	12178294	12177663
Chr1	12254718	12255176	12254973
Chr1	13029642	13030369	13030017
Chr1	13118400	13118728	13118577
Chr1	13278987	13279515	13279219
Chr1	13359586	13360152	13359918
Chr1	15200669	15201012	15200835
Chr1	15932000	15932569	15932284
Chr1	16134824	16135985	16135759
Chr1	16658316	16659093	16658869
Chr1	16798353	16798946	16798715
Chr1	16838047	16838684	16838259
Chr1	16931262	16932030	16931577
Chr1	17063369	17064092	17063691
Chr1	17168750	17169730	17169258
Chr1	17219682	17220125	17219891
Chr1	17222810	17223394	17223156
Chr1	17424106	17425009	17424596
Chr1	17538472	17539083	17538814
Chr1	17872699	17873560	17873132
Chr1	17894717	17895657	17895028
Chr1	17920894	17921993	17921552
Chr1	18027715	18028387	18028015
Chr1	18176019	18176827	18176335
Chr1	18197603	18198188	18197897
Chr1	18208024	18208936	18208487
Chr1	18304966	18305938	18305254
Chr1	18328620	18329555	18328851
Chr1	18366851	18367261	18367050
Chr1	18379714	18380030	18379885
Chr1	18430985	18432093	18431462
Chr1	18679871	18681542	18680973
Chr1	18941608	18942935	18942629
Chr1	18945525	18946264	18946030
Chr1	18953397	18954211	18953696
Chr1	19174757	19175827	19175455
Chr1	19198466	19199566	19198889
Chr1	19299732	19300405	19300025
Chr1	19302191	19303260	19302755
Chr1	19432645	19434055	19433175
Chr1	19435687	19436071	19435846
Chr1	19512759	19513569	19513156
Chr1	19581350	19582136	19581989
Chr1	19639822	19640575	19640437
Chr1	19671597	19672375	19672105
Chr1	19696555	19699771	19699247
Chr1	19782497	19783528	19782894
Chr1	19820046	19821578	19820327
Chr1	19825120	19826153	19825530
Chr1	19843592	19845294	19844394
Chr1	19848391	19849637	19848696
Chr1	19853150	19854418	19854028
Chr1	19935098	19936050	19935776
Chr1	19969430	19970276	19969921
Chr1	20105978	20106703	20106399
Chr1	20176830	20178450	20178034
Chr1	20210306	20210998	20210603
Chr1	20230678	20231258	20230935
Chr1	20234106	20234788	20234381
Chr1	20239279	20241007	20239687
Chr1	20561113	20561730	20561418
Chr1	20562964	20564642	20563640
Chr1	20612232	20613033	20612668
Chr1	20760981	20761993	20761567
Chr1	20812764	20813405	20813065
Chr1	20813586	20815632	20814419
Chr1	20955136	20957073	20955578
Chr1	21007496	21008274	21007987
Chr1	21016092	21017641	21016769
Chr1	21036796	21037808	21037318
Chr1	21038681	21039363	21039054
Chr1	21049093	21049597	21049320
Chr1	21199080	21199666	21199334
Chr1	21206814	21207732	21207230
Chr1	21227940	21228701	21228281
Chr1	21232018	21232609	21232209
Chr1	21237411	21239935	21237949
Chr1	21255810	21256439	21256184
Chr1	21364196	21365163	21364723
Chr1	21442029	21443670	21443288
Chr1	21676270	21676833	21676496
Chr1	21678740	21679363	21679109
Chr1	21913891	21914581	21914150
Chr1	21970396	21971182	21970736
Chr1	22056802	22057811	22057450
Chr1	22099445	22100346	22099801
Chr1	22110122	22110877	22110395
Chr1	22135762	22136736	22136336
Chr1	22185329	22186300	22185882
Chr1	22199990	22200643	22200233
Chr1	22387558	22387974	22387794
Chr1	22421803	22422437	22422119
Chr1	22511812	22512681	22512350
Chr1	22548254	22549045	22548789
Chr1	22590221	22591316	22590906
Chr1	22596239	22597238	22596486
Chr1	22635853	22637131	22636467
Chr1	22677346	22678022	22677728
Chr1	22758900	22759738	22759239
Chr1	22761489	22762133	22761834
Chr1	22799015	22800430	22799815
Chr1	22867034	22870329	22868472
Chr1	22870520	22871424	22871153
Chr1	22876384	22877864	22877525
Chr1	22879462	22881023	22879770
Chr1	22928219	22929096	22928699
Chr1	22938834	22939777	22939384
Chr1	23021813	23024270	23022811
Chr1	23024620	23025985	23025446
Chr1	23075253	23076053	23075658
Chr1	23171966	23173178	23172834
Chr1	23200575	23201320	23201038
Chr1	23226932	23227609	23227208
Chr1	23262556	23263134	23262796
Chr1	23286542	23287932	23287454
Chr1	23335304	23336043	23335693
Chr1	23352660	23353806	23353309
Chr1	23371065	23371633	23371362
Chr1	23375109	23375918	23375475
Chr1	23411895	23412783	23412413
Chr1	23543162	23544655	23543878
Chr1	23558921	23559461	23559190
Chr1	23599284	23599811	23599478
Chr1	23637195	23638581	23637766
Chr1	23691667	23693376	23691989
Chr1	23695927	23696649	23696332
Chr1	23773033	23773621	23773342
Chr1	23807115	23808908	23807569
Chr1	23893291	23894929	23893750
Chr1	23895134	23896215	23895903
Chr1	23922770	23923641	23923191
Chr1	23945778	23946781	23946101
Chr1	24005403	24007212	24006776
Chr1	24010926	24012080	24011537
Chr1	24033697	24034759	24034315
Chr1	24042871	24043793	24043314
Chr1	24044095	24044733	24044465
Chr1	24135891	24136628	24136346
Chr1	24334765	24335673	24335242
Chr1	24388235	24388712	24388514
Chr1	24486719	24488195	24487095
Chr1	24518649	24519385	24519141
Chr1	24529982	24530765	24530423
Chr1	24537999	24538996	24538523
Chr1	24620755	24621872	24621239
Chr1	24649748	24650661	24650328
Chr1	24743560	24744692	24744111
Chr1	24760277	24761080	24760651
Chr1	24770190	24771029	24770612
Chr1	24830903	24831675	24831245
Chr1	24847531	24848347	24847961
Chr1	24883236	24884084	24883563
Chr1	24901254	24902258	24901890
Chr1	25027356	25028542	25027810
Chr1	25029640	25030326	25029993
Chr1	25228071	25229232	25228813
Chr1	25231371	25232050	25231633
Chr1	25255957	25256502	25256216
Chr1	25334604	25335549	25335069
Chr1	25463964	25465242	25464400
Chr1	25465332	25467693	25466140
Chr1	25514389	25515025	25514722
Chr1	25536766	25538826	25537162
Chr1	25624283	25624943	25624592
Chr1	25643955	25644674	25644481
Chr1	25655289	25658115	25657174
Chr1	25699410	25700461	25699757
Chr1	25715562	25716827	25716272
Chr1	25724713	25725980	25725150
Chr1	25727734	25728468	25728082
Chr1	25732058	25733042	25732632
Chr1	25736327	25736973	25736681
Chr1	25751925	25752857	25752305
Chr1	25765177	25766227	25765729
Chr1	25780892	25782070	25781366
Chr1	25833868	25834808	25834456
Chr1	25864101	25865512	25865308
Chr1	25877360	25880448	25877594
Chr1	25886992	25888192	25887341
Chr1	25951346	25953025	25951960
Chr1	25956277	25957895	25956789
Chr1	25987368	25988318	25988061
Chr1	25988623	25989297	25988960
Chr1	26042398	26044109	26043222
Chr1	26051962	26053431	26052556
Chr1	26058785	26059677	26059377
Chr1	26088885	26089342	26089110
Chr1	26090432	26093461	26092975
Chr1	26099785	26101494	26100913
Chr1	26120608	26121207	26120889
Chr1	26143768	26145067	26144473
Chr1	26160826	26161644	26161307
Chr1	26164136	26165130	26164543
Chr1	26181750	26182686	26182164
Chr1	26210187	26214637	26210931
Chr1	26215491	26216196	26215886
Chr1	26240614	26241768	26241235
Chr1	26242617	26244381	26242870
Chr1	26259656	26261919	26260911
Chr1	26293220	26293820	26293521
Chr1	26312999	26313653	26313362
Chr1	26317216	26318957	26317625
Chr1	26382022	26383040	26382600
Chr1	26399636	26401212	26400544
Chr1	26443821	26446036	26445673
Chr1	26463384	26464293	26463625
Chr1	26474447	26477144	26476419
Chr1	26515358	26516218	26515901
Chr1	26519053	26520063	26519713
Chr1	26523358	26524349	26523755
Chr1	26534556	26536772	26535736
Chr1	26561413	26562373	26561913
Chr1	26575152	26575737	26575358
Chr1	26580340	26581563	26580800
Chr1	26594655	26595607	26595036
Chr1	26598268	26598899	26598532
Chr1	26654187	26656203	26654723
Chr1	26656623	26658182	26657799
Chr1	26678059	26678910	26678455
Chr1	26694391	26696362	26695021
Chr1	26698386	26699747	26699354
Chr1	26702176	26703328	26702412
Chr1	26736732	26737645	26737302
Chr1	26741995	26742729	26742402
Chr1	26744723	26745483	26745073
Chr1	26746167	26746978	26746557
Chr1	26796092	26797259	26796562
Chr1	26799195	26799874	26799516
Chr1	26809437	26810005	26809721
Chr1	26938668	26939584	26939257
Chr1	26962741	26964394	26963954
Chr1	26970567	26971652	26971094
Chr1	26979161	26979626	26979416
Chr1	26980559	26982052	26981206
Chr1	27031637	27032491	27032017
Chr1	27032832	27033550	27033155
Chr1	27048021	27049067	27048415
Chr1	27053286	27054287	27053852
Chr1	27084761	27087062	27085385
Chr1	27088119	27088791	27088490
Chr1	27090128	27091557	27090707
Chr1	27105669	27106959	27105997
Chr1	27114217	27115176	27114671
Chr1	27150480	27153150	27152577
Chr1	27159457	27161161	27160223
Chr1	27181395	27182153	27181774
Chr1	27233001	27233916	27233456
Chr1	27263808	27264986	27264295
Chr1	27273677	27274597	27274127
Chr1	27275907	27278812	27276841
Chr1	27292437	27293061	27292821
Chr1	27301732	27303651	27302960
Chr1	27310103	27313188	27310561
Chr1	27345545	27346191	27345941
Chr1	27362543	27366000	27363765
Chr1	27443812	27444357	27444077
Chr1	27451893	27452592	27452247
Chr1	27483302	27485056	27484123
Chr1	27588371	27589065	27588757
Chr1	27627328	27628158	27627991
Chr1	27638577	27642273	27640684
Chr1	27645119	27645943	27645732
Chr1	27646019	27647277	27646991
Chr1	27648569	27649304	27648963
Chr1	27655521	27656697	27655935
Chr1	27663519	27665635	27664534
Chr1	27698647	27700031	27698989
Chr1	27713244	27714366	27713735
Chr1	27741009	27741925	27741491
Chr1	27749479	27750681	27750185
Chr1	27834271	27835398	27834900
Chr1	27837463	27838629	27838347
Chr1	27884948	27886503	27885473
Chr1	27952778	27953800	27953247
Chr1	27970777	27971846	27971356
Chr1	27976929	27979002	27977953
Chr1	28143578	28146276	28145834
Chr1	28147246	28148286	28147872
Chr1	28150226	28151313	28150652
Chr1	28233313	28234357	28233846
Chr1	28289863	28290599	28290328
Chr1	28292844	28293247	28292986
Chr1	28293719	28294839	28294212
Chr1	28302451	28305117	28304066
Chr1	28309841	28310529	28310223
Chr1	28322806	28323422	28323231
Chr1	28336183	28337419	28336855
Chr1	28337777	28338915	28338127
Chr1	28340657	28342302	28341469
Chr1	28373714	28375449	28374880
Chr1	28376901	28377563	28377199
Chr1	28378073	28379279	28379055
Chr1	28386482	28387482	28386957
Chr1	28425445	28427300	28425833
Chr1	28429748	28430941	28430201
Chr1	28431012	28431734	28431390
Chr1	28432829	28433485	28433213
Chr1	28459584	28461381	28461205
Chr1	28466908	28468151	28467505
Chr1	28496228	28497634	28496945
Chr1	28547405	28547945	28547730
Chr1	28586129	28589043	28587466
Chr1	28675117	28677072	28676367
Chr1	28701350	28701953	28701552
Chr1	28740017	28741031	28740626
Chr1	28744342	28749383	28745952
Chr1	28753778	28756671	28755168
Chr1	28766359	28768777	28766968
Chr1	28775012	28776817	28776444
Chr1	28867930	28869237	28868539
Chr1	28871550	28872536	28871924
Chr1	28875711	28876868	28876450
Chr1	28877332	28879139	28878190
Chr1	28880088	28881366	28880568
Chr1	28915833	28917219	28916871
Chr1	28928283	28928975	28928627
Chr1	28993573	28994523	28994259
Chr1	29120226	29121799	29121102
Chr1	29224227	29225190	29224612
Chr1	29227390	29229915	29229316
Chr1	29231709	29232614	29232270
Chr1	29275324	29277225	29276876
Chr1	29336332	29337127	29336703
Chr1	29337378	29338513	29337844
Chr1	29357254	29360458	29359636
Chr1	29364978	29367870	29367154
Chr1	29383776	29386253	29385937
Chr1	29412679	29413675	29413368
Chr1	29428865	29430089	29429207
Chr1	29440591	29442522	29442243
Chr1	29449317	29450196	29449775
Chr1	29514933	29516210	29515770
Chr1	29561933	29564057	29563579
Chr1	29566094	29567513	29566625
Chr1	29572043	29573688	29572856
Chr1	29598794	29599452	29599028
Chr1	29637609	29638010	29637764
Chr1	29645220	29645865	29645427
Chr1	29734047	29734824	29734302
Chr1	29740702	29741866	29741242
Chr1	29743245	29745094	29743800
Chr1	29763230	29766069	29763682
Chr1	29778084	29778672	29778434
Chr1	29780573	29782267	29780994
Chr1	29804345	29809735	29805237
Chr1	29856858	29857652	29857221
Chr1	29870012	29871762	29871504
Chr1	29871846	29873697	29873148
Chr1	29897785	29898802	29898600
Chr1	29965671	29966714	29966122
Chr1	30138203	30138990	30138712
Chr1	30186736	30188100	30187522
Chr1	30238714	30240835	30238925
Chr1	30243271	30244445	30243871
Chr1	30266607	30268266	30267414
Chr1	30269152	30270180	30269838
Chr1	30300468	30301271	30300725
Chr1	30302259	30303527	30302895
Chr1	30307163	30307717	30307463
Chr1	30378886	30380971	30380603
Chr1	30382182	30384554	30383925
Chr2	192551	193311	192932
Chr2	229863	230597	230214
Chr2	258654	259682	259151
Chr2	262760	263844	263343
Chr2	296107	298159	296581
Chr2	300475	301039	300800
Chr2	360987	362249	361811
Chr2	382836	384306	383542
Chr2	385884	386715	386362
Chr2	387251	388437	387658
Chr2	412020	413133	412602
Chr2	431144	432901	432392
Chr2	449015	449776	449412
Chr2	467977	469307	469058
Chr2	506687	508069	507159
Chr2	509550	510643	509911
Chr2	519154	520091	519603
Chr2	640353	641078	640741
Chr2	799512	800358	799809
Chr2	833892	835357	834603
Chr2	915457	916250	915785
Chr2	977500	979619	979268
Chr2	981314	982559	982074
Chr2	1039809	1040722	1040322
Chr2	1082948	1083367	1083127
Chr2	1128212	1129061	1128490
Chr2	1161511	1162382	1162120
Chr2	1188496	1189219	1188930
Chr2	1571990	1572464	1572274
Chr2	1642388	1644406	1643479
Chr2	2197978	2198828	2198452
Chr2	2200836	2201650	2201354
Chr2	2291297	2292010	2291607
Chr2	2358579	2360909	2358959
Chr2	2427442	2428249	2427847
Chr2	5923720	5924683	5924044
Chr2	6017928	6018744	6018357
Chr2	7004889	7005266	7005071
Chr2	7007257	7008079	7007901
Chr2	7103855	7104850	7104352
Chr2	7125391	7126481	7125902
Chr2	7219406	7220179	7219733
Chr2	7222964	7224188	7223716
Chr2	7244387	7246317	7245839
Chr2	7303294	7303948	7303621
Chr2	7493532	7495123	7494487
Chr2	7519748	7520370	7519978
Chr2	7576122	7577720	7577438
Chr2	7596310	7597084	7596569
Chr2	7637440	7638651	7638154
Chr2	7660168	7660852	7660511
Chr2	7831605	7833049	7832637
Chr2	7862162	7863091	7862724
Chr2	7909956	7910460	7910234
Chr2	7954397	7955061	7954579
Chr2	7994477	7996652	7996186
Chr2	8030648	8031485	8031133
Chr2	8101638	8102453	8102184
Chr2	8116918	8118979	8117924
Chr2	8211163	8212543	8211534
Chr2	8215104	8216453	8216023
Chr2	8221871	8223286	8222758
Chr2	8230207	8230930	8230571
Chr2	8232101	8232830	8232465
Chr2	8429530	8430919	8430365
Chr2	8469227	8470669	8470306
Chr2	8543639	8545020	8544123
Chr2	8549440	8550868	8549784
Chr2	8677372	8682147	8679094
Chr2	8852770	8853300	8853050
Chr2	8899637	8900427	8899941
Chr2	8967093	8967813	8967508
Chr2	9037584	9038733	9037938
Chr2	9085793	9086370	9086139
Chr2	9120104	9121766	9120438
Chr2	9140343	9141292	9140938
Chr2	9214219	9215884	9214675
Chr2	9237798	9238539	9238129
Chr2	9258081	9259549	9258513
Chr2	9430980	9432209	9431741
Chr2	9456502	9457671	9456996
Chr2	9489449	9490329	9489999
Chr2	9511201	9512341	9511648
Chr2	9516699	9517870	9517570
Chr2	9520438	9522552	9520897
Chr2	9522655	9523498	9523061
Chr2	9550713	9551468	9551146
Chr2	9568142	9569182	9568468
Chr2	9577371	9578710	9577726
Chr2	9631195	9632576	9631635
Chr2	9635368	9636525	9635963
Chr2	9642324	9643217	9642819
Chr2	9676531	9678111	9677756
Chr2	9696049	9696877	9696467
Chr2	9733106	9733860	9733417
Chr2	9784183	9785196	9784695
Chr2	9863580	9867298	9866762
Chr2	9868487	9869332	9868916
Chr2	9870375	9873718	9872792
Chr2	9874413	9875062	9874640
Chr2	9906156	9907210	9906709
Chr2	9907403	9909746	9908843
Chr2	9921514	9922435	9922188
Chr2	9923420	9927529	9924887
Chr2	9932811	9933887	9933283
Chr2	9992691	9993839	9993371
Chr2	10017113	10017862	10017541
Chr2	10073742	10075094	10074774
Chr2	10106390	10107008	10106741
Chr2	10109372	10110250	10109851
Chr2	10127322	10128129	10127716
Chr2	10191090	10191964	10191562
Chr2	10193615	10194233	10193879
Chr2	10244483	10245308	10244639
Chr2	10266088	10267349	10266497
Chr2	10297547	10298586	10297957
Chr2	10304737	10305520	10305112
Chr2	10366850	10367365	10367070
Chr2	10429030	10429967	10429356
Chr2	10437621	10438595	10438202
Chr2	10439175	10439909	10439485
Chr2	10556453	10557028	10556689
Chr2	10572637	10573169	10572886
Chr2	10831532	10833054	10832775
Chr2	10833816	10836958	10836396
Chr2	10846704	10847788	10847162
Chr2	10944536	10945693	10945239
Chr2	10999203	11000620	11000331
Chr2	11005176	11005999	11005681
Chr2	11095782	11096774	11096381
Chr2	11125358	11126156	11125786
Chr2	11139841	11140928	11140284
Chr2	11173009	11173850	11173426
Chr2	11175905	11177013	11176066
Chr2	11196456	11197495	11196967
Chr2	11213851	11215147	11214304
Chr2	11304812	11305512	11305232
Chr2	11349668	11350871	11350148
Chr2	11374113	11375009	11374547
Chr2	11382322	11383108	11382690
Chr2	11387749	11388785	11388404
Chr2	11548113	11549170	11548752
Chr2	11565259	11568049	11566979
Chr2	11683229	11684628	11683863
Chr2	11684681	11686246	11685733
Chr2	11750891	11753215	11751877
Chr2	11771194	11772006	11771636
Chr2	11828939	11829998	11829618
Chr2	11841318	11841883	11841605
Chr2	11947449	11948442	11947746
Chr2	11970318	11971479	11971210
Chr2	11987468	11988261	11987899
Chr2	11993643	11994898	11994541
Chr2	12002096	12002942	12002528
Chr2	12049159	12049861	12049581
Chr2	12076518	12077834	12076992
Chr2	12077958	12079018	12078521
Chr2	12090896	12091536	12091305
Chr2	12094341	12094998	12094754
Chr2	12107660	12108799	12108320
Chr2	12109032	12110100	12109637
Chr2	12111215	12111865	12111586
Chr2	12113297	12114904	12114043
Chr2	12123095	12124079	12123560
Chr2	12151975	12152733	12152401
Chr2	12204584	12206235	12204945
Chr2	12223828	12224698	12224145
Chr2	12233899	12234652	12234264
Chr2	12258995	12260140	12259496
Chr2	12281932	12282690	12282381
Chr2	12365246	12365897	12365589
Chr2	12430542	12431616	12431143
Chr2	12431933	12432762	12432377
Chr2	12530096	12531097	12530409
Chr2	12682854	12683486	12683187
Chr2	12774346	12775144	12774743
Chr2	12781205	12782240	12781654
Chr2	12783191	12784724	12783726
Chr2	12787864	12788653	12788116
Chr2	12813192	12814505	12813901
Chr2	12815420	12817848	12816746
Chr2	12820467	12823645	12821224
Chr2	12829622	12830585	12830078
Chr2	12904880	12905598	12905260
Chr2	12966052	12967738	12966744
Chr2	13005544	13007038	13006446
Chr2	13032974	13033579	13033170
Chr2	13146505	13147507	13147038
Chr2	13190169	13191011	13190507
Chr2	13191200	13192071	13191686
Chr2	13193424	13194291	13193858
Chr2	13219805	13220768	13220161
Chr2	13222239	13222901	13222622
Chr2	13229816	13230707	13230190
Chr2	13230844	13231742	13231448
Chr2	13245699	13246371	13246045
Chr2	13246812	13247493	13247132
Chr2	13307347	13308111	13307814
Chr2	13332607	13333489	13333194
Chr2	13390679	13391422	13391123
Chr2	13437548	13438402	13437947
Chr2	13446945	13447258	13447104
Chr2	13523642	13524273	13523912
Chr2	13528342	13530093	13528784
Chr2	13646968	13647673	13647365
Chr2	13657797	13659607	13658201
Chr2	13691567	13692312	13691964
Chr2	13768224	13769854	13768553
Chr2	13805114	13805423	13805240
Chr2	13819950	13820876	13820263
Chr2	13864508	13865763	13865366
Chr2	14021195	14021878	14021570
Chr2	14065457	14066221	14065902
Chr2	14118540	14119494	14119027
Chr2	14178810	14180770	14179531
Chr2	14211072	14212029	14211354
Chr2	14325632	14327071	14326078
Chr2	14327770	14333676	14331270
Chr2	14339540	14340375	14340027
Chr2	14534408	14535163	14534986
Chr2	14546602	14547256	14546823
Chr2	14572843	14574382	14573203
Chr2	14587676	14590002	14587959
Chr2	14593179	14594604	14594024
Chr2	14644507	14645733	14645183
Chr2	14684035	14684376	14684216
Chr2	14687393	14687953	14687713
Chr2	14733360	14733982	14733598
Chr2	14778248	14779172	14778552
Chr2	14782205	14782775	14782551
Chr2	14887836	14888902	14888180
Chr2	14945113	14945886	14945559
Chr2	14984027	14985311	14984419
Chr2	15005741	15006837	15006387
Chr2	15007690	15009996	15009648
Chr2	15084095	15085436	15084728
Chr2	15091839	15092814	15092142
Chr2	15092870	15094329	15094047
Chr2	15099258	15101395	15099615
Chr2	15103005	15104164	15103659
Chr2	15128076	15130161	15129737
Chr2	15136558	15137388	15137089
Chr2	15139283	15140174	15139648
Chr2	15149677	15151167	15150559
Chr2	15151454	15153166	15152293
Chr2	15157184	15157792	15157543
Chr2	15206628	15207486	15207012
Chr2	15237661	15238245	15237915
Chr2	15275851	15276978	15276379
Chr2	15282716	15284998	15284229
Chr2	15287235	15288510	15288177
Chr2	15493620	15494479	15493858
Chr2	15507368	15508209	15507712
Chr2	15516834	15517481	15517119
Chr2	15615819	15617080	15616264
Chr2	15624719	15625640	15625051
Chr2	15690706	15691639	15691262
Chr2	15706857	15707568	15707304
Chr2	15771315	15772396	15771767
Chr2	15783359	15785204	15783653
Chr2	15817717	15818044	15817895
Chr2	15875143	15876282	15875903
Chr2	15927133	15928366	15927428
Chr2	15969265	15969899	15969627
Chr2	15977383	15977874	15977536
Chr2	15995402	15996240	15995782
Chr2	16040502	16041454	16041164
Chr2	16058671	16059556	16058940
Chr2	16074746	16075311	16075097
Chr2	16107181	16108605	16107384
Chr2	16127511	16128253	16127843
Chr2	16289102	16289721	16289467
Chr2	16338918	16339842	16339572
Chr2	16435128	16435764	16435377
Chr2	16530413	16531956	16531337
Chr2	16641579	16642995	16642331
Chr2	16700049	16702460	16700958
Chr2	16706943	16707756	16707247
Chr2	16743433	16744673	16743952
Chr2	16745000	16746006	16745582
Chr2	16747156	16748275	16747673
Chr2	16769822	16770844	16770245
Chr2	16771416	16772612	16771919
Chr2	16930491	16931366	16931034
Chr2	16999783	17000590	17000169
Chr2	17098424	17099847	17099309
Chr2	17114748	17115571	17115074
Chr2	17130143	17130800	17130446
Chr2	17139132	17140622	17140028
Chr2	17145731	17146834	17146273
Chr2	17176886	17177715	17177178
Chr2	17188509	17189770	17189363
Chr2	17192112	17194130	17193174
Chr2	17195708	17197834	17197353
Chr2	17242268	17243173	17242763
Chr2	17260489	17263086	17261334
Chr2	17331064	17332044	17331446
Chr2	17357486	17358598	17357990
Chr2	17359421	17360709	17360256
Chr2	17443605	17444405	17443976
Chr2	17446041	17446881	17446407
Chr2	17481627	17482447	17482103
Chr2	17504414	17505117	17504773
Chr2	17613979	17615302	17614390
Chr2	17615478	17616494	17616132
Chr2	17659566	17660589	17660083
Chr2	17666435	17668105	17667757
Chr2	17725867	17727754	17727313
Chr2	17809532	17810234	17809860
Chr2	17819297	17820382	17819957
Chr2	17825641	17826204	17825912
Chr2	17839042	17840472	17839473
Chr2	17885495	17886994	17886389
Chr2	17905913	17907563	17906376
Chr2	17993209	17994000	17993565
Chr2	18000056	18001014	18000574
Chr2	18003929	18005349	18005096
Chr2	18007203	18007806	18007564
Chr2	18232565	18235551	18233731
Chr2	18235810	18237462	18236997
Chr2	18251017	18253339	18251763
Chr2	18253693	18255543	18254317
Chr2	18257979	18258581	18258276
Chr2	18363041	18364379	18363625
Chr2	18367805	18370402	18369069
Chr2	18373011	18374479	18374047
Chr2	18407933	18408687	18408453
Chr2	18409506	18410917	18410373
Chr2	18422677	18425241	18424425
Chr2	18454666	18455565	18455192
Chr2	18456574	18457325	18457059
Chr2	18466235	18467162	18466607
Chr2	18471665	18472285	18471965
Chr2	18517966	18518768	18518438
Chr2	18523006	18523896	18523457
Chr2	18533711	18534574	18534274
Chr2	18535584	18537327	18535983
Chr2	18580029	18581269	18580774
Chr2	18620067	18621113	18620523
Chr2	18681281	18682354	18681633
Chr2	18689668	18691346	18690287
Chr2	18725036	18726071	18725620
Chr2	18785919	18786810	18786404
Chr2	18801338	18802438	18801769
Chr2	18806725	18807167	18806904
Chr2	18812885	18813383	18813164
Chr2	18818787	18821008	18820310
Chr2	18821620	18823271	18822242
Chr2	18864979	18865848	18865231
Chr2	18891416	18891926	18891706
Chr2	18908670	18910355	18909403
Chr2	18911697	18913791	18912532
Chr2	18922265	18922769	18922525
Chr2	18953978	18954474	18954204
Chr2	18960874	18961731	18961117
Chr2	18980950	18981857	18981492
Chr2	18998865	19000094	18999360
Chr2	19010388	19011596	19011188
Chr2	19012470	19014196	19013719
Chr2	19020658	19021506	19021056
Chr2	19050334	19051559	19050940
Chr2	19093239	19096548	19093890
Chr2	19130998	19133719	19132481
Chr2	19157303	19158876	19158354
Chr2	19190044	19191909	19190628
Chr2	19197918	19198652	19198311
Chr2	19226892	19228995	19227579
Chr2	19298710	19299375	19299041
Chr2	19308952	19311030	19309996
Chr2	19315542	19316974	19316461
Chr2	19336002	19336833	19336533
Chr2	19370398	19371392	19371194
Chr2	19407686	19408609	19408093
Chr2	19412753	19413645	19413324
Chr2	19557262	19559853	19558676
Chr2	19599027	19599720	19599289
Chr2	19648774	19649107	19648968
Chr3	84657	85524	85165
Chr3	87604	88382	88025
Chr3	102037	102751	102333
Chr3	269029	269758	269341
Chr3	295450	297459	295805
Chr3	333751	335410	334910
Chr3	379581	380305	380058
Chr3	386305	389651	388918
Chr3	399386	403068	401622
Chr3	536075	538396	538216
Chr3	545658	546908	546070
Chr3	634128	634919	634482
Chr3	648002	649800	648804
Chr3	728063	730011	728399
Chr3	739502	740428	739963
Chr3	822280	823078	822669
Chr3	913944	914614	914319
Chr3	949121	950604	949418
Chr3	956388	956985	956716
Chr3	980316	981186	980840
Chr3	982563	983207	982885
Chr3	1120793	1121463	1121187
Chr3	1174701	1175592	1175294
Chr3	1192213	1192985	1192713
Chr3	1216586	1217175	1216820
Chr3	1267892	1269493	1268658
Chr3	1287164	1290041	1288355
Chr3	1290094	1292345	1291140
Chr3	1315015	1315705	1315489
Chr3	1352143	1353698	1353055
Chr3	1359652	1360723	1359945
Chr3	1427909	1430704	1428813
Chr3	1482059	1484300	1482771
Chr3	1485563	1487152	1486515
Chr3	1489942	1491848	1490322
Chr3	1516129	1517371	1516611
Chr3	1584445	1585182	1584704
Chr3	1678811	1679885	1679485
Chr3	1712598	1713732	1713181
Chr3	1727818	1729424	1728339
Chr3	1735815	1736253	1736053
Chr3	1775000	1776134	1775499
Chr3	1812485	1813150	1812880
Chr3	1814354	1814934	1814585
Chr3	1855802	1856820	1856383
Chr3	1929542	1930182	1929923
Chr3	2004230	2004816	2004534
Chr3	2007367	2007956	2007578
Chr3	2008236	2009088	2008568
Chr3	2011078	2012442	2011745
Chr3	2013481	2016682	2015826
Chr3	2128407	2129851	2128744
Chr3	2131540	2133054	2132048
Chr3	2169164	2170279	2169745
Chr3	2176078	2176851	2176473
Chr3	2214983	2215872	2215316
Chr3	2310943	2311296	2311157
Chr3	2314226	2314938	2314822
Chr3	2334669	2335181	2334982
Chr3	2345671	2346407	2345991
Chr3	2348325	2349743	2349068
Chr3	2352622	2353762	2353297
Chr3	2356586	2357913	2357354
Chr3	2363133	2364760	2364255
Chr3	2364956	2365536	2365171
Chr3	2383602	2384634	2384279
Chr3	2385487	2386912	2386127
Chr3	2419119	2419465	2419282
Chr3	2440361	2441847	2441305
Chr3	2475587	2476445	2476206
Chr3	2744958	2745805	2745357
Chr3	2756536	2757437	2756982
Chr3	2774103	2775551	2775025
Chr3	3048757	3049464	3048984
Chr3	3089694	3090744	3090030
Chr3	3097733	3098777	3098305
Chr3	3203110	3203924	3203486
Chr3	3371116	3372254	3371565
Chr3	3582439	3583250	3582869
Chr3	3583501	3584413	3583938
Chr3	3590905	3592186	3591567
Chr3	3592421	3593429	3593073
Chr3	3612650	3614270	3612896
Chr3	3620772	3621265	3621030
Chr3	3649942	3650918	3650496
Chr3	3657358	3658403	3658160
Chr3	3697719	3699091	3698639
Chr3	3859572	3860209	3859959
Chr3	3876037	3876731	3876380
Chr3	3919079	3919548	3919311
Chr3	4007784	4009363	4008196
Chr3	4011768	4014187	4012426
Chr3	4024326	4025074	4024668
Chr3	4077770	4078160	4077958
Chr3	4081403	4082157	4081785
Chr3	4083481	4085224	4084696
Chr3	4108674	4109291	4109098
Chr3	4118507	4122072	4120281
Chr3	4123326	4124435	4123738
Chr3	4127291	4128389	4128142
Chr3	4137741	4139326	4138142
Chr3	4145878	4146825	4146306
Chr3	4160940	4162581	4162044
Chr3	4175528	4176701	4175817
Chr3	4199531	4203113	4202804
Chr3	4310400	4314258	4311111
Chr3	4346065	4347261	4346853
Chr3	4395097	4395525	4395276
Chr3	4439863	4441975	4441695
Chr3	4482077	4483056	4482535
Chr3	4497509	4498642	4498150
Chr3	4530843	4531615	4531257
Chr3	4531934	4533101	4532578
Chr3	4541449	4542316	4541739
Chr3	4544472	4544978	4544758
Chr3	4548357	4549054	4548744
Chr3	4605798	4608011	4607037
Chr3	4641234	4642731	4642078
Chr3	4655569	4656302	4656011
Chr3	4660555	4661200	4660829
Chr3	4705794	4706585	4706286
Chr3	4740175	4741181	4740458
Chr3	4772542	4774321	4773324
Chr3	4776849	4777618	4777325
Chr3	4829002	4829587	4829255
Chr3	4837836	4842064	4840306
Chr3	4844489	4846263	4845511
Chr3	4985721	4986474	4986186
Chr3	4986973	4989158	4988706
Chr3	5000985	5002525	5001506
Chr3	5003095	5004192	5003579
Chr3	5045634	5046559	5046228
Chr3	5058082	5059357	5058379
Chr3	5064019	5065111	5064437
Chr3	5079476	5080308	5079633
Chr3	5080457	5082026	5081636
Chr3	5119185	5120206	5119780
Chr3	5120730	5126673	5122513
Chr3	5142625	5144086	5143645
Chr3	5165432	5166491	5165899
Chr3	5221784	5222510	5222209
Chr3	5233984	5237945	5236639
Chr3	5246816	5247776	5247359
Chr3	5272261	5272961	5272732
Chr3	5286880	5287415	5287074
Chr3	5350725	5352406	5351864
Chr3	5483231	5484110	5483427
Chr3	5488970	5489369	5489164
Chr3	5556261	5556797	5556509
Chr3	5610318	5611307	5610687
Chr3	5611942	5612828	5612381
Chr3	5614283	5616340	5615928
Chr3	5694736	5695463	5695060
Chr3	5730679	5731786	5731242
Chr3	5780897	5781723	5781295
Chr3	5832541	5833803	5833074
Chr3	5839237	5839551	5839404
Chr3	5840044	5841510	5840646
Chr3	5843378	5844347	5843793
Chr3	5862132	5862961	5862590
Chr3	5953998	5954847	5954368
Chr3	6093035	6094131	6093534
Chr3	6099549	6100445	6099990
Chr3	6118221	6119938	6119675
Chr3	6153189	6154258	6153938
Chr3	6159520	6161209	6160790
Chr3	6161424	6162428	6161915
Chr3	6173763	6174577	6174180
Chr3	6181682	6183208	6181917
Chr3	6190201	6191046	6190570
Chr3	6246154	6246879	6246482
Chr3	6269613	6270374	6269915
Chr3	6271176	6274191	6271386
Chr3	6327586	6328203	6327862
Chr3	6376060	6377177	6376978
Chr3	6380242	6381646	6380986
Chr3	6430232	6431002	6430765
Chr3	6525018	6526231	6525679
Chr3	6564333	6565479	6564709
Chr3	6600628	6601218	6600832
Chr3	6719604	6720559	6720121
Chr3	6779893	6780706	6780356
Chr3	6783026	6784056	6783699
Chr3	6801617	6803699	6802671
Chr3	6804299	6805493	6804895
Chr3	6839429	6840619	6840061
Chr3	6890435	6890776	6890602
Chr3	6921612	6922495	6922002
Chr3	6977115	6978684	6977637
Chr3	7160180	7161030	7160693
Chr3	7210965	7211824	7211412
Chr3	7213520	7214558	7214022
Chr3	7284597	7285568	7285120
Chr3	7297597	7298253	7297967
Chr3	7321788	7322711	7322353
Chr3	7396776	7397770	7397254
Chr3	7503007	7504013	7503808
Chr3	7592586	7594237	7593160
Chr3	7598173	7598892	7598657
Chr3	7774406	7775527	7775186
Chr3	7797247	7798225	7797796
Chr3	7833758	7834384	7834189
Chr3	7880072	7880698	7880458
Chr3	7906602	7908295	7907653
Chr3	7908429	7911075	7910258
Chr3	7958494	7959835	7959412
Chr3	8072187	8073436	8072748
Chr3	8105891	8106743	8106233
Chr3	8143928	8145149	8144797
Chr3	8150672	8151691	8151486
Chr3	8180865	8183472	8181640
Chr3	8183749	8185807	8184819
Chr3	8186175	8187715	8187003
Chr3	8196769	8197519	8197088
Chr3	8267692	8268725	8267995
Chr3	8309012	8310119	8309198
Chr3	8325668	8325976	8325828
Chr3	8437403	8438247	8438017
Chr3	8490652	8491543	8491088
Chr3	8498088	8498808	8498351
Chr3	8530705	8531411	8531109
Chr3	8561410	8562855	8562151
Chr3	8595211	8595844	8595372
Chr3	8601887	8603681	8603277
Chr3	8685332	8686694	8685620
Chr3	8986707	8987285	8986959
Chr3	9003030	9003602	9003394
Chr3	9058280	9059070	9058739
Chr3	9130824	9131772	9131240
Chr3	9131881	9132461	9132106
Chr3	9169294	9169918	9169605
Chr3	9194997	9196623	9195749
Chr3	9197167	9197792	9197366
Chr3	9255651	9256158	9255907
Chr3	9300808	9301997	9301191
Chr3	9307250	9308083	9307866
Chr3	9343365	9344076	9343773
Chr3	9372792	9374516	9373223
Chr3	9408757	9409722	9409159
Chr3	9463155	9465091	9464798
Chr3	9472302	9473343	9472591
Chr3	9486685	9487422	9487092
Chr3	9634584	9635420	9634825
Chr3	9769246	9769979	9769510
Chr3	9812574	9813494	9812987
Chr3	9841972	9842817	9842424
Chr3	9867188	9867903	9867590
Chr3	9929918	9930552	9930248
Chr3	9945451	9946350	9945860
Chr3	9958797	9960248	9959148
Chr3	10046894	10048027	10047402
Chr3	10062707	10064499	10063663
Chr3	10307189	10307687	10307368
Chr3	10308044	10309859	10308478
Chr3	10310870	10312265	10311980
Chr3	10383658	10385020	10384094
Chr3	10412983	10413541	10413295
Chr3	10588099	10589584	10588582
Chr3	10669348	10669914	10669610
Chr3	10720770	10721593	10721048
Chr3	10871627	10872518	10872165
Chr3	10910316	10911710	10910803
Chr3	10912923	10913903	10913450
Chr3	10939533	10940662	10940290
Chr3	11383543	11384714	11384216
Chr3	11792470	11793265	11792833
Chr3	11798456	11799275	11798875
Chr3	11801832	11802676	11802323
Chr3	12141480	12142032	12141819
Chr3	12449947	12450767	12450335
Chr3	12453472	12454383	12453900
Chr3	14475220	14475846	14475596
Chr3	15356851	15357683	15357301
Chr3	15905012	15905937	15905397
Chr3	15951411	15953786	15952778
Chr3	15985303	15987285	15986453
Chr3	15990885	15991953	15991394
Chr3	16186691	16187392	16186998
Chr3	16292072	16293218	16292427
Chr3	16758321	16759130	16758881
Chr3	16789035	16789922	16789637
Chr3	16817245	16818698	16818261
Chr3	17137488	17138596	17138233
Chr3	17177802	17181126	17178430
Chr3	17204303	17205073	17204665
Chr3	17383755	17384523	17384177
Chr3	17500960	17501855	17501314
Chr3	17502617	17503541	17503075
Chr3	17522561	17523664	17523294
Chr3	17551495	17553232	17551935
Chr3	17557759	17559194	17558161
Chr3	17566897	17567965	17567196
Chr3	17703769	17705717	17705194
Chr3	17719832	17721277	17720324
Chr3	17749008	17750488	17749452
Chr3	17757647	17758400	17758031
Chr3	17867873	17868634	17868228
Chr3	17881923	17882500	17882180
Chr3	17974426	17978347	17977581
Chr3	18038006	18038706	18038454
Chr3	18158448	18159138	18158791
Chr3	18252080	18252916	18252592
Chr3	18367191	18368177	18367674
Chr3	18372795	18374569	18374083
Chr3	18415435	18416837	18415903
Chr3	18469385	18470553	18470079
Chr3	18476305	18479552	18478730
Chr3	18521864	18522719	18522335
Chr3	18566709	18568050	18567180
Chr3	18637175	18637964	18637599
Chr3	18752935	18753630	18753356
Chr3	18782079	18782688	18782436
Chr3	18796364	18797663	18796826
Chr3	18797994	18799683	18798708
Chr3	18799895	18800528	18800208
Chr3	18801560	18802981	18802546
Chr3	18808536	18810302	18809757
Chr3	18814483	18815278	18814788
Chr3	18817436	18818156	18817786
Chr3	18820563	18822413	18822108
Chr3	18822956	18824871	18823320
Chr3	18839349	18840668	18839738
Chr3	18842855	18843362	18843141
Chr3	18861437	18862183	18861822
Chr3	18862917	18863762	18863377
Chr3	18877447	18878567	18877974
Chr3	18929270	18930335	18929638
Chr3	18931050	18932750	18931987
Chr3	19078974	19081267	19080131
Chr3	19092201	19092792	19092547
Chr3	19117253	19117906	19117543
Chr3	19234991	19235347	19235154
Chr3	19255840	19256466	19256119
Chr3	19261671	19262552	19262137
Chr3	19275645	19277106	19276466
Chr3	19280573	19282822	19281575
Chr3	19287359	19288061	19287664
Chr3	19311891	19312498	19312225
Chr3	19322819	19323581	19323174
Chr3	19393172	19394007	19393548
Chr3	19442360	19443313	19442787
Chr3	19444179	19444760	19444475
Chr3	19448528	19449530	19449049
Chr3	19451178	19452027	19451315
Chr3	19453233	19455065	19454125
Chr3	19534940	19536284	19535747
Chr3	19562860	19563628	19563403
Chr3	19598271	19599198	19598562
Chr3	19628354	19630080	19629316
Chr3	19695892	19696921	19696675
Chr3	19715630	19716346	19716062
Chr3	19727376	19729844	19729233
Chr3	19731835	19732837	19732308
Chr3	19791277	19792326	19791652
Chr3	19880120	19880705	19880359
Chr3	19909617	19910544	19909910
Chr3	19935947	19936451	19936234
Chr3	20008159	20009753	20009372
Chr3	20107597	20108201	20107923
Chr3	20116306	20117774	20117440
Chr3	20120975	20121838	20121378
Chr3	20243878	20244551	20244182
Chr3	20245799	20246374	20246125
Chr3	20276856	20277238	20277050
Chr3	20295593	20296119	20295933
Chr3	20346611	20348396	20347592
Chr3	20356666	20358582	20357055
Chr3	20377361	20379462	20378989
Chr3	20423039	20424217	20423653
Chr3	20428139	20429021	20428488
Chr3	20436829	20438843	20438383
Chr3	20501461	20502320	20501835
Chr3	20548719	20553349	20551313
Chr3	20556993	20558270	20557613
Chr3	20606019	20607011	20606382
Chr3	20607123	20608040	20607609
Chr3	20689241	20690894	20689706
Chr3	20752430	20753123	20752838
Chr3	20753196	20753923	20753476
Chr3	20767168	20768035	20767670
Chr3	20775344	20779443	20776776
Chr3	20805917	20806789	20806416
Chr3	20871889	20873346	20872460
Chr3	20902797	20903901	20903334
Chr3	20903992	20904899	20904317
Chr3	20913419	20914789	20914389
Chr3	20940562	20941355	20941023
Chr3	21037222	21038392	21037817
Chr3	21057806	21060072	21059095
Chr3	21060337	21062178	21061666
Chr3	21141319	21142003	21141657
Chr3	21144193	21145395	21144929
Chr3	21235911	21237558	21236549
Chr3	21241534	21243274	21242110
Chr3	21260975	21263244	21262189
Chr3	21304316	21305619	21305171
Chr3	21308887	21310169	21309731
Chr3	21366328	21367278	21366856
Chr3	21409283	21410691	21410312
Chr3	21411671	21412602	21411956
Chr3	21414614	21415674	21415267
Chr3	21430060	21431073	21430511
Chr3	21434281	21435470	21434928
Chr3	21446109	21446979	21446488
Chr3	21504423	21505226	21504781
Chr3	21509824	21510637	21510403
Chr3	21519858	21520759	21520372
Chr3	21524178	21526106	21525149
Chr3	21654404	21654778	21654585
Chr3	21674938	21675601	21675264
Chr3	21678544	21680334	21678979
Chr3	21736750	21738783	21737042
Chr3	21745872	21746883	21746521
Chr3	21829807	21831308	21830252
Chr3	21931071	21935688	21932425
Chr3	21969205	21969878	21969529
Chr3	22077642	22079099	22078215
Chr3	22141597	22142950	22142542
Chr3	22169651	22170423	22169930
Chr3	22231632	22231944	22231778
Chr3	22247792	22249385	22248953
Chr3	22303778	22304504	22304023
Chr3	22319858	22320794	22320281
Chr3	22322283	22324366	22323108
Chr3	22325986	22326706	22326398
Chr3	22327238	22328898	22328163
Chr3	22360254	22360950	22360503
Chr3	22363289	22364209	22363902
Chr3	22368182	22369632	22368727
Chr3	22370917	22371353	22371138
Chr3	22431842	22432754	22432387
Chr3	22629952	22630818	22630467
Chr3	22633778	22634657	22634265
Chr3	22650054	22651419	22650389
Chr3	22669913	22671133	22670657
Chr3	22676508	22677445	22677075
Chr3	22740665	22741693	22741360
Chr3	22776903	22778138	22777685
Chr3	22784695	22786117	22785751
Chr3	22804324	22805442	22804788
Chr3	22817229	22818598	22818159
Chr3	22859059	22860149	22859648
Chr3	22879230	22880223	22879682
Chr3	22881500	22881940	22881760
Chr3	22882780	22884131	22883440
Chr3	22886701	22887550	22886974
Chr3	22893596	22894930	22894174
Chr3	22918866	22919590	22919136
Chr3	22939306	22940020	22939775
Chr3	22941029	22941888	22941443
Chr3	22985161	22986035	22985506
Chr3	22990803	22991849	22991263
Chr3	22992612	22996025	22993081
Chr3	23115866	23116756	23116154
Chr3	23158799	23159429	23159174
Chr3	23162066	23163915	23162949
Chr3	23200767	23201474	23201077
Chr3	23276162	23276580	23276367
Chr3	23276669	23277826	23277233
Chr3	23277897	23278852	23278433
Chr3	23281415	23282029	23281827
Chr3	23286600	23289274	23288539
Chr3	23291301	23293257	23291894
Chr3	23301528	23302315	23302015
Chr3	23344772	23345607	23345153
Chr3	23352013	23353106	23352287
Chr3	23360382	23361341	23360949
Chr3	23362989	23363738	23363468
Chr3	23383163	23384271	23383542
Chr3	23422563	23424287	23423852
Chr4	84709	85547	85018
Chr4	148173	148881	148583
Chr4	299078	299636	299278
Chr4	361352	362459	361746
Chr4	386367	387547	386906
Chr4	404272	405028	404582
Chr4	407958	408814	408364
Chr4	459179	460269	459635
Chr4	473538	474623	474066
Chr4	484659	485518	485028
Chr4	524486	525872	525330
Chr4	526141	527226	526594
Chr4	549214	550547	550198
Chr4	564532	566618	566143
Chr4	611043	611591	611368
Chr4	714659	715425	714931
Chr4	721774	722699	722209
Chr4	724836	725762	725239
Chr4	743791	744659	744224
Chr4	809907	810826	810514
Chr4	843448	844647	843796
Chr4	853090	854135	853635
Chr4	947639	948634	948119
Chr4	1032989	1033520	1033213
Chr4	1043940	1047183	1046629
Chr4	1066711	1067343	1066941
Chr4	1178669	1179291	1178945
Chr4	1203568	1204383	1203901
Chr4	1235124	1235816	1235437
Chr4	1257492	1258218	1257792
Chr4	1338096	1339079	1338525
Chr4	1379177	1380043	1379630
Chr4	1382095	1383111	1382532
Chr4	1414703	1416027	1415570
Chr4	1494856	1495925	1495182
Chr4	1499543	1501067	1500078
Chr4	1514133	1515275	1514814
Chr4	1579504	1580199	1579941
Chr4	2029178	2030486	2030220
Chr4	2119106	2119977	2119434
Chr4	2333296	2334087	2333673
Chr4	2447662	2448186	2448023
Chr4	2532439	2533028	2532814
Chr4	2566583	2567712	2567124
Chr4	2576034	2577127	2576629
Chr4	2587014	2587973	2587872
Chr4	2619970	2620961	2620479
Chr4	2717418	2718323	2717925
Chr4	2719724	2720596	2719892
Chr4	5155302	5156231	5155759
Chr4	5738385	5739875	5738967
Chr4	5739936	5742541	5741702
Chr4	5757580	5758679	5758039
Chr4	5792209	5794082	5793615
Chr4	6217046	6218420	6217749
Chr4	6443201	6443879	6443460
Chr4	6444548	6445347	6444959
Chr4	6793662	6795330	6794729
Chr4	6796182	6797007	6796583
Chr4	6862092	6863392	6862570
Chr4	6863536	6865003	6864350
Chr4	6874151	6876227	6875235
Chr4	7284160	7284792	7284394
Chr4	7305116	7306351	7306019
Chr4	7348832	7349788	7349333
Chr4	7489481	7492258	7490526
Chr4	7492659	7494737	7493837
Chr4	7757197	7759647	7757655
Chr4	7760325	7761633	7761201
Chr4	7785004	7787811	7787292
Chr4	7860146	7861174	7860728
Chr4	7868490	7869849	7869041
Chr4	7926408	7927103	7926681
Chr4	7961426	7962712	7962255
Chr4	7963001	7964628	7964227
Chr4	8015045	8015833	8015502
Chr4	8333609	8334397	8333925
Chr4	8466686	8468311	8467852
Chr4	8537856	8538816	8538241
Chr4	8565066	8565799	8565396
Chr4	8711160	8712124	8711830
Chr4	8826234	8826816	8826365
Chr4	8832640	8833265	8832890
Chr4	8833702	8834661	8834145
Chr4	8850730	8851693	8851236
Chr4	8879445	8880123	8879694
Chr4	8976321	8976664	8976499
Chr4	8985479	8985860	8985684
Chr4	9030675	9031510	9031093
Chr4	9249958	9250767	9250490
Chr4	9251252	9252960	9252428
Chr4	9253682	9254594	9254145
Chr4	9255767	9256886	9256400
Chr4	9273772	9274617	9274310
Chr4	9276550	9278785	9278369
Chr4	9347508	9348086	9347823
Chr4	9371171	9372416	9372196
Chr4	9382893	9383976	9383452
Chr4	9419854	9420500	9420166
Chr4	9421856	9423188	9422378
Chr4	9428512	9429388	9429138
Chr4	9445593	9446410	9445939
Chr4	9446851	9447923	9447441
Chr4	9496106	9496577	9496370
Chr4	9660342	9661067	9660919
Chr4	9664424	9666366	9665648
Chr4	9730008	9732408	9731777
Chr4	9737863	9739897	9739482
Chr4	9756572	9760863	9759188
Chr4	9783636	9784213	9783903
Chr4	9815127	9817016	9816295
Chr4	9817187	9819776	9817708
Chr4	9834886	9836028	9835505
Chr4	9847492	9848809	9847763
Chr4	9848971	9849706	9849349
Chr4	9850617	9851290	9851014
Chr4	9864464	9865232	9864868
Chr4	9873729	9874729	9874132
Chr4	9896446	9898098	9896789
Chr4	9929249	9930852	9929659
Chr4	9935427	9936823	9935949
Chr4	9993274	9995325	9994391
Chr4	10003045	10003617	10003412
Chr4	10010989	10012621	10011956
Chr4	10029821	10030569	10030216
Chr4	10167740	10168978	10168029
Chr4	10274890	10275929	10275150
Chr4	10287143	10289004	10288554
Chr4	10321455	10322182	10321808
Chr4	10327499	10329396	10328905
Chr4	10350458	10351470	10351053
Chr4	10353127	10354076	10353635
Chr4	10355331	10356130	10355606
Chr4	10380707	10382630	10381163
Chr4	10397747	10399155	10398575
Chr4	10463073	10463631	10463400
Chr4	10497993	10498569	10498375
Chr4	10507980	10509149	10508476
Chr4	10511515	10513081	10512140
Chr4	10577629	10578499	10578176
Chr4	10579395	10580104	10579588
Chr4	10596747	10597444	10597120
Chr4	10649470	10650531	10650309
Chr4	10712625	10713574	10712876
Chr4	10715559	10716273	10716029
Chr4	10721823	10722817	10722173
Chr4	10812787	10813736	10813240
Chr4	10839925	10841030	10840469
Chr4	11001443	11002169	11001772
Chr4	11021093	11022030	11021383
Chr4	11122417	11123409	11122803
Chr4	11153778	11158377	11154408
Chr4	11178966	11179645	11179201
Chr4	11201011	11201734	11201405
Chr4	11354764	11355835	11355324
Chr4	11415625	11417924	11417233
Chr4	11442584	11443580	11442991
Chr4	11444190	11445886	11444819
Chr4	11552986	11554422	11554030
Chr4	11568357	11569645	11568705
Chr4	11603924	11605107	11604614
Chr4	11629346	11629888	11629687
Chr4	11630675	11632221	11631879
Chr4	11632528	11633796	11633009
Chr4	11661829	11663185	11662596
Chr4	11744326	11746723	11745302
Chr4	11749969	11750977	11750358
Chr4	11764292	11765207	11764678
Chr4	11875703	11877287	11876139
Chr4	11883245	11884282	11883705
Chr4	11886838	11887765	11887263
Chr4	11896686	11897708	11897001
Chr4	11928797	11929621	11929067
Chr4	11967578	11969358	11968053
Chr4	11969681	11973193	11971645
Chr4	11974176	11974862	11974648
Chr4	11995759	11997208	11996590
Chr4	12045707	12048072	12047371
Chr4	12062981	12064162	12063815
Chr4	12085434	12086837	12086268
Chr4	12143573	12144462	12143960
Chr4	12317270	12318017	12317666
Chr4	12374797	12376777	12375250
Chr4	12379379	12380521	12379802
Chr4	12467135	12467955	12467737
Chr4	12493658	12495033	12494797
Chr4	12501212	12504070	12503460
Chr4	12522156	12524509	12522657
Chr4	12536357	12537188	12536867
Chr4	12568603	12569257	12569035
Chr4	12572663	12574291	12573297
Chr4	12725520	12726226	12725895
Chr4	12835731	12837417	12836219
Chr4	12854666	12855381	12854990
Chr4	12863521	12864817	12864325
Chr4	12966727	12967517	12967083
Chr4	12976328	12977543	12976857
Chr4	13016001	13017006	13016417
Chr4	13017419	13018532	13018018
Chr4	13018940	13019831	13019441
Chr4	13020527	13022087	13021417
Chr4	13022582	13024260	13023545
Chr4	13069071	13070542	13069893
Chr4	13072635	13073719	13073059
Chr4	13079291	13081060	13080421
Chr4	13223150	13224606	13223984
Chr4	13249875	13250640	13250214
Chr4	13279509	13280251	13279915
Chr4	13399893	13400671	13400226
Chr4	13460367	13461540	13460987
Chr4	13462588	13463609	13463197
Chr4	13651886	13653506	13652555
Chr4	13657746	13659017	13658118
Chr4	13659169	13661136	13660628
Chr4	13672211	13672922	13672592
Chr4	13674528	13675580	13675174
Chr4	13684982	13686985	13686064
Chr4	13708858	13711027	13709561
Chr4	13711713	13712752	13712220
Chr4	13728844	13729679	13729143
Chr4	13738847	13739488	13739145
Chr4	13749030	13750504	13750172
Chr4	13761440	13762238	13761895
Chr4	13809361	13810779	13810570
Chr4	13837464	13838929	13838251
Chr4	13888421	13891097	13889166
Chr4	13910774	13912055	13911678
Chr4	13976035	13977463	13976618
Chr4	13998030	13999262	13998649
Chr4	14000584	14001290	14000986
Chr4	14047598	14048833	14047941
Chr4	14097007	14097944	14097404
Chr4	14104510	14106385	14105606
Chr4	14117407	14118840	14118341
Chr4	14163618	14166558	14165696
Chr4	14325174	14326553	14325570
Chr4	14332665	14333594	14333144
Chr4	14343023	14344230	14343509
Chr4	14358567	14359741	14358978
Chr4	14372045	14375602	14372948
Chr4	14393305	14394092	14393493
Chr4	14394219	14395451	14394799
Chr4	14442663	14443499	14443113
Chr4	14545336	14546558	14545868
Chr4	14547272	14548208	14547853
Chr4	14550435	14551134	14550771
Chr4	14558077	14558869	14558560
Chr4	14577661	14578968	14578482
Chr4	14579078	14582327	14581067
Chr4	14601047	14601517	14601305
Chr4	14639135	14639676	14639430
Chr4	14643471	14644914	14644042
Chr4	14645628	14646615	14646029
Chr4	14654501	14656505	14655293
Chr4	14707609	14708885	14708387
Chr4	14733989	14735202	14734412
Chr4	14774977	14775680	14775228
Chr4	14779654	14780826	14780072
Chr4	14781921	14782830	14782260
Chr4	14796321	14797293	14796496
Chr4	14819802	14823901	14822881
Chr4	14841162	14841816	14841330
Chr4	14842056	14848550	14846133
Chr4	14851074	14851852	14851317
Chr4	14881145	14883823	14881698
Chr4	14902057	14903132	14902718
Chr4	14912669	14914182	14913624
Chr4	14999184	15001014	15000657
Chr4	15053689	15054534	15054299
Chr4	15102872	15103447	15103090
Chr4	15110504	15111263	15111012
Chr4	15230999	15231743	15231389
Chr4	15289289	15291050	15289769
Chr4	15291584	15294613	15291947
Chr4	15380923	15385516	15381816
Chr4	15392740	15393354	15393027
Chr4	15396991	15397581	15397267
Chr4	15426010	15427237	15426882
Chr4	15485967	15490795	15486229
Chr4	15580034	15581237	15580762
Chr4	15598000	15599999	15599192
Chr4	15674465	15676785	15676082
Chr4	15676841	15678499	15677931
Chr4	15706644	15707639	15707105
Chr4	15779660	15780271	15779961
Chr4	15815065	15815643	15815344
Chr4	15816976	15819927	15817624
Chr4	15871771	15873532	15873266
Chr4	15917471	15918881	15918205
Chr4	15939292	15940935	15939761
Chr4	15941180	15941836	15941414
Chr4	15958489	15959883	15958876
Chr4	15992412	15994233	15993303
Chr4	16090281	16091939	16091589
Chr4	16135895	16136864	16136428
Chr4	16255840	16256732	16256173
Chr4	16274821	16275823	16275194
Chr4	16344561	16345477	16345055
Chr4	16354666	16358047	16357349
Chr4	16384875	16386788	16385472
Chr4	16393224	16393962	16393647
Chr4	16437120	16438994	16438158
Chr4	16440074	16441552	16441245
Chr4	16449210	16450869	16449914
Chr4	16450973	16453092	16451613
Chr4	16522876	16523368	16523129
Chr4	16533068	16534680	16533916
Chr4	16562215	16564206	16563756
Chr4	16565188	16567028	16566108
Chr4	16582656	16584005	16583034
Chr4	16586637	16588175	16587116
Chr4	16688897	16690200	16689699
Chr4	16709936	16711740	16710597
Chr4	16714658	16715683	16715086
Chr4	16741550	16743286	16742451
Chr4	16758081	16759428	16758530
Chr4	16767238	16767880	16767541
Chr4	16845448	16846414	16846132
Chr4	16854218	16855964	16854878
Chr4	16859557	16860701	16860167
Chr4	16890716	16892468	16891059
Chr4	16892648	16893296	16892935
Chr4	16895411	16896256	16895966
Chr4	16950754	16951755	16951250
Chr4	16980264	16981076	16980630
Chr4	17000503	17002468	17001993
Chr4	17005757	17006846	17006420
Chr4	17018274	17018993	17018492
Chr4	17047120	17050812	17050297
Chr4	17085770	17088149	17086485
Chr4	17114255	17115905	17115281
Chr4	17119326	17120237	17119817
Chr4	17150366	17151009	17150704
Chr4	17181918	17182921	17182281
Chr4	17183957	17184893	17184663
Chr4	17188963	17190020	17189495
Chr4	17193008	17194499	17193439
Chr4	17278528	17283136	17282815
Chr4	17303900	17305988	17304714
Chr4	17315974	17316999	17316462
Chr4	17318095	17320469	17318682
Chr4	17322077	17324829	17322641
Chr4	17331557	17332736	17332279
Chr4	17334174	17336505	17336216
Chr4	17371710	17373272	17372122
Chr4	17378385	17379151	17378815
Chr4	17395281	17396755	17395767
Chr4	17397166	17399838	17398925
Chr4	17399928	17400733	17400343
Chr4	17404582	17405564	17404997
Chr4	17407666	17411100	17408300
Chr4	17431375	17432824	17432177
Chr4	17441388	17442404	17441876
Chr4	17457342	17457739	17457550
Chr4	17468988	17469631	17469351
Chr4	17471266	17472380	17472033
Chr4	17502365	17502898	17502615
Chr4	17518607	17520774	17520036
Chr4	17523224	17524589	17523688
Chr4	17524854	17525860	17525352
Chr4	17533260	17534472	17533781
Chr4	17534770	17535708	17535187
Chr4	17536733	17538672	17538116
Chr4	17538850	17541176	17539928
Chr4	17561601	17562369	17561955
Chr4	17570774	17572136	17571823
Chr4	17575594	17576758	17576159
Chr4	17578653	17580980	17579440
Chr4	17581591	17582550	17582087
Chr4	17604980	17606092	17605564
Chr4	17618519	17619199	17618723
Chr4	17640642	17641405	17641046
Chr4	17642829	17643756	17643336
Chr4	17667431	17668255	17667814
Chr4	17686686	17688126	17687607
Chr4	17689739	17690485	17690196
Chr4	17694439	17695338	17694887
Chr4	17699739	17700730	17700326
Chr4	17727357	17728469	17728008
Chr4	17730186	17731249	17730800
Chr4	17732942	17733881	17733311
Chr4	17734012	17736056	17735586
Chr4	17742370	17744735	17742978
Chr4	17754082	17754596	17754295
Chr4	17763453	17765205	17764210
Chr4	17772245	17773206	17772707
Chr4	17776064	17776808	17776408
Chr4	17781693	17782956	17782650
Chr4	17784117	17785102	17784513
Chr4	17794198	17795097	17794751
Chr4	17815020	17816118	17815647
Chr4	17985673	17986645	17986254
Chr4	18018178	18020661	18019016
Chr4	18052134	18053796	18053588
Chr4	18125463	18126075	18125837
Chr4	18127833	18129936	18128359
Chr4	18190489	18192110	18190990
Chr4	18206341	18209144	18207103
Chr4	18239654	18240673	18240157
Chr4	18295598	18296981	18296697
Chr4	18313999	18314804	18314497
Chr4	18318067	18318952	18318451
Chr4	18321902	18323882	18322797
Chr4	18328453	18331058	18329829
Chr4	18361437	18362446	18362143
Chr4	18370498	18371401	18370944
Chr4	18433421	18434146	18433873
Chr4	18452833	18453826	18453398
Chr4	18471945	18472770	18472353
Chr4	18483308	18485342	18484529
Chr4	18510352	18511501	18510954
Chr4	18551719	18553167	18552774
Chr4	18569149	18570923	18570460
Chr5	31087	32143	31507
Chr5	74549	76861	75305
Chr5	79171	80608	79785
Chr5	99552	100325	99806
Chr5	154280	155929	154854
Chr5	158420	159528	158980
Chr5	173708	174678	174020
Chr5	210138	211450	210619
Chr5	217455	218250	217822
Chr5	266510	267400	266795
Chr5	270329	273001	271172
Chr5	279283	280511	279750
Chr5	283733	284627	283981
Chr5	288545	291892	291377
Chr5	308549	309670	309193
Chr5	311878	313472	312497
Chr5	325419	326330	325861
Chr5	326686	328052	327590
Chr5	331394	332480	332092
Chr5	337940	339804	338698
Chr5	340621	341575	341038
Chr5	387700	388317	387958
Chr5	388595	389360	388969
Chr5	443914	444928	444722
Chr5	463869	464506	464107
Chr5	520070	522495	520215
Chr5	531192	532159	531619
Chr5	534736	535416	534962
Chr5	565626	567092	566422
Chr5	619630	620198	619842
Chr5	669159	670410	670130
Chr5	675600	676325	676069
Chr5	689699	690395	689963
Chr5	721549	722073	721860
Chr5	728879	729617	729315
Chr5	742181	743119	742641
Chr5	765968	767608	766559
Chr5	782745	783649	783245
Chr5	784508	786671	786307
Chr5	799669	801328	800846
Chr5	816574	817109	816859
Chr5	827723	829400	828881
Chr5	832558	835161	834679
Chr5	915834	917263	916577
Chr5	924775	926071	925513
Chr5	945253	946002	945617
Chr5	961741	963017	962160
Chr5	973562	974636	974222
Chr5	987206	988587	987811
Chr5	1022659	1023673	1023005
Chr5	1043999	1045133	1044623
Chr5	1187233	1187883	1187669
Chr5	1265451	1267095	1266365
Chr5	1268779	1269763	1269191
Chr5	1270005	1271198	1270845
Chr5	1291185	1292165	1291854
Chr5	1380254	1381246	1380816
[truncated: 552 more rows]

[truncated: 12 more sheets: FLC_seedlings, FLM_seedlings, JAG_mixed, LFY_stage0, PI_stage4, RGA_mixed, SEP3_mixed, SEP3_stage2, SEP3_stage4, SEP3_stage8, SOC1_seedlings, SVP_seedlings]
