# Supplementary material for: Architecture of gene regulatory networks controlling flower development in Arabidopsis thaliana
Source: Nat Commun. 2018 Oct 31;9:4534. doi: 10.1038/s41467-018-06772-3 (PMC6208445; doi:10.1038/s41467-018-06772-3)
Supplement: Supplementary file 5 — Supplementary Data 3 [file 41467_2018_6772_MOESM5_ESM.xlsx]

## Sheet: Supplementary Data 3
Supplementary Data 3: Target genes by floral regulators
Gene ID	Name	Number of regulators	Regulators
AT1G01020	ARV1	7	AP1,FLM,JAG,LFY,PI,SEP3,SVP
AT1G01030	NGA3	5	AP1,JAG,LFY,PI,SEP3
AT1G01040	SUS1	6	AP2,BLR,FLM,RGA,SEP3,SVP
AT1G01050	PPa1	1	LFY
AT1G01060	LHY1	1	RGA
AT1G01070	UMAMIT28	2	BLR,RGA
AT1G01073		1	BLR
AT1G01080		2	FLM,SVP
AT1G01090	PDH-E1 ALPHA	2	FLM,SVP
AT1G01100		2	FLM,SVP
AT1G01110	IQD18	9	AG,AP1,AP3,BLR,ETT,FLM,PI,SEP3,SVP
AT1G01115		8	AG,AP1,AP3,BLR,ETT,LFY,PI,SEP3
AT1G01120	KCS1	2	ETT,SEP3
AT1G01130		4	ETT,PI,SEP3,SVP
AT1G01140	SnRK3.12	6	BLR,ETT,JAG,RGA,SEP3,SVP
AT1G01150		6	ETT,FLC,FLM,LFY,SOC1,SVP
AT1G01160	GIF2	5	FLC,FLM,LFY,SOC1,SVP
AT1G01170		6	FLC,FLM,LFY,RGA,SOC1,SVP
AT1G01180		2	LFY,RGA
AT1G01190	CYP78A8	1	SEP3
AT1G01200	RABA3	2	BLR,SEP3
AT1G01210		2	BLR,SEP3
AT1G01220	FKGP	1	BLR
AT1G01230		2	ETT,RGA
AT1G01240		4	BLR,ETT,JAG,RGA
AT1G01250		4	BLR,ETT,FLM,JAG
AT1G01260	JAM2	3	BLR,ETT,FLM
AT1G01290	CNX3	4	BLR,ETT,JAG,SEP3
AT1G01300		5	BLR,ETT,JAG,LFY,SEP3
AT1G01305		9	AP2,BLR,ETT,FLM,JAG,LFY,RGA,SEP3,SVP
AT1G01310		7	AP2,BLR,ETT,FLM,LFY,RGA,SVP
AT1G01320		7	AG,AP2,AP3,ETT,PI,RGA,SEP3
AT1G01355		4	BLR,PI,RGA,SEP3
AT1G01360	RCAR1	4	BLR,PI,RGA,SEP3
AT1G01370	HTR12	5	AP2,BLR,PI,RGA,SEP3
AT1G01380	ETC1	1	AP2
AT1G01410	PUM22	1	ETT
AT1G01420	UGT72B3	7	AP2,BLR,ETT,FLM,JAG,LFY,SEP3
AT1G01430	TBL25	7	AP2,BLR,ETT,FLM,JAG,LFY,SEP3
AT1G01440		4	BLR,FLM,LFY,SEP3
AT1G01450		2	BLR,RGA
AT1G01453		1	RGA
AT1G01460	PIPK11	2	RGA,SVP
AT1G01470	LSR3	2	BLR,SVP
AT1G01471		2	BLR,SVP
AT1G01480	AT-ACC2	5	BLR,ETT,LFY,SEP3,SVP
AT1G01490		6	BLR,ETT,JAG,LFY,RGA,SEP3
AT1G01500		6	BLR,ETT,JAG,LFY,RGA,SEP3
AT1G01510	DOQ	3	BLR,ETT,RGA
AT1G01520	ASG4	1	RGA
AT1G01530	AGL28	4	AG,ETT,RGA,SEP3
AT1G01540		4	AG,ETT,LFY,SEP3
AT1G01550	BPS1	6	BLR,ETT,JAG,LFY,RGA,SVP
AT1G01560	MPK11	6	BLR,ETT,JAG,LFY,RGA,SVP
AT1G01570		8	AP2,BLR,FLM,JAG,LFY,PI,RGA,SEP3
AT1G01580	FRO2	8	AP2,BLR,FLM,JAG,LFY,PI,RGA,SEP3
AT1G01590	FRO1	2	BLR,SEP3
AT1G01600	CYP86A4	5	ETT,JAG,RGA,SEP3,SVP
AT1G01610	GPAT4	5	BLR,ETT,LFY,SEP3,SVP
AT1G01620	TMP-B	6	AP2,BLR,ETT,LFY,SEP3,SVP
AT1G01630		6	AP2,BLR,ETT,LFY,SEP3,SVP
AT1G01640		1	SVP
AT1G01650	SPPL4	7	AP3,BLR,ETT,JAG,PI,RGA,SEP3
AT1G01660		4	BLR,ETT,JAG,RGA
AT1G01670		1	LFY
AT1G01680	PUB54	1	LFY
AT1G01690	PRD3	1	LFY
AT1G01720	ATAF1	8	AP3,ETT,FLM,LFY,PI,RGA,SEP3,SVP
AT1G01725		8	AP3,ETT,FLM,LFY,PI,RGA,SEP3,SVP
AT1G01730		8	AP3,ETT,FLM,LFY,PI,RGA,SEP3,SVP
AT1G01820	PEX11C	2	JAG,RGA
AT1G01830		5	BLR,ETT,FLM,JAG,RGA
AT1G01840		5	BLR,ETT,FLM,JAG,RGA
AT1G01860	PFC1	4	AP3,BLR,ETT,RGA
AT1G01880		4	AP2,AP3,RGA,SEP3
AT1G01900	SBTI1.1	4	AP2,AP3,RGA,SEP3
AT1G01930		1	RGA
AT1G01940		1	RGA
AT1G01950	AtKINUb	1	RGA
AT1G01980		1	AP1
AT1G01990		1	AP1
AT1G02020		1	LFY
AT1G02030		1	LFY
AT1G02050	PSKA	6	AP1,BLR,ETT,JAG,RGA,SEP3
AT1G02060		11	AG,AP1,AP2,AP3,BLR,ETT,FLM,JAG,PI,RGA,SEP3
AT1G02065	SPL8	11	AG,AP1,AP2,AP3,BLR,ETT,FLM,JAG,PI,RGA,SEP3
AT1G02070		10	AP1,AP2,AP3,BLR,ETT,JAG,LFY,PI,RGA,SEP3
AT1G02074		9	AP2,AP3,BLR,ETT,JAG,LFY,PI,RGA,SEP3
AT1G02080		7	AP2,AP3,BLR,LFY,PI,RGA,SEP3
AT1G02130	RABD2A	1	BLR
AT1G02170	MCP1b	8	AP2,BLR,ETT,FLM,JAG,LFY,RGA,SEP3
AT1G02180		8	AP2,BLR,ETT,FLM,JAG,LFY,RGA,SEP3
AT1G02190		8	AP2,BLR,ETT,FLM,JAG,LFY,RGA,SEP3
AT1G02205	CER22	4	AP2,LFY,RGA,SEP3
AT1G02210		6	BLR,ETT,FLM,JAG,RGA,SEP3
AT1G02220	NAC003	5	AP3,BLR,RGA,SEP3,SVP
AT1G02230	NAC004	4	BLR,ETT,LFY,RGA
AT1G02250	NAC005	3	BLR,ETT,RGA
AT1G02260		1	BLR
AT1G02290		2	FLM,SVP
AT1G02300		2	FLM,SVP
AT1G02305		2	FLM,SVP
AT1G02330		2	LFY,SVP
AT1G02335	PDGLP2	2	LFY,SVP
AT1G02340	RSF1	6	AP2,BLR,FLM,LFY,SEP3,SVP
AT1G02350		7	AP2,BLR,ETT,FLM,LFY,SEP3,SVP
AT1G02360		2	ETT,LFY
AT1G02370		2	ETT,LFY
AT1G02391		2	BLR,ETT
AT1G02400	GA2OX6	4	BLR,ETT,LFY,SVP
AT1G02405		4	BLR,ETT,LFY,SVP
AT1G02410		4	BLR,ETT,LFY,SVP
AT1G02430	ATARFD1B	2	BLR,RGA
AT1G02440	ATARFD1A	2	BLR,RGA
AT1G02450	NIMIN1	2	BLR,RGA
AT1G02460		4	AP3,BLR,PI,SEP3
AT1G02470		1	LFY
AT1G02475		1	LFY
AT1G02490		1	LFY
AT1G02500	SAM1	1	LFY
AT1G02510	TPK4	1	SEP3
AT1G02520	PGP11	1	SEP3
AT1G02590		9	AG,AP3,BLR,ETT,FLM,PI,RGA,SEP3,SVP
AT1G02610		9	AG,AP3,BLR,ETT,FLM,PI,RGA,SEP3,SVP
AT1G02620		8	AG,AP3,BLR,ETT,FLM,PI,SEP3,SVP
AT1G02630		4	BLR,LFY,RGA,SVP
AT1G02640	BXL2	8	AP3,BLR,FLM,JAG,LFY,PI,RGA,SVP
AT1G02650		8	AP3,BLR,FLM,JAG,LFY,PI,RGA,SVP
AT1G02660		1	SVP
AT1G02670		1	SVP
AT1G02700		1	FLM
AT1G02710		1	FLM
AT1G02720	GATL5	1	SEP3
AT1G02730	SOS6	1	PI
AT1G02740		1	LFY
AT1G02750		1	LFY
AT1G02770		3	BLR,RGA,SEP3
AT1G02780	emb2386	3	BLR,RGA,SEP3
AT1G02790	PGA4	1	SEP3
AT1G02800	CEL2	1	SEP3
AT1G02850	BGLU11	3	BLR,FLM,SEP3
AT1G02860	NLA	1	BLR
AT1G02880	TPK1	1	BLR
AT1G02890		3	BLR,ETT,JAG
AT1G02900	RALFL1	3	BLR,ETT,JAG
AT1G02920	GSTF7	1	LFY
AT1G02930	GSTF6	1	LFY
AT1G02940	GSTF5	1	LFY
AT1G02960		2	BLR,LFY
AT1G02965		2	BLR,LFY
AT1G02970	WEE1	1	BLR
AT1G03000	PEX6	1	BLR
AT1G03010		1	BLR
AT1G03020		2	BLR,LFY
AT1G03022		2	BLR,LFY
AT1G03030		2	BLR,LFY
AT1G03040		1	BLR
AT1G03050		1	BLR
AT1G03080	NET1D	2	BLR,SEP3
AT1G03090	MCCA	2	BLR,SEP3
AT1G03100		1	BLR
AT1G03103		1	BLR
AT1G03106		1	BLR
AT1G03110	TRM82	1	BLR
AT1G03120	RAB28	3	BLR,RGA,SEP3
AT1G03130	PSAD-2	3	BLR,RGA,SEP3
AT1G03140		2	RGA,SEP3
AT1G03150		2	RGA,SEP3
AT1G03170	FTM5	9	AG,AP1,AP3,BLR,ETT,JAG,PI,RGA,SEP3
AT1G03180		8	AG,AP1,AP3,BLR,ETT,JAG,PI,SEP3
AT1G03190	UVH6	8	AG,AP1,AP3,BLR,ETT,JAG,PI,SEP3
AT1G03200		1	LFY
AT1G03210		1	LFY
AT1G03220		4	BLR,FLM,LFY,SEP3
AT1G03230		2	FLM,LFY
AT1G03240		1	LFY
AT1G03250		1	LFY
AT1G03290		1	LFY
AT1G03300	DUF1	6	AG,AP3,BLR,PI,RGA,SEP3
AT1G03310	ISA2	6	AG,AP3,BLR,PI,RGA,SEP3
AT1G03390		1	BLR
AT1G03400		1	BLR
AT1G03410	2A6	4	BLR,ETT,RGA,SEP3
AT1G03430	AHP5	4	BLR,ETT,RGA,SEP3
AT1G03440		4	ETT,FLM,RGA,SEP3
AT1G03457	BRN2	2	RGA,SEP3
AT1G03470	NET3A	1	LFY
AT1G03475	LIN2	1	LFY
AT1G03510		1	FLM
AT1G03520		1	FLM
AT1G03530	NAF1	1	AG
AT1G03540		1	AG
AT1G03550	SCAMP4	1	LFY
AT1G03560		1	LFY
AT1G03590		2	ETT,SEP3
AT1G03600	PSB27	3	BLR,ETT,SEP3
AT1G03610		3	BLR,ETT,SEP3
AT1G03620		1	FLM
AT1G03630	PORC	1	FLM
AT1G03720		2	BLR,SEP3
AT1G03730		4	BLR,ETT,RGA,SEP3
AT1G03740		4	ETT,PI,RGA,SEP3
AT1G03750	CHR9	1	PI
AT1G03790	TZF4	1	RGA
AT1G03800	ERF10	3	BLR,FLM,RGA
AT1G03810		4	BLR,FLM,LFY,RGA
AT1G03820		4	BLR,FLM,LFY,RGA
AT1G03840	MGP	4	AP2,BLR,JAG,RGA
AT1G03850	GRXS13	2	BLR,LFY
AT1G03860	PHB2	5	AG,AP3,BLR,PI,SEP3
AT1G03870	FLA9	5	AG,AP3,BLR,PI,SEP3
AT1G03880	CRU2	5	AG,AP3,BLR,PI,SEP3
AT1G03930	CKL9BETA	2	ETT,RGA
AT1G04000		6	AP3,ETT,FLM,PI,RGA,SVP
AT1G04050	SUVR1	1	BLR
AT1G04070	TOM22-I	1	BLR
AT1G04080	PRP39	1	BLR
AT1G04120	MRP5	2	BLR,RGA
AT1G04130	TPR2	2	BLR,RGA
AT1G04140		1	PI
AT1G04150		9	AP2,AP3,BLR,FLM,JAG,LFY,PI,RGA,SEP3
AT1G04160	XIB	9	AP2,AP3,BLR,FLM,JAG,LFY,PI,RGA,SEP3
AT1G04170	EIF2 GAMMA	1	SVP
AT1G04171		1	SVP
AT1G04180	YUC9	1	BLR
AT1G04220	KCS2	3	AP2,BLR,SEP3
AT1G04240	SHY2	5	BLR,LFY,PI,RGA,SEP3
AT1G04250	IAA17	5	AP1,BLR,LFY,RGA,SEP3
AT1G04260	PRA1.D	9	AG,AP3,FLC,FLM,LFY,PI,SEP3,SOC1,SVP
AT1G04270	RPS15	9	AG,AP3,FLC,FLM,LFY,PI,SEP3,SOC1,SVP
AT1G04280		9	AG,AP3,FLC,FLM,LFY,PI,SEP3,SOC1,SVP
AT1G04310	ERS2	3	ETT,SEP3,SOC1
AT1G04330		3	ETT,SEP3,SOC1
AT1G04370	ERF14	4	AG,AP1,BLR,SEP3
AT1G04380		1	BLR
AT1G04390		2	BLR,SVP
AT1G04400	PHH1	8	AG,AP1,AP3,BLR,FLM,PI,SEP3,SVP
AT1G04410	c-NAD-MDH1	8	AG,AP1,AP3,BLR,FLM,PI,SEP3,SVP
AT1G04420		6	AP1,BLR,FLM,PI,SEP3,SVP
AT1G04430		2	BLR,SEP3
AT1G04470		3	AP3,RGA,SEP3
AT1G04480		3	AP3,RGA,SEP3
AT1G04500		5	AG,FLC,FLM,SEP3,SOC1
AT1G04501		5	AG,FLC,FLM,SEP3,SOC1
AT1G04510	MAC3A	5	AG,FLC,FLM,SEP3,SOC1
AT1G04520	PDLP2	2	ETT,SEP3
AT1G04530	TPR4	11	AG,AP1,AP2,AP3,BLR,ETT,FLM,JAG,LFY,PI,SEP3
AT1G04540		11	AG,AP1,AP2,AP3,BLR,ETT,FLM,JAG,LFY,PI,SEP3
AT1G04580	ATAO2	1	AP3
AT1G04590		1	AP3
AT1G04610	YUC3	3	ETT,RGA,SEP3
AT1G04625		1	BLR
AT1G04630	MEE4	1	BLR
AT1G04635	POP5	1	BLR
AT1G04640	LIP2	1	BLR
AT1G04650		1	FLM
AT1G04660		2	BLR,FLM
AT1G04670		2	BLR,FLM
AT1G04680		5	BLR,ETT,LFY,RGA,SEP3
AT1G04684		6	AP3,BLR,LFY,PI,RGA,SEP3
AT1G04690	KV-BETA1	6	AP3,BLR,LFY,PI,RGA,SEP3
AT1G04700		5	AP3,BLR,PI,RGA,SEP3
AT1G04730	CTF18	3	AP3,FLM,SEP3
AT1G04750	VAMP7B	3	AP3,FLM,SEP3
AT1G04760	VAMP726	3	AP3,FLM,SEP3
AT1G04780		3	AG,SEP3,SOC1
AT1G04790		3	AG,SEP3,SOC1
AT1G04800		1	BLR
AT1G04810		1	BLR
AT1G04820	TUA4	5	AG,FLM,LFY,PI,SEP3
AT1G04830		1	SEP3
AT1G04860	UBP2	1	BLR
AT1G04870	PRMT10	1	BLR
AT1G04930		3	AP3,PI,SEP3
AT1G04940	Tic20-I	3	AP3,PI,SEP3
AT1G04945		3	AP3,PI,SEP3
AT1G04990		3	BLR,LFY,SEP3
AT1G05000	PFA-DSP1	2	BLR,SEP3
AT1G05010	EFE	2	LFY,SVP
AT1G05020		1	LFY
AT1G05030		2	AP3,PI
AT1G05060		1	SEP3
AT1G05065	CLE20	1	SEP3
AT1G05070		2	SEP3,SVP
AT1G05080		2	SEP3,SVP
AT1G05085		1	SVP
AT1G05100	MAPKKK18	11	AG,AP1,AP2,AP3,BLR,ETT,JAG,LFY,PI,RGA,SEP3
AT1G05120		1	BLR
AT1G05136		1	BLR
AT1G05140		1	BLR
AT1G05150		1	LFY
AT1G05170		4	AP3,BLR,FLM,SEP3
AT1G05230	HDG2	2	FLM,SEP3
AT1G05240		1	FLM
AT1G05250	PRX2	1	BLR
AT1G05260	RCI3A	1	BLR
AT1G05270		1	SEP3
AT1G05330		1	ETT
AT1G05340		1	ETT
AT1G05370		9	AP1,AP2,AP3,BLR,ETT,JAG,RGA,SEP3,SOC1
AT1G05380		1	BLR
AT1G05410		8	AP1,BLR,ETT,FLC,FLM,JAG,SEP3,SVP
AT1G05420	OFP12	8	AP1,BLR,ETT,FLC,FLM,JAG,SEP3,SVP
AT1G05430		2	AP3,LFY
AT1G05440		2	AP3,LFY
AT1G05450		2	AP3,LFY
AT1G05460	SDE3	5	AG,AP1,BLR,PI,SEP3
AT1G05470	CVP2	4	AP1,BLR,PI,SEP3
AT1G05490	chr31	2	RGA,SEP3
AT1G05500	SYTE	2	RGA,SEP3
AT1G05520		1	SEP3
AT1G05530	UGT75B2	2	AP1,SEP3
AT1G05540		2	AP1,SEP3
AT1G05550		2	SEP3,SOC1
AT1G05560	UGT75B1	2	BLR,SEP3
AT1G05570	GSL6	4	BLR,ETT,RGA,SEP3
AT1G05575		4	BLR,ETT,RGA,SEP3
AT1G05577		1	BLR
AT1G05620	URH2	1	ETT
AT1G05630	AT5PTASE13	1	ETT
AT1G05640		1	BLR
AT1G05650		1	BLR
AT1G05660		1	BLR
AT1G05675		2	BLR,RGA
AT1G05680	UGT74E2	2	BLR,RGA
AT1G05690	BT3	2	BLR,RGA
AT1G05700		1	BLR
AT1G05710		10	AG,AP1,AP3,BLR,ETT,FLM,LFY,PI,RGA,SEP3
AT1G05730		4	AP1,AP3,PI,SEP3
AT1G05760	RTM1	1	LFY
AT1G05770		1	LFY
AT1G05780		1	LFY
AT1G05785		1	FLM
AT1G05790		1	FLM
AT1G05800	DGL	2	BLR,LFY
AT1G05805	AKS2	3	LFY,SEP3,SVP
AT1G05810	RABA5E	4	FLM,LFY,SEP3,SVP
AT1G05820	SPPL5	1	FLM
AT1G05835		1	SEP3
AT1G05840		4	AP3,LFY,PI,SEP3
AT1G05850	POM1	4	AP3,LFY,PI,SEP3
AT1G05860		4	AP3,LFY,PI,SEP3
AT1G05870		5	BLR,ETT,FLM,LFY,RGA
AT1G05880	ATARI12	5	BLR,ETT,FLM,LFY,RGA
AT1G05950		4	AG,BLR,SEP3,SOC1
AT1G05960		1	LFY
AT1G05970		1	LFY
AT1G05990	RHS1	1	LFY
AT1G06000		1	FLM
AT1G06010		1	FLM
AT1G06020		1	FLM
AT1G06040	STO	1	BLR
AT1G06050		1	BLR
AT1G06060		1	BLR
AT1G06070		2	AP2,LFY
AT1G06080	AtADS1	10	AG,AP1,AP2,AP3,BLR,JAG,LFY,PI,RGA,SEP3
AT1G06090		9	AG,AP1,AP2,AP3,BLR,JAG,PI,RGA,SEP3
AT1G06100		4	AG,AP3,PI,SEP3
AT1G06148		5	AP1,BLR,ETT,LFY,SEP3
AT1G06149	CPuORF8	2	BLR,LFY
AT1G06150	EMB1444	2	BLR,LFY
AT1G06160	ORA59	4	AP1,BLR,LFY,SEP3
AT1G06170		4	AG,AP1,LFY,SEP3
AT1G06180	MYB13	4	AG,AP1,LFY,SEP3
AT1G06190	RHON1	2	LFY,SEP3
AT1G06200		1	LFY
AT1G06210		1	LFY
AT1G06220	MEE5	1	LFY
AT1G06270		1	AP2
AT1G06280	LBD2	1	AP2
AT1G06290	ATACX3	1	AP2
AT1G06360		4	AP2,BLR,PI,SEP3
AT1G06380		6	BLR,JAG,LFY,PI,SEP3,SVP
AT1G06390	SK22	4	JAG,LFY,PI,SVP
AT1G06400	ATRABA1A	9	AP3,BLR,ETT,FLM,LFY,PI,RGA,SEP3,SVP
AT1G06410	TPS7	9	AP3,BLR,ETT,FLM,LFY,PI,RGA,SEP3,SVP
AT1G06420		2	BLR,SVP
AT1G06475		1	BLR
AT1G06520	sn-2-GPAT1	4	AP3,BLR,PI,SEP3
AT1G06530	PMD2	2	AP3,SEP3
AT1G06540		1	AP3
AT1G06570	PDS1	1	BLR
AT1G06580		1	BLR
AT1G06590		1	BLR
AT1G06620		1	BLR
AT1G06630		1	BLR
AT1G06640		1	BLR
AT1G06645		1	BLR
AT1G06680	PSII-P	3	AP3,FLM,PI
AT1G06690		1	FLM
AT1G06790		1	RGA
AT1G06800	PLA-I{gamma}1	1	RGA
AT1G06810		1	RGA
AT1G06900		2	AP3,PI
AT1G06910	TRFL7	5	AP3,JAG,PI,RGA,SEP3
AT1G06920	OFP4	3	JAG,RGA,SEP3
AT1G06923		3	JAG,RGA,SEP3
AT1G06950	TIC110	1	SEP3
AT1G06960		1	SEP3
AT1G06970	CHX14	2	BLR,SEP3
AT1G06980		1	BLR
AT1G06990		1	LFY
AT1G07000	EXO70B2	2	FLM,LFY
AT1G07010	SLP1	2	FLM,LFY
AT1G07030		3	AP1,SEP3,SVP
AT1G07040		8	AP1,AP2,BLR,FLM,JAG,SEP3,SOC1,SVP
AT1G07050		8	AP1,AP2,BLR,FLM,JAG,SEP3,SOC1,SVP
AT1G07060	DFO	2	BLR,SEP3
AT1G07070		1	SEP3
AT1G07080		3	BLR,SEP3,SVP
AT1G07090	LSH6	13	AG,AP1,AP2,BLR,ETT,FLM,JAG,LFY,PI,RGA,SEP3,SOC1,SVP
AT1G07110	FKFBP	1	BLR
AT1G07120		3	BLR,FLM,SVP
AT1G07130	STN1	5	BLR,FLC,FLM,SEP3,SVP
AT1G07135		4	FLC,FLM,SEP3,SVP
AT1G07140	SIRANBP	4	BLR,FLC,SEP3,SVP
AT1G07150	MAPKKK13	7	AP1,AP2,AP3,BLR,ETT,PI,SEP3
AT1G07160		9	AG,AP1,AP2,AP3,BLR,ETT,FLM,PI,SEP3
AT1G07170		9	AG,AP1,AP2,AP3,BLR,ETT,FLM,PI,SEP3
AT1G07175		7	AG,AP3,BLR,FLM,PI,SEP3,SVP
AT1G07180	NDA1	3	BLR,SEP3,SVP
AT1G07200	SMXL6	6	AG,AP2,BLR,ETT,LFY,SEP3
AT1G07210		6	AG,AP2,BLR,ETT,LFY,SEP3
AT1G07230	NPC1	1	LFY
AT1G07240	UGT71C5	1	LFY
AT1G07250	UGT71C4	1	LFY
AT1G07270		3	BLR,FLM,SEP3
AT1G07280		8	AP3,BLR,LFY,PI,RGA,SEP3,SOC1,SVP
AT1G07290	GONST2	4	BLR,FLM,JAG,SEP3
AT1G07300		1	BLR
AT1G07310		1	BLR
AT1G07320	RPL4	1	BLR
AT1G07340	STP2	1	AG
AT1G07350	SR45a	1	FLM
AT1G07360	MAC5A	1	FLM
AT1G07370	PCNA1	1	FLM
AT1G07380		2	BLR,LFY
AT1G07390	RLP1	2	BLR,LFY
AT1G07400		1	SEP3
AT1G07410	RABA2b	1	SEP3
AT1G07420	SMO2-1	3	BLR,ETT,SEP3
AT1G07430	HON	6	AP1,AP2,BLR,ETT,RGA,SEP3
AT1G07440		5	AP1,BLR,ETT,LFY,SEP3
AT1G07450		2	BLR,LFY
AT1G07460		2	BLR,LFY
AT1G07470		1	LFY
AT1G07480		4	BLR,JAG,RGA,SEP3
AT1G07485		4	BLR,JAG,RGA,SEP3
AT1G07490	RTFL3	6	BLR,JAG,LFY,PI,RGA,SEP3
AT1G07500	SMR5	2	LFY,PI
AT1G07510	ftsh10	2	LFY,PI
AT1G07520		6	BLR,ETT,JAG,LFY,RGA,SEP3
AT1G07530	SCL14	6	AP1,BLR,ETT,PI,RGA,SEP3
AT1G07540	TRFL2	7	AP1,BLR,LFY,PI,RGA,SEP3,SVP
AT1G07570	APK1A	6	AP3,BLR,ETT,LFY,RGA,SEP3
AT1G07615		1	LFY
AT1G07620	TRM32	5	BLR,ETT,LFY,PI,SEP3
AT1G07630	PLL5	9	AP1,AP2,BLR,ETT,JAG,LFY,PI,RGA,SEP3
AT1G07640	URP3	4	BLR,ETT,LFY,SEP3
AT1G07645	DSI-1VOC	5	AG,AP3,LFY,PI,SEP3
AT1G07650		5	AG,AP3,LFY,PI,SEP3
AT1G07660		5	AG,AP3,LFY,PI,SEP3
AT1G07670	ECA4	4	AG,BLR,FLM,SEP3
AT1G07680		4	AG,BLR,FLM,SEP3
AT1G07690		4	AG,BLR,FLM,SEP3
AT1G07710		3	BLR,ETT,SEP3
AT1G07720	KCS3	5	AP3,BLR,ETT,PI,SEP3
AT1G07725	EXO70H6	3	AP3,PI,SEP3
AT1G07750		2	AP2,SVP
AT1G07770	RPS15A	3	AP2,LFY,SVP
AT1G07780	TRP6	1	LFY
AT1G07790	HTB1	1	LFY
AT1G07860		2	BLR,FLM
AT1G07870		2	BLR,FLM
AT1G07880	ATMPK13	3	BLR,FLM,RGA
AT1G07885		2	FLM,RGA
AT1G07890	MEE6	2	FLM,RGA
AT1G07900	LBD1	3	BLR,FLM,LFY
AT1G07901		3	BLR,FLM,LFY
AT1G07910	RNL	2	FLM,LFY
AT1G07920		1	FLM
AT1G07930		2	FLM,SVP
AT1G07940		2	FLM,SVP
AT1G07950	MED22B	2	FLM,SVP
AT1G07960	PDIL5-1	2	FLM,SVP
AT1G08010	GATA11	2	BLR,ETT
AT1G08030	TPST	1	BLR
AT1G08090	NRT2;1AT	1	BLR
AT1G08100	NRT2;2AT	9	AG,AP1,BLR,FLC,FLM,RGA,SEP3,SOC1,SVP
AT1G08110		2	FLM,SEP3
AT1G08120		2	FLM,SEP3
AT1G08165		3	BLR,RGA,SEP3
AT1G08170		3	BLR,RGA,SEP3
AT1G08180		3	BLR,RGA,SEP3
AT1G08190	ZIP2	3	BLR,RGA,SEP3
AT1G08210		8	AG,AP2,AP3,BLR,JAG,PI,RGA,SEP3
AT1G08220		9	AG,AP2,AP3,BLR,ETT,JAG,PI,RGA,SEP3
AT1G08230		4	ETT,LFY,RGA,SEP3
AT1G08250	AtADT6	2	LFY,RGA
AT1G08260	TIL1	2	LFY,RGA
AT1G08270		4	AG,AP3,PI,SEP3
AT1G08280		4	AG,AP3,PI,SEP3
AT1G08290	WIP3	2	BLR,LFY
AT1G08300	NVL	2	BLR,LFY
AT1G08310		7	AG,AP3,BLR,ETT,JAG,PI,SEP3
AT1G08315		7	AG,AP3,BLR,ETT,JAG,PI,SEP3
AT1G08320	TGA9	7	AG,AP3,BLR,ETT,PI,RGA,SEP3
AT1G08340		1	BLR
AT1G08370	DCP1	1	SVP
AT1G08380	PSAO	2	LFY,SVP
AT1G08390		2	LFY,SVP
AT1G08410		2	AP3,SEP3
AT1G08420	BSL2	2	AP3,SEP3
AT1G08430	ATALMT1	1	LFY
AT1G08440		1	BLR
AT1G08450	PSL1	1	LFY
AT1G08460	HDA8	1	LFY
AT1G08465	YAB2	5	AP1,BLR,LFY,RGA,SEP3
AT1G08470	SSL3	5	AP2,BLR,PI,RGA,SEP3
AT1G08480	SDH6	5	AP2,BLR,PI,RGA,SEP3
AT1G08490	SUFS	3	BLR,LFY,SVP
AT1G08500	ENODL18	3	BLR,LFY,SVP
AT1G08510	FATB	1	LFY
AT1G08520	V157	1	LFY
AT1G08630	THA1	5	AP1,BLR,PI,RGA,SEP3
AT1G08640	CJD1	7	AP1,BLR,ETT,FLM,PI,RGA,SEP3
AT1G08650	PPCK1	6	BLR,ETT,FLM,LFY,PI,SEP3
AT1G08660	MGP2	3	AP2,RGA,SEP3
AT1G08695	SCRL3	1	PI
AT1G08700	PS1	1	PI
AT1G08710		1	PI
AT1G08720	EDR1	1	PI
AT1G08880	HTA5	5	BLR,ETT,PI,SEP3,SVP
AT1G08890		5	BLR,ETT,PI,SEP3,SVP
AT1G08900		1	SVP
AT1G08920	ESL1	4	BLR,ETT,LFY,SEP3
AT1G08930	ERD6	3	LFY,SEP3,SVP
AT1G08940		1	SVP
AT1G08960	CCX5	2	BLR,SVP
AT1G08970	NF-YC9	1	BLR
AT1G08980	TOC64-I	1	BLR
AT1G08985		1	LFY
AT1G08990	PGSIP5	1	LFY
AT1G09000	NP1	1	LFY
AT1G09010		1	BLR
AT1G09060		7	AP1,BLR,ETT,LFY,RGA,SEP3,SVP
AT1G09070	SRC2	7	AP1,BLR,ETT,LFY,RGA,SEP3,SVP
AT1G09080	BIP3	4	AP1,ETT,SEP3,SVP
AT1G09100	RPT5B	3	FLM,LFY,PI
AT1G09130		3	FLM,LFY,PI
AT1G09140	SR30	1	LFY
AT1G09150		1	LFY
AT1G09155	PP2-B15	1	LFY
AT1G09157		1	LFY
AT1G09160		2	BLR,SEP3
AT1G09210	CRT1b	4	AP3,PI,RGA,SVP
AT1G09220		4	AP3,PI,RGA,SVP
AT1G09245		5	AP1,AP2,ETT,SEP3,SVP
AT1G09250	AIF4	12	AG,AP1,AP2,AP3,BLR,ETT,FLM,JAG,PI,RGA,SEP3,SVP
AT1G09260		12	AG,AP1,AP2,AP3,BLR,ETT,FLM,JAG,PI,RGA,SEP3,SVP
AT1G09270	IMPA-4	8	AP1,AP2,BLR,ETT,JAG,RGA,SEP3,SVP
AT1G09280		1	RGA
AT1G09290		1	RGA
AT1G09300		1	RGA
AT1G09310		1	BLR
AT1G09330	ECH	1	FLM
AT1G09340	HIP1.3	1	FLM
AT1G09350	GolS3	3	FLM,LFY,RGA
AT1G09360		3	FLM,LFY,RGA
AT1G09380	UMAMIT25	6	BLR,ETT,JAG,PI,RGA,SEP3
AT1G09390		6	BLR,ETT,JAG,PI,RGA,SEP3
AT1G09400		2	ETT,SEP3
AT1G09410		1	SEP3
AT1G09440		2	JAG,RGA
AT1G09450	Haspin	2	JAG,RGA
AT1G09460		1	BLR
AT1G09470		6	AG,AP3,BLR,PI,SEP3,SOC1
AT1G09480		6	AG,AP3,BLR,PI,SEP3,SOC1
AT1G09483		5	AG,AP3,PI,SEP3,SOC1
AT1G09510		3	BLR,PI,RGA
AT1G09520		7	AP2,BLR,FLM,PI,RGA,SEP3,SVP
AT1G09530	POC1	6	BLR,FLC,FLM,JAG,SEP3,SVP
AT1G09540	MYB61	2	BLR,ETT
AT1G09550		1	BLR
AT1G09560	PDGLP1	1	BLR
AT1G09570	PHYA	13	AG,AP1,AP2,AP3,BLR,ETT,FLM,LFY,PI,RGA,SEP3,SOC1,SVP
AT1G09575		13	AG,AP1,AP2,AP3,BLR,ETT,FLM,LFY,PI,RGA,SEP3,SOC1,SVP
AT1G09580		8	AP1,AP2,AP3,BLR,ETT,PI,RGA,SEP3
AT1G09590		6	BLR,FLC,FLM,SEP3,SOC1,SVP
AT1G09600		5	FLC,FLM,SEP3,SOC1,SVP
AT1G09645		2	BLR,PI
AT1G09650		3	BLR,LFY,PI
AT1G09660		1	LFY
AT1G09730		2	BLR,LFY
AT1G09740		2	BLR,LFY
AT1G09750		2	BLR,LFY
AT1G09780	iPGAM1	4	AG,AP3,PI,SEP3
AT1G09790	COBL6	4	AG,AP3,PI,SEP3
AT1G09794		1	SEP3
AT1G09795	HISN1B	1	SEP3
AT1G09800		5	AP3,ETT,PI,RGA,SEP3
AT1G09810	ECT11	5	AP1,BLR,PI,RGA,SEP3
AT1G09812		5	AP1,BLR,PI,RGA,SEP3
AT1G09815	POLD4	4	AP1,BLR,RGA,SEP3
AT1G09840	SK41	5	AG,AP2,AP3,PI,SEP3
AT1G09850	XBCP3	5	AG,AP2,AP3,PI,SEP3
AT1G09940	HEMA2	4	BLR,ETT,JAG,SEP3
AT1G09950	RAS1	5	BLR,ETT,JAG,LFY,SEP3
AT1G09960	SUT4	5	BLR,ETT,JAG,LFY,SEP3
AT1G09970	RLK7	3	BLR,ETT,SEP3
AT1G09980		3	ETT,JAG,LFY
AT1G09995		3	ETT,JAG,LFY
AT1G10000		1	LFY
AT1G10010	ATAAP8	1	LFY
AT1G10020		6	AG,AP3,FLM,LFY,PI,SEP3
AT1G10030	ERG28	5	AG,AP3,FLM,PI,SEP3
AT1G10040		1	BLR
AT1G10050		1	BLR
AT1G10060	BCAT1	7	AP1,AP2,BLR,ETT,JAG,RGA,SEP3
AT1G10070	BCAT2	10	AG,AP1,AP2,AP3,BLR,ETT,LFY,PI,RGA,SEP3
AT1G10090		2	BLR,LFY
AT1G10120		4	AG,BLR,PI,SEP3
AT1G10130	ECA3	1	SEP3
AT1G10140		2	BLR,ETT
AT1G10150		5	BLR,ETT,FLC,RGA,SEP3
AT1G10155	PP2-A10	4	BLR,FLC,RGA,SEP3
AT1G10170	NFXL1	1	FLM
AT1G10190		4	BLR,ETT,LFY,SEP3
AT1G10200	WLIM1	5	AG,BLR,ETT,LFY,SEP3
AT1G10210	MPK1	5	AG,BLR,ETT,LFY,SEP3
AT1G10220		8	AG,AP3,BLR,ETT,LFY,PI,SEP3,SVP
AT1G10230	SK18	6	AG,AP3,LFY,PI,SEP3,SVP
AT1G10280		1	LFY
AT1G10290	DRP2A	1	LFY
AT1G10340		1	BLR
AT1G10350		3	BLR,ETT,RGA
AT1G10360	GSTU18	7	AP1,BLR,ETT,FLM,JAG,RGA,SEP3
AT1G10370	GSTU17	7	AP1,BLR,ETT,FLM,JAG,RGA,SEP3
AT1G10380		7	AP1,BLR,ETT,FLM,JAG,RGA,SEP3
AT1G10385		3	BLR,ETT,RGA
AT1G10390		1	SVP
AT1G10400		2	BLR,SVP
AT1G10410		8	AP1,AP2,BLR,ETT,JAG,RGA,SEP3,SVP
AT1G10455		2	JAG,SEP3
AT1G10460	GLP7	6	BLR,ETT,FLM,JAG,PI,SEP3
AT1G10470	MEE7	7	BLR,ETT,FLM,JAG,PI,RGA,SEP3
AT1G10530		1	BLR
AT1G10540	NAT8	2	JAG,RGA
AT1G10550	XTH33	3	JAG,RGA,SEP3
AT1G10560	PUB18	2	AP2,SEP3
AT1G10586		1	AG
AT1G10588		1	AG
AT1G10590		3	BLR,RGA,SEP3
AT1G10600	AMSH2	3	BLR,RGA,SEP3
AT1G10610		3	BLR,RGA,SEP3
AT1G10620	PERK11	1	BLR
AT1G10630	ATARFA1F	1	BLR
AT1G10640		3	BLR,LFY,SEP3
AT1G10650		7	BLR,ETT,FLM,LFY,PI,RGA,SEP3
AT1G10652		8	AP2,BLR,ETT,FLM,LFY,PI,RGA,SEP3
AT1G10657		7	AP2,BLR,ETT,FLM,LFY,RGA,SEP3
AT1G10660		6	AP2,BLR,FLM,LFY,RGA,SEP3
AT1G10680	PGP10	2	BLR,SVP
AT1G10690		2	BLR,SVP
AT1G10740		10	AG,AP1,AP3,ETT,JAG,PI,RGA,SEP3,SOC1,SVP
AT1G10745		10	AG,AP1,AP3,ETT,JAG,PI,RGA,SEP3,SOC1,SVP
AT1G10747		10	AG,AP1,AP3,ETT,JAG,LFY,PI,RGA,SEP3,SOC1
AT1G10750		2	BLR,LFY
AT1G10760	SOP1	2	FLM,LFY
AT1G10770		2	FLM,LFY
AT1G10830	Z-ISO1.2	2	LFY,SEP3
AT1G10840	TIF3H1	4	AG,BLR,LFY,SEP3
AT1G10850		4	AG,BLR,LFY,SEP3
AT1G10865		1	LFY
AT1G10870	AGD4	1	BLR
AT1G10900		1	BLR
AT1G10910	EMB3103	1	BLR
AT1G10960	FD1	5	AP3,FLM,SEP3,SOC1,SVP
AT1G10970	ZIP4	5	AP3,FLM,SEP3,SOC1,SVP
AT1G11000	MLO4	2	FLM,LFY
AT1G11020		2	FLM,LFY
AT1G11040		1	AP2
AT1G11050		1	AP2
AT1G11060		1	AP2
AT1G11080	scpl31	1	BLR
AT1G11090		1	BLR
AT1G11100		1	SEP3
AT1G11110		1	SEP3
AT1G11112		9	AG,AP1,AP3,BLR,ETT,JAG,PI,RGA,SEP3
AT1G11120		10	AG,AP1,AP2,AP3,BLR,ETT,JAG,PI,RGA,SEP3
AT1G11125		9	AP1,AP2,AP3,BLR,ETT,JAG,PI,RGA,SEP3
AT1G11130	SUB	1	BLR
AT1G11160		1	BLR
AT1G11180	SCAMP2	3	AP2,RGA,SEP3
AT1G11190	ENDO1	1	SEP3
AT1G11200		2	LFY,SEP3
AT1G11210		3	BLR,LFY,SEP3
AT1G11220		2	BLR,LFY
AT1G11230		1	LFY
AT1G11240		6	AG,AP2,AP3,LFY,PI,SEP3
AT1G11250	SYP125	6	AG,AP2,AP3,LFY,PI,SEP3
AT1G11260	STP1	5	BLR,FLM,LFY,SEP3,SVP
AT1G11280		1	BLR
AT1G11290	CRR22	1	BLR
AT1G11300		1	BLR
AT1G11310	PMR2	2	FLM,LFY
AT1G11320		5	BLR,FLM,LFY,RGA,SEP3
AT1G11330		3	BLR,RGA,SEP3
AT1G11360		1	LFY
AT1G11362		1	LFY
AT1G11370		3	BLR,ETT,SEP3
AT1G11380		3	BLR,ETT,SEP3
AT1G11390		1	BLR
AT1G11400	PYM	1	BLR
AT1G11420	DUF2	3	BLR,FLM,SVP
AT1G11430	MORF9	3	BLR,FLM,SVP
AT1G11440		4	BLR,FLM,SEP3,SVP
AT1G11450	UMAMIT27	1	SEP3
AT1G11540		1	LFY
AT1G11545	XTH8	1	LFY
AT1G11560		1	LFY
AT1G11593		1	BLR
AT1G11600	CYP77B1	2	BLR,SEP3
AT1G11608		2	BLR,SEP3
AT1G11655		1	FLM
AT1G11660		1	FLM
AT1G11670		5	AP1,BLR,JAG,RGA,SEP3
AT1G11680	EMB1738	1	BLR
AT1G11684		1	BLR
AT1G11690		1	BLR
AT1G11700		11	AG,AP2,AP3,BLR,FLM,JAG,LFY,PI,RGA,SEP3,SOC1
AT1G11710		5	BLR,JAG,LFY,RGA,SEP3
AT1G11720	SS3	3	BLR,RGA,SEP3
AT1G11730		1	BLR
AT1G11780		1	LFY
AT1G11785		1	LFY
AT1G11790	AtADT1	1	LFY
AT1G11820		5	AP3,ETT,FLM,LFY,RGA
AT1G11840	GLX1	6	AP3,ETT,FLM,LFY,RGA,SEP3
AT1G11850		1	SEP3
AT1G11860		1	SEP3
AT1G11880		1	BLR
AT1G11890	SEC22	1	BLR
AT1G11900		1	FLM
AT1G11905		1	FLM
AT1G11910	ATAPA1	2	RGA,SVP
AT1G11915		2	RGA,SVP
AT1G11920		1	BLR
AT1G11925		1	BLR
AT1G11930		1	BLR
AT1G11950		1	BLR
AT1G11960		3	BLR,FLM,RGA
AT1G11970		3	BLR,FLM,RGA
AT1G11980	RUB3	3	BLR,FLM,RGA
AT1G12020		3	BLR,ETT,LFY
AT1G12030		3	BLR,ETT,LFY
AT1G12060	BAG5	1	RGA
AT1G12064		1	RGA
AT1G12070		7	AP1,AP2,FLC,FLM,SEP3,SOC1,SVP
AT1G12080		9	AP1,AP2,BLR,FLC,FLM,LFY,SEP3,SOC1,SVP
AT1G12090	ELP	8	BLR,ETT,FLM,JAG,LFY,RGA,SEP3,SVP
AT1G12100		4	AP1,BLR,LFY,SEP3
AT1G12110	NRT1.1	4	AP1,BLR,FLM,SEP3
AT1G12120		2	AG,SEP3
AT1G12130		2	AG,SEP3
AT1G12150		2	BLR,ETT
AT1G12160		2	BLR,ETT
AT1G12170		2	BLR,SEP3
AT1G12180		2	BLR,SEP3
AT1G12190		4	BLR,LFY,PI,SEP3
AT1G12200	FMO	4	AG,LFY,PI,SEP3
AT1G12210	RFL1	2	AG,SEP3
AT1G12240	VI2	5	AG,BLR,ETT,PI,SEP3
AT1G12244		4	AG,ETT,PI,SEP3
AT1G12300		3	BLR,ETT,RGA
AT1G12310		5	BLR,ETT,JAG,RGA,SEP3
AT1G12320		5	BLR,ETT,JAG,RGA,SEP3
AT1G12330		5	BLR,ETT,JAG,RGA,SEP3
AT1G12340		3	BLR,ETT,RGA
AT1G12350	COAB	2	ETT,RGA
AT1G12360	SEC11	2	ETT,RGA
AT1G12370	UVR2	1	LFY
AT1G12380		6	AP1,AP2,BLR,JAG,SEP3,SOC1
AT1G12390		6	AP1,AP2,BLR,JAG,SEP3,SOC1
AT1G12400		1	BLR
AT1G12410	NCLPP2	1	BLR
AT1G12420	ACR8	13	AG,AP1,AP2,AP3,BLR,ETT,FLM,JAG,LFY,PI,RGA,SEP3,SVP
AT1G12423		13	AG,AP1,AP2,AP3,BLR,ETT,FLM,JAG,LFY,PI,RGA,SEP3,SVP
AT1G12430	PAK	9	AG,AP2,BLR,ETT,FLM,PI,RGA,SEP3,SVP
AT1G12440		7	BLR,ETT,FLM,LFY,RGA,SEP3,SVP
AT1G12450		10	AP3,BLR,ETT,FLM,JAG,LFY,PI,RGA,SEP3,SVP
AT1G12451		9	AP3,BLR,ETT,FLM,JAG,LFY,PI,RGA,SEP3
AT1G12460		7	AP3,BLR,ETT,JAG,PI,RGA,SEP3
AT1G12490		1	ETT
AT1G12500		3	ETT,FLM,RGA
AT1G12520	CCS	3	ETT,FLM,RGA
AT1G12570		2	AP2,SVP
AT1G12580	PEPKR1	3	AP2,FLM,SVP
AT1G12600		4	ETT,FLM,SEP3,SVP
AT1G12610	DDF1	4	ETT,FLC,SEP3,SVP
AT1G12630		2	SEP3,SOC1
AT1G12660		1	FLM
AT1G12663		1	FLM
AT1G12665		1	FLM
AT1G12672		1	JAG
AT1G12680	PEPKR2	1	JAG
AT1G12700	RPF1	2	BLR,SVP
AT1G12710	PP2-A12	2	BLR,SVP
AT1G12780	UGE1	3	BLR,PI,SEP3
AT1G12790		3	BLR,PI,SEP3
AT1G12805		1	BLR
AT1G12810		1	BLR
AT1G12820	AFB3	7	BLR,ETT,FLM,JAG,LFY,RGA,SEP3
AT1G12830		7	BLR,ETT,FLM,JAG,LFY,RGA,SEP3
AT1G12840	DET3	7	BLR,ETT,FLM,JAG,LFY,RGA,SEP3
AT1G12845		2	FLM,SVP
AT1G12850		2	FLM,SVP
AT1G12855		2	FLM,SVP
AT1G12870		1	BLR
AT1G12880	NUDT12	2	BLR,FLM
AT1G12890		3	BLR,FLM,RGA
AT1G12900	GAPA-2	3	BLR,FLM,RGA
AT1G12910	LWD1	2	BLR,RGA
AT1G12980	ESR1	2	BLR,SEP3
AT1G12990		1	BLR
AT1G13000		2	FLM,LFY
AT1G13060	PBE1	1	BLR
AT1G13080	CYP71B2	4	BLR,FLM,SEP3,SOC1
AT1G13090	CYP71B28	2	BLR,FLM
AT1G13100	CYP71B29	3	BLR,ETT,FLM
AT1G13110	CYP71B7	2	BLR,ETT
AT1G13195		1	SEP3
AT1G13210	ACA.l	1	ETT
AT1G13220	LINC2	1	ETT
AT1G13230		6	AP1,BLR,ETT,FLM,RGA,SEP3
AT1G13245	RTFL17	9	AP1,BLR,ETT,FLM,JAG,LFY,RGA,SEP3,SVP
AT1G13250	GATL3	5	AP1,BLR,FLM,RGA,SEP3
AT1G13260	RAV1	10	AG,AP1,AP2,BLR,ETT,FLM,LFY,PI,SEP3,SVP
AT1G13270	MAP1C	9	AG,AP1,AP2,BLR,ETT,FLM,PI,SEP3,SVP
AT1G13280	AOC4	10	AG,AP3,BLR,FLC,FLM,JAG,PI,SEP3,SOC1,SVP
AT1G13290	WIP6	10	AG,AP3,BLR,FLC,FLM,JAG,PI,SEP3,SOC1,SVP
AT1G13300	HRS1	2	BLR,SEP3
AT1G13350		8	AP1,BLR,FLM,JAG,LFY,RGA,SEP3,SVP
AT1G13360		8	AP1,BLR,FLM,JAG,LFY,RGA,SEP3,SVP
AT1G13370		3	BLR,PI,RGA
AT1G13380		3	BLR,PI,RGA
AT1G13390		2	AG,SEP3
AT1G13400	NUB	6	AG,AP1,AP3,BLR,PI,SEP3
AT1G13410		6	AG,AP1,AP3,BLR,PI,SEP3
AT1G13440	GAPC2	2	BLR,LFY
AT1G13600	bZIP58	2	BLR,SEP3
AT1G13605		4	AG,BLR,JAG,SEP3
AT1G13607		3	AG,BLR,SEP3
AT1G13608		3	AG,BLR,SEP3
AT1G13609		2	AG,SEP3
AT1G13640		1	LFY
AT1G13650		1	LFY
AT1G13670		1	BLR
AT1G13680		2	BLR,LFY
AT1G13690	ATE1	4	BLR,LFY,PI,SEP3
AT1G13700	PGL1	7	AG,AP3,BLR,JAG,PI,RGA,SEP3
AT1G13710	KLU	6	AG,AP1,AP3,BLR,PI,SEP3
AT1G13730		8	AP1,AP3,BLR,FLM,JAG,LFY,PI,SEP3
AT1G13740	AFP2	5	BLR,FLM,JAG,LFY,SEP3
AT1G13750		4	AP3,BLR,PI,SEP3
AT1G13755		5	AG,AP3,BLR,PI,SEP3
AT1G13760		5	AG,AP3,BLR,PI,SEP3
AT1G13770	RUS3	5	AG,AP3,BLR,PI,SEP3
AT1G13780		5	AG,AP3,BLR,PI,SEP3
AT1G13830		1	LFY
AT1G13870	DRL1	3	FLM,SOC1,SVP
AT1G13880		3	FLM,SOC1,SVP
AT1G13890	SNAP30	3	FLM,SOC1,SVP
AT1G13920		5	BLR,ETT,FLM,LFY,SEP3
AT1G13930		5	BLR,ETT,FLM,LFY,SEP3
AT1G13940		5	AP1,BLR,JAG,LFY,SEP3
AT1G13950	ELF5A-1	4	BLR,ETT,RGA,SEP3
AT1G13960	WRKY4	3	BLR,ETT,SEP3
AT1G13970		1	BLR
AT1G13990		1	BLR
AT1G14000	VIK	1	BLR
AT1G14180		1	BLR
AT1G14185		1	BLR
AT1G14190		2	BLR,FLM
AT1G14200		2	FLM,SOC1
AT1G14205		2	FLM,SOC1
AT1G14210		2	FLM,SOC1
AT1G14220		2	FLM,SOC1
AT1G14225		2	FLM,SOC1
AT1G14230		1	FLM
AT1G14260		3	BLR,JAG,SEP3
AT1G14270		8	AP2,BLR,ETT,FLC,FLM,JAG,RGA,SVP
AT1G14280	PKS2	8	AP2,BLR,ETT,FLC,FLM,JAG,RGA,SVP
AT1G14290	SBH2	9	AP2,BLR,ETT,FLC,FLM,JAG,RGA,SEP3,SVP
AT1G14300		1	SEP3
AT1G14310		2	LFY,SEP3
AT1G14315		4	FLM,LFY,SEP3,SVP
AT1G14320	SAC52	3	FLM,LFY,SVP
AT1G14330		2	FLM,LFY
AT1G14340		1	SEP3
AT1G14345		3	AP1,BLR,SEP3
AT1G14350	MYB124	8	AG,AP1,AP3,BLR,ETT,PI,RGA,SEP3
AT1G14360	UTR3	1	LFY
AT1G14370	PBL2	1	LFY
AT1G14400	UBC1	2	LFY,SVP
AT1G14410	WHY1	5	ETT,JAG,LFY,SEP3,SVP
AT1G14420	AT59	5	ETT,JAG,LFY,RGA,SEP3
AT1G14430		5	ETT,JAG,LFY,RGA,SEP3
AT1G14440	ZHD4	3	AG,BLR,SEP3
AT1G14450		1	SEP3
AT1G14460		2	JAG,SEP3
AT1G14470		2	JAG,SEP3
AT1G14480		2	JAG,SEP3
AT1G14520	MIOX1	2	LFY,RGA
AT1G14530	THH1	4	BLR,LFY,RGA,SVP
AT1G14540	PER4	2	BLR,SVP
AT1G14549		2	BLR,LFY
AT1G14550		2	BLR,LFY
AT1G14560	CoAc1	1	LFY
AT1G14570	PUX7	1	LFY
AT1G14580		8	AP1,AP3,BLR,FLM,PI,RGA,SEP3,SOC1
AT1G14590		6	AG,BLR,ETT,LFY,PI,SEP3
AT1G14600		6	AG,AP3,BLR,ETT,PI,SEP3
AT1G14610	VALRS	2	LFY,SVP
AT1G14620	DECOY	10	AP1,AP3,BLR,ETT,FLM,JAG,LFY,RGA,SEP3,SVP
AT1G14630		9	AP1,AP3,BLR,ETT,FLM,JAG,LFY,RGA,SEP3
AT1G14640		3	BLR,ETT,LFY
AT1G14680		1	SEP3
AT1G14685	BPC2	1	SEP3
AT1G14686		3	AP3,BLR,SEP3
AT1G14687	ZHD14	3	AP3,BLR,SEP3
AT1G14688		3	AP3,BLR,SEP3
AT1G14690	MAP65-7	1	BLR
AT1G14700	PAP3	3	BLR,ETT,LFY
AT1G14710		12	AG,AP1,AP3,BLR,ETT,FLC,FLM,JAG,PI,SEP3,SOC1,SVP
AT1G14720	XTR2	15	AG,AP1,AP2,AP3,BLR,ETT,FLC,FLM,JAG,LFY,PI,RGA,SEP3,SOC1,SVP
AT1G14730		13	AG,AP1,AP2,BLR,ETT,FLM,JAG,LFY,PI,RGA,SEP3,SOC1,SVP
AT1G14740	TTA1	3	BLR,ETT,LFY
AT1G14750	SDS	5	AG,AP1,BLR,PI,SEP3
AT1G14755		6	AG,AP1,AP3,BLR,PI,SEP3
AT1G14760	KNATM	6	AG,AP1,AP3,BLR,PI,SEP3
AT1G14770		6	AG,AP1,AP3,BLR,PI,SEP3
AT1G14780		1	BLR
AT1G14840	MAP70-4	4	BLR,FLM,JAG,SEP3
AT1G14850	NUP155	1	BLR
AT1G14860	NUDT18	2	BLR,SEP3
AT1G14870	PCR2	2	BLR,SEP3
AT1G14880	PCR1	4	AP1,BLR,PI,SEP3
AT1G14890		10	AP1,AP3,BLR,ETT,FLC,FLM,PI,SEP3,SOC1,SVP
AT1G14900	HMGA	10	AP1,AP3,BLR,ETT,FLC,FLM,PI,SEP3,SOC1,SVP
AT1G14910		5	BLR,JAG,PI,RGA,SEP3
AT1G14920	RGA2	7	AP3,BLR,JAG,LFY,PI,RGA,SEP3
AT1G14930		2	BLR,LFY
AT1G14970		1	BLR
AT1G14980	CPN10	3	AP3,BLR,PI
AT1G14990		4	AP3,BLR,PI,SVP
AT1G15000	scpl50	4	AP3,BLR,PI,SVP
AT1G15010		3	AP3,PI,SVP
AT1G15015		3	AP3,PI,SVP
AT1G15020	QSOX1	1	LFY
AT1G15030		1	LFY
AT1G15060		1	BLR
AT1G15080	LPP2	1	BLR
AT1G15100	RHA2A	11	AG,AP3,BLR,ETT,FLC,FLM,PI,RGA,SEP3,SOC1,SVP
AT1G15110	PSS1	6	AG,AP3,BLR,FLM,PI,SEP3
AT1G15120		7	AG,AP2,AP3,BLR,PI,RGA,SEP3
AT1G15125		7	AG,AP2,AP3,BLR,PI,RGA,SEP3
AT1G15190		1	AP3
AT1G15200		1	AP3
AT1G15210	PDR7	2	BLR,ETT
AT1G15215	SHH1	2	BLR,ETT
AT1G15290		2	JAG,RGA
AT1G15310	SRP54-1	1	LFY
AT1G15320		1	LFY
AT1G15330		2	LFY,PI
AT1G15340	MBD10	4	BLR,LFY,PI,SEP3
AT1G15350		8	AP1,AP2,BLR,JAG,LFY,PI,RGA,SEP3
AT1G15360	WIN1	7	AP1,AP2,BLR,JAG,LFY,RGA,SEP3
AT1G15370		6	AP1,AP2,BLR,JAG,RGA,SEP3
AT1G15380	GLYI4	3	BLR,LFY,SEP3
AT1G15385		3	BLR,LFY,SEP3
AT1G15390	PDF1A	3	BLR,LFY,SEP3
AT1G15400		3	AP2,BLR,FLM
AT1G15410		3	AP2,BLR,FLM
AT1G15415		3	AP2,BLR,SEP3
AT1G15420		1	SEP3
AT1G15430		1	SEP3
AT1G15460	BOR4	2	BLR,LFY
AT1G15470		2	BLR,LFY
AT1G15490		1	SEP3
AT1G15500	ATNTT2	2	LFY,SEP3
AT1G15510	VAC1	1	LFY
AT1G15520	PDR12	5	AP1,AP2,ETT,JAG,SEP3
AT1G15530	LecRK-S.1	6	AP1,AP2,BLR,ETT,JAG,SEP3
AT1G15540		6	AP1,AP2,BLR,ETT,JAG,SEP3
AT1G15550	GA4	5	AP1,BLR,LFY,RGA,SEP3
AT1G15570	CYCA2;3	3	BLR,FLM,LFY
AT1G15580	IAA5	1	LFY
AT1G15590		1	LFY
AT1G15600		1	LFY
AT1G15670	KMD2	5	AG,BLR,LFY,RGA,SEP3
AT1G15680		2	RGA,SEP3
AT1G15690	VHP1	7	AG,AP3,BLR,ETT,RGA,SEP3,SVP
AT1G15700	ATPC2	3	FLM,SEP3,SOC1
AT1G15710		3	FLM,SEP3,SOC1
AT1G15750	WSIP1	10	AP1,AP2,AP3,BLR,ETT,FLM,JAG,PI,RGA,SEP3
AT1G15757		8	AP1,AP2,BLR,ETT,JAG,LFY,RGA,SEP3
AT1G15760		6	AP1,BLR,ETT,LFY,RGA,SEP3
AT1G15770		3	BLR,FLM,LFY
AT1G15772		1	FLM
AT1G15790		1	PI
AT1G15800		7	AG,AP3,FLM,LFY,PI,RGA,SEP3
AT1G15810		8	AG,AP3,FLM,LFY,PI,RGA,SEP3,SVP
AT1G15820	LHCB6	2	FLM,SVP
AT1G15825		2	FLM,SVP
AT1G15830		2	FLM,SVP
AT1G15960	NRAMP6	1	BLR
AT1G15970		2	BLR,RGA
AT1G15980	PnsB1	1	RGA
AT1G16030	Hsp70b	1	BLR
AT1G16040		1	BLR
AT1G16060	WRI3	1	BLR
AT1G16070	TLP8	6	AG,AP3,BLR,LFY,PI,SEP3
AT1G16080		6	AG,AP3,BLR,LFY,PI,SEP3
AT1G16090	WAKL7	7	AG,AP3,BLR,LFY,PI,RGA,SEP3
AT1G16110	WAKL6	1	RGA
AT1G16120	WAKL1	1	BLR
AT1G16130	WAKL2	1	BLR
AT1G16150	WAKL4	5	AP1,AP2,BLR,RGA,SEP3
AT1G16170		1	RGA
AT1G16180		1	RGA
AT1G16190	RAD23A	1	RGA
AT1G16260		1	FLM
AT1G16270		1	FLM
AT1G16280	SWA3	1	LFY
AT1G16310		1	BLR
AT1G16320		1	BLR
AT1G16340	ATKSDA	2	AP3,BLR
AT1G16350		2	AP3,BLR
AT1G16360		2	AP3,BLR
AT1G16370	OCT6	1	BLR
AT1G16420	MCP2e	1	LFY
AT1G16430		1	LFY
AT1G16440	RSH3	1	LFY
AT1G16480		1	BLR
AT1G16490	MYB58	1	BLR
AT1G16500		5	ETT,FLM,JAG,RGA,SEP3
AT1G16510	SAUR41	10	AG,AP2,BLR,ETT,FLC,FLM,JAG,PI,RGA,SEP3
AT1G16515		6	BLR,ETT,FLC,FLM,JAG,RGA
AT1G16520		6	BLR,ETT,FLC,FLM,JAG,RGA
AT1G16530	LBD3	1	BLR
AT1G16560		1	SVP
AT1G16700		2	PI,SEP3
AT1G16705		2	PI,SEP3
AT1G16710	HAC12	2	PI,SEP3
AT1G16730	UP6	1	FLM
AT1G16740		1	FLM
AT1G16750		1	SEP3
AT1G16760		1	SEP3
AT1G16800		1	JAG
AT1G16810		5	AP3,FLM,JAG,PI,RGA
AT1G16820		5	AP3,FLM,JAG,PI,RGA
AT1G16825		5	AP3,FLM,JAG,PI,RGA
AT1G16830		5	AP3,FLM,PI,RGA,SVP
AT1G16840		4	AG,PI,SEP3,SVP
AT1G16850		4	AG,PI,SEP3,SVP
AT1G16858	CPuORF55	3	AG,PI,SEP3
AT1G16860		3	AG,PI,SEP3
AT1G16870		3	BLR,FLM,SVP
AT1G16880	ACR11	3	BLR,FLM,SVP
AT1G16890	UBC36	3	BLR,FLM,SVP
AT1G16916		1	BLR
AT1G16920	RABA1b	1	BLR
AT1G16930		1	BLR
AT1G16940		1	BLR
AT1G16950		1	SEP3
AT1G16960		1	SEP3
AT1G17010		1	BLR
AT1G17020	SRG1	1	BLR
AT1G17030		1	BLR
AT1G17060	SOB7	1	ETT
AT1G17080		1	PI
AT1G17090		2	FLM,PI
AT1G17100	HBP1	2	FLM,PI
AT1G17110	UBP15	8	AG,AP3,BLR,JAG,LFY,PI,RGA,SEP3
AT1G17120	CAT8	8	AG,AP3,BLR,JAG,LFY,PI,RGA,SEP3
AT1G17130		8	AG,AP3,BLR,JAG,LFY,PI,RGA,SEP3
AT1G17140	RIP1	3	BLR,JAG,LFY
AT1G17145		4	BLR,JAG,LFY,SVP
AT1G17147		3	BLR,LFY,SVP
AT1G17150		3	BLR,LFY,SVP
AT1G17160		2	BLR,LFY
AT1G17180	GSTU25	2	BLR,SEP3
AT1G17190	GSTU26	2	BLR,SEP3
AT1G17200		1	BLR
AT1G17230		3	BLR,LFY,RGA
AT1G17250	RLP3	1	LFY
AT1G17260	AHA10	1	LFY
AT1G17280	UBC34	2	BLR,SVP
AT1G17285		2	BLR,SVP
AT1G17290	AlaAT1	2	BLR,SVP
AT1G17330		1	FLM
AT1G17340		2	BLR,FLM
AT1G17350		3	BLR,ETT,SEP3
AT1G17360		5	BLR,ETT,FLC,SEP3,SVP
AT1G17370	UBP1B	4	BLR,ETT,LFY,SEP3
AT1G17380	TIFY11A	4	BLR,ETT,LFY,SEP3
AT1G17400		7	AG,AP1,BLR,ETT,PI,RGA,SEP3
AT1G17410		7	AG,FLC,FLM,PI,SEP3,SOC1,SVP
AT1G17420	LOX3	7	AG,BLR,ETT,LFY,PI,SEP3,SVP
AT1G17430		4	ETT,LFY,SEP3,SVP
AT1G17470	DRG1	1	SVP
AT1G17480	IQD7	1	BLR
AT1G17490		1	BLR
AT1G17500		3	AP1,BLR,SEP3
AT1G17540		3	FLC,FLM,LFY
AT1G17545		3	FLC,FLM,LFY
AT1G17550	HAB2	3	FLC,FLM,LFY
AT1G17600		1	BLR
AT1G17610	CHS1	1	BLR
AT1G17615		3	BLR,ETT,JAG
AT1G17620		4	BLR,ETT,JAG,SEP3
AT1G17630		4	BLR,ETT,JAG,SEP3
AT1G17665		2	FLM,RGA
AT1G17680		2	FLM,RGA
AT1G17690	NOF1	1	LFY
AT1G17700	PRA1.F1	1	LFY
AT1G17710	PEPC1	1	LFY
AT1G17730	VPS46.1	3	AP1,BLR,SEP3
AT1G17744		5	AP1,BLR,JAG,LFY,SEP3
AT1G17745	PGDH2	4	AP1,BLR,JAG,SEP3
AT1G17750	PEPR2	3	ETT,LFY,RGA
AT1G17760	CSTF77	1	LFY
AT1G17830		2	BLR,RGA
AT1G17840	WBC11	2	BLR,RGA
AT1G17860		2	BLR,LFY
AT1G17870	EGY3	2	BLR,LFY
AT1G17880	BTF3	2	BLR,LFY
AT1G17890	GER2	1	LFY
AT1G17910		1	LFY
AT1G17940		14	AG,AP1,AP2,AP3,BLR,ETT,FLC,FLM,JAG,LFY,PI,SEP3,SOC1,SVP
AT1G17950	MYB52	14	AG,AP1,AP2,AP3,BLR,ETT,FLC,FLM,JAG,LFY,PI,SEP3,SOC1,SVP
AT1G17980	PAPS1	7	AP1,AP2,AP3,FLM,LFY,PI,SEP3
AT1G17990		7	AP1,AP2,AP3,FLM,LFY,PI,SEP3
AT1G18000		7	AP1,AP2,AP3,FLM,LFY,PI,SEP3
AT1G18010		7	AP1,AP2,AP3,FLM,LFY,PI,SEP3
AT1G18020		7	AP1,AP2,AP3,FLM,LFY,PI,SEP3
AT1G18030		7	AP1,AP2,AP3,FLM,LFY,PI,SEP3
AT1G18070		10	AG,AP1,BLR,ETT,FLM,JAG,LFY,RGA,SEP3,SVP
AT1G18080	RACK1A_AT	10	AG,AP1,BLR,ETT,FLM,JAG,LFY,RGA,SEP3,SVP
AT1G18100	MFT	1	SEP3
AT1G18150	MPK8	1	PI
AT1G18160		1	PI
AT1G18200	RABA6b	8	BLR,ETT,FLC,FLM,LFY,PI,SEP3,SVP
AT1G18210		8	BLR,ETT,FLC,FLM,LFY,PI,SEP3,SVP
AT1G18220	PUP9	8	BLR,ETT,FLC,FLM,LFY,PI,SEP3,SVP
AT1G18250	ATLP-1	3	BLR,PI,SEP3
AT1G18260	HRD3A	1	BLR
AT1G18265		1	BLR
AT1G18290		4	ETT,FLM,SEP3,SVP
AT1G18300	NUDT4	4	ETT,FLM,SEP3,SVP
AT1G18310		4	AP3,ETT,SEP3,SVP
AT1G18320		4	AP3,ETT,SEP3,SVP
AT1G18330	RVE7	4	BLR,FLM,RGA,SOC1
AT1G18335		4	BLR,FLM,RGA,SOC1
AT1G18400	BEE1	6	AG,BLR,ETT,JAG,LFY,SEP3
AT1G18420		3	AP3,PI,SOC1
AT1G18440		3	AP3,PI,SOC1
AT1G18450	ATARP4	3	AP3,PI,SOC1
AT1G18470		6	AG,AP1,ETT,PI,RGA,SEP3
AT1G18480	SLP2	6	AG,AP1,ETT,PI,RGA,SEP3
AT1G18485		3	AP1,ETT,RGA
AT1G18486		3	LFY,PI,SEP3
AT1G18490		3	LFY,PI,SEP3
AT1G18500	MAML-4	3	LFY,PI,SEP3
AT1G18530		1	AP2
AT1G18540		1	AP2
AT1G18550		4	FLM,LFY,RGA,SVP
AT1G18560		4	FLM,LFY,RGA,SVP
AT1G18570	MYB51	2	LFY,RGA
AT1G18580	GAUT11	1	BLR
AT1G18590	SOT17	5	AG,AP3,LFY,PI,SEP3
AT1G18600	RBL12	5	AG,AP3,LFY,PI,SEP3
AT1G18610		2	AG,SEP3
AT1G18620	TRM3	1	SEP3
AT1G18640	PSP1	5	BLR,JAG,LFY,RGA,SEP3
AT1G18650	PDCB3	5	BLR,JAG,LFY,RGA,SEP3
AT1G18660		5	BLR,JAG,LFY,RGA,SEP3
AT1G18670	IBS1	1	PI
AT1G18680		1	PI
AT1G18690	XXT4	1	PI
AT1G18710	MYB47	3	BLR,FLM,SEP3
AT1G18720		7	AG,AP3,BLR,FLM,PI,SEP3,SVP
AT1G18730	PnsB4	11	AG,AP3,BLR,ETT,FLM,JAG,LFY,PI,RGA,SEP3,SVP
AT1G18740		9	AP1,BLR,ETT,FLM,JAG,LFY,RGA,SEP3,SVP
AT1G18750	AGL65	9	AP1,BLR,ETT,FLM,JAG,LFY,RGA,SEP3,SVP
AT1G18760		1	PI
AT1G18770		1	PI
AT1G18773		1	PI
AT1G18780		1	PI
AT1G18800	NRP2	2	BLR,LFY
AT1G18810		3	BLR,FLM,LFY
AT1G18830	SEC31A	3	BLR,FLM,LFY
AT1G18835	MIF3	2	BLR,SEP3
AT1G18860	WRKY61	4	AP1,RGA,SEP3,SOC1
AT1G18870	ICS2	7	AP1,BLR,ETT,FLM,RGA,SEP3,SOC1
AT1G18871		1	BLR
AT1G18880	NRT1.9	1	BLR
AT1G18890	CPK10	1	SEP3
AT1G18900		1	SEP3
AT1G18980		3	FLM,RGA,SVP
AT1G18990		4	ETT,FLM,RGA,SVP
AT1G19000		5	BLR,ETT,FLM,RGA,SVP
AT1G19010		4	BLR,ETT,RGA,SVP
AT1G19040		11	AG,AP1,AP3,BLR,ETT,FLM,JAG,LFY,PI,RGA,SEP3
AT1G19050	ARR7	11	AG,AP1,AP3,BLR,ETT,FLM,JAG,LFY,PI,RGA,SEP3
AT1G19060		2	AP1,BLR
AT1G19070		1	LFY
AT1G19080	TTN10	1	LFY
AT1G19086		1	LFY
AT1G19110		6	AG,AP2,LFY,RGA,SEP3,SOC1
AT1G19180	TIFY10A	4	ETT,LFY,SEP3,SVP
AT1G19190		4	ETT,LFY,SEP3,SVP
AT1G19200		5	BLR,FLM,RGA,SEP3,SVP
AT1G19210		3	BLR,FLM,RGA
AT1G19220	IAA22	3	BLR,ETT,SEP3
AT1G19230		3	BLR,SEP3,SVP
AT1G19300	PARVUS	8	AP1,AP2,BLR,ETT,FLM,JAG,LFY,SEP3
AT1G19310		2	BLR,LFY
AT1G19320		3	BLR,LFY,SOC1
AT1G19330		13	AG,AP1,AP2,AP3,BLR,ETT,JAG,LFY,PI,RGA,SEP3,SOC1,SVP
AT1G19340		13	AG,AP1,AP2,AP3,BLR,ETT,JAG,LFY,PI,RGA,SEP3,SOC1,SVP
AT1G19350	BZR2	2	BLR,JAG
AT1G19370		2	AP3,LFY
AT1G19380		3	AG,AP3,LFY
AT1G19390		1	LFY
AT1G19400		1	BLR
AT1G19410		1	BLR
AT1G19430		2	ETT,SEP3
AT1G19440	KCS4	2	ETT,SEP3
AT1G19450		4	AG,BLR,RGA,SEP3
AT1G19460		4	BLR,JAG,RGA,SEP3
AT1G19490		3	AP3,PI,RGA
AT1G19500		3	AP3,PI,RGA
AT1G19510	RSM4	4	AG,AP3,PI,RGA
AT1G19520	NFD5	1	AG
AT1G19530		2	BLR,RGA
AT1G19540		2	BLR,RGA
AT1G19550		3	BLR,JAG,SEP3
AT1G19570	DHAR5	5	BLR,LFY,RGA,SEP3,SVP
AT1G19580	GAMMA CA1	5	BLR,LFY,RGA,SEP3,SVP
AT1G19630	CYP722A1	2	AP2,BLR
AT1G19640	JMT	5	AG,AP2,BLR,PI,SEP3
AT1G19650		5	BLR,ETT,LFY,RGA,SVP
AT1G19660	BBD2	6	AP2,BLR,ETT,LFY,RGA,SVP
AT1G19670	CORI1	6	AP2,BLR,ETT,LFY,RGA,SVP
AT1G19680		6	AP2,BLR,ETT,LFY,RGA,SVP
AT1G19690		1	LFY
AT1G19700	BLH10	1	LFY
AT1G19770	PUP14	5	AP1,BLR,RGA,SEP3,SVP
AT1G19780	CNGC8	7	AP1,AP3,BLR,PI,RGA,SEP3,SVP
AT1G19790	SRS7	5	AG,AP3,BLR,PI,SEP3
AT1G19800	TGD1	8	AG,AP1,AP2,AP3,BLR,LFY,PI,SEP3
AT1G19830	SAUR54	4	BLR,JAG,LFY,SEP3
AT1G19835		9	AP1,BLR,ETT,FLM,JAG,LFY,RGA,SEP3,SVP
AT1G19840	SAUR53	3	BLR,LFY,SEP3
AT1G19850	MP	7	AP3,BLR,ETT,LFY,PI,RGA,SEP3
AT1G19860		1	LFY
AT1G19870	iqd32	9	AP1,AP2,AP3,BLR,FLM,LFY,PI,RGA,SEP3
AT1G19880		1	LFY
AT1G19890	MGH3	1	LFY
AT1G19910	AVA-P2	1	BLR
AT1G19920	ASA1	6	AG,AP2,AP3,BLR,PI,SEP3
AT1G19930		6	AG,AP2,AP3,BLR,PI,SEP3
AT1G19940	GH9B5	3	FLM,PI,SEP3
AT1G19950	HVA22H	2	LFY,RGA
AT1G19970		2	JAG,LFY
AT1G19980		2	JAG,LFY
AT1G19990		3	FLM,JAG,LFY
AT1G20000	TAF11b	7	BLR,ETT,FLM,JAG,LFY,SEP3,SVP
AT1G20010	TUB5	7	BLR,ETT,FLM,JAG,LFY,SEP3,SVP
AT1G20020	LFNR2	7	BLR,ETT,FLM,JAG,LFY,SEP3,SVP
AT1G20030		3	AP3,LFY,RGA
AT1G20050	MAD4	3	AP3,LFY,RGA
AT1G20090	ROP2	6	AP3,BLR,LFY,PI,SEP3,SVP
AT1G20100		8	AP3,FLC,FLM,LFY,PI,SEP3,SOC1,SVP
AT1G20110		8	AP3,FLC,FLM,LFY,PI,SEP3,SOC1,SVP
AT1G20132		1	BLR
AT1G20135		1	BLR
AT1G20140	SK4	1	BLR
AT1G20160	ATSBT5.2	4	BLR,FLM,JAG,RGA
AT1G20180		4	BLR,FLM,JAG,RGA
AT1G20190	EXPA11	1	LFY
AT1G20200	HAP15	1	SOC1
AT1G20220		1	SOC1
AT1G20270		1	LFY
AT1G20280		1	LFY
AT1G20290		6	BLR,ETT,JAG,LFY,RGA,SEP3
AT1G20300		6	BLR,ETT,JAG,LFY,RGA,SEP3
AT1G20310		5	BLR,ETT,JAG,RGA,SEP3
AT1G20320		6	BLR,ETT,JAG,RGA,SEP3,SVP
AT1G20330	SMT2	8	AP2,BLR,ETT,FLM,JAG,RGA,SEP3,SVP
AT1G20340	PETE2	3	BLR,FLM,SVP
AT1G20350	TIM17-1	3	BLR,FLM,SVP
AT1G20370		4	AP1,BLR,PI,SEP3
AT1G20380		1	LFY
AT1G20400		2	FLC,FLM
AT1G20405		2	FLC,FLM
AT1G20410		3	FLM,LFY,SVP
AT1G20430		3	FLM,LFY,SVP
AT1G20440	RD17	5	AP1,FLM,LFY,SEP3,SVP
AT1G20450	LTI45	5	AP1,BLR,FLM,SEP3,SVP
AT1G20460		5	AP1,BLR,FLM,SEP3,SVP
AT1G20470	SAUR60	1	LFY
AT1G20480		1	LFY
AT1G20490		1	LFY
AT1G20500		3	LFY,RGA,SVP
AT1G20510	OPCL1	3	LFY,RGA,SVP
AT1G20520		3	BLR,LFY,RGA
AT1G20530		3	AP1,BLR,SEP3
AT1G20540		3	AP1,BLR,SEP3
AT1G20570		1	AP3
AT1G20575	DPMS1	1	AP3
AT1G20580		1	AP3
AT1G20610	CYCB2;3	2	BLR,SEP3
AT1G20620	SEN2	13	AG,AP2,AP3,BLR,ETT,FLM,JAG,LFY,PI,RGA,SEP3,SOC1,SVP
AT1G20630	CAT1	8	BLR,ETT,FLM,LFY,RGA,SEP3,SOC1,SVP
AT1G20640	NLP4	2	ETT,SEP3
AT1G20650	ASG5	7	BLR,ETT,FLM,JAG,PI,RGA,SEP3
AT1G20690		2	LFY,SVP
AT1G20693	NFD2	6	BLR,ETT,FLM,LFY,SEP3,SVP
AT1G20696	NFD3	6	BLR,ETT,FLM,LFY,SEP3,SVP
AT1G20700	WOX14	3	ETT,FLM,SVP
AT1G20770		1	FLM
AT1G20780	SAUL1	1	FLM
AT1G20816		6	BLR,ETT,FLC,FLM,SEP3,SVP
AT1G20823		5	ETT,FLC,FLM,SEP3,SVP
AT1G20830	MCD1	1	FLM
AT1G20840	TMT1	6	AP1,AP3,BLR,JAG,RGA,SEP3
AT1G20850	XCP2	5	BLR,JAG,RGA,SEP3,SOC1
AT1G20860	PHT1;8	4	AG,AP3,PI,SEP3
AT1G20870		4	AG,AP3,PI,SEP3
AT1G20875		5	AG,AP2,AP3,PI,SEP3
AT1G20880		6	AP2,BLR,FLM,RGA,SEP3,SVP
AT1G20890		6	AP2,BLR,FLM,RGA,SEP3,SVP
AT1G20900	ORE7	3	AP2,BLR,RGA
AT1G20930	CDKB2;2	1	LFY
AT1G20940		1	LFY
AT1G20960	emb1507	3	ETT,RGA,SVP
AT1G20967		3	ETT,RGA,SVP
AT1G20970		3	ETT,RGA,SVP
AT1G20980	SPL1R2	5	AP1,BLR,ETT,JAG,LFY
AT1G21000		9	AP3,BLR,ETT,FLM,LFY,PI,RGA,SEP3,SVP
AT1G21010		2	BLR,LFY
AT1G21050		5	AP1,AP3,BLR,SEP3,SVP
AT1G21060		6	AP1,AP2,BLR,JAG,LFY,SEP3
AT1G21065		4	BLR,JAG,LFY,SEP3
AT1G21080		6	AG,AP1,AP3,BLR,PI,SEP3
AT1G21090		8	AG,AP1,AP3,BLR,ETT,JAG,PI,SEP3
AT1G21100	IGMT1	3	ETT,JAG,SEP3
AT1G21110	IGMT3	1	SEP3
AT1G21120	IGMT2	2	BLR,LFY
AT1G21130	IGMT4	2	BLR,LFY
AT1G21140		3	BLR,LFY,SEP3
AT1G21150		1	SEP3
AT1G21245		2	BLR,RGA
AT1G21250	WAK1	2	BLR,RGA
AT1G21270	WAK2	1	SEP3
AT1G21310	RSH	3	BLR,FLM,SEP3
AT1G21326		2	LFY,SEP3
AT1G21327		2	LFY,SEP3
AT1G21340		1	SEP3
AT1G21350		1	BLR
AT1G21360	GLTP2	1	BLR
AT1G21370		1	BLR
AT1G21380		7	AP2,BLR,ETT,FLM,LFY,PI,SEP3
AT1G21390	emb2170	9	AP2,BLR,ETT,FLM,JAG,LFY,PI,RGA,SEP3
AT1G21395		10	AP2,AP3,BLR,ETT,FLM,JAG,LFY,PI,RGA,SEP3
AT1G21400		8	AP3,BLR,ETT,JAG,LFY,PI,RGA,SEP3
AT1G21410	SKP2A	8	AP3,BLR,ETT,FLM,JAG,PI,RGA,SEP3
AT1G21430	YUC11	3	BLR,FLM,JAG
AT1G21450	SCL1	1	LFY
AT1G21460	SWEET1	8	AG,AP2,AP3,BLR,JAG,PI,RGA,SEP3
AT1G21470		8	AG,AP2,AP3,BLR,JAG,PI,RGA,SEP3
AT1G21480		1	BLR
AT1G21500		3	BLR,ETT,SEP3
AT1G21510		4	BLR,ETT,PI,SEP3
AT1G21520		5	BLR,ETT,LFY,PI,SEP3
AT1G21530		1	JAG
AT1G21540		8	AP1,AP2,BLR,JAG,LFY,PI,RGA,SEP3
AT1G21550		8	AP1,AP2,BLR,JAG,LFY,PI,RGA,SEP3
AT1G21560		7	AP1,AP2,BLR,JAG,PI,RGA,SEP3
AT1G21580		1	BLR
AT1G21590		4	BLR,ETT,LFY,SVP
AT1G21600	PTAC6	4	BLR,ETT,LFY,SVP
AT1G21610		4	BLR,ETT,LFY,SVP
AT1G21640	NADK2	1	BLR
AT1G21670		11	AG,AP1,AP3,BLR,ETT,FLM,LFY,PI,RGA,SEP3,SOC1
AT1G21680		8	AG,BLR,ETT,FLM,LFY,PI,SEP3,SOC1
AT1G21690	RFC4	2	FLM,LFY
AT1G21695		1	LFY
AT1G21722		2	BLR,JAG
AT1G21730		2	BLR,JAG
AT1G21738		10	AG,AP1,AP3,BLR,ETT,FLM,JAG,PI,SEP3,SOC1
AT1G21740		10	AG,AP1,AP3,BLR,ETT,FLM,JAG,PI,SEP3,SOC1
AT1G21770		1	SVP
AT1G21780		1	SVP
AT1G21790		1	SVP
AT1G21810		8	AP1,AP3,BLR,ETT,FLM,PI,SEP3,SVP
AT1G21830		13	AG,AP1,AP2,AP3,BLR,ETT,FLM,JAG,LFY,PI,RGA,SEP3,SVP
AT1G21835		11	AG,AP1,AP2,AP3,BLR,ETT,JAG,LFY,PI,RGA,SEP3
AT1G21840	UREF	11	AG,AP1,AP2,AP3,BLR,ETT,JAG,LFY,PI,RGA,SEP3
AT1G21900	p24delta5	1	BLR
AT1G21910	DREB26	2	BLR,ETT
AT1G21920		2	AG,BLR
AT1G21925		1	BLR
AT1G21928		1	PI
AT1G21930		4	AG,AP3,PI,SEP3
AT1G21940		5	AG,AP3,FLC,PI,SEP3
AT1G21950		1	AP2
AT1G21970	NF-YB9	3	BLR,FLM,RGA
AT1G21975		3	BLR,FLM,RGA
AT1G21980	PIP5K1	3	BLR,FLM,RGA
AT1G21990		1	SEP3
AT1G22015	DD46	1	SVP
AT1G22020	SHM6	1	SVP
AT1G22030		6	AG,AP3,BLR,JAG,PI,SEP3
AT1G22040		6	AP1,AP3,BLR,PI,RGA,SEP3
AT1G22050	MUB6	1	BLR
AT1G22060		4	FLM,LFY,RGA,SVP
AT1G22065		1	SEP3
AT1G22067		1	SEP3
AT1G22100		3	BLR,JAG,SEP3
AT1G22110		3	BLR,JAG,SEP3
AT1G22120		1	LFY
AT1G22160		6	AP1,BLR,ETT,FLM,RGA,SEP3
AT1G22170		3	BLR,FLM,RGA
AT1G22180		10	AG,AP1,AP2,BLR,ETT,FLM,JAG,RGA,SEP3,SOC1
AT1G22190	RAP2.4	9	AG,AP1,AP2,BLR,ETT,JAG,RGA,SEP3,SVP
AT1G22200		2	ETT,SVP
AT1G22220	AUF2	3	BLR,LFY,SEP3
AT1G22230		4	AP3,FLC,FLM,SEP3
AT1G22240	PUM8	4	AP3,FLC,FLM,SEP3
AT1G22250		1	SEP3
AT1G22280	PAPP2C	2	RGA,SVP
AT1G22290		1	SVP
AT1G22330		7	AP1,BLR,FLM,JAG,LFY,SEP3,SVP
AT1G22340	UGT85A7	7	AP1,BLR,FLM,JAG,LFY,SEP3,SVP
AT1G22360	UGT85A2	1	SEP3
AT1G22370	UGT85A5	1	SEP3
AT1G22380	UGT85A3	4	FLM,LFY,SEP3,SVP
AT1G22400	UGT85A1	7	AP1,AP2,ETT,FLM,LFY,SEP3,SVP
AT1G22410		1	LFY
AT1G22460		13	AG,AP1,AP2,AP3,BLR,FLC,FLM,JAG,PI,RGA,SEP3,SOC1,SVP
AT1G22470		13	AG,AP1,AP2,AP3,BLR,FLC,FLM,JAG,PI,RGA,SEP3,SOC1,SVP
AT1G22480		1	BLR
AT1G22490		5	BLR,ETT,FLM,RGA,SEP3
AT1G22510		2	FLM,RGA
AT1G22520		2	FLM,RGA
AT1G22540		2	SEP3,SOC1
AT1G22550		1	BLR
AT1G22570		7	BLR,ETT,FLM,JAG,LFY,SEP3,SVP
AT1G22590	AGL87	2	BLR,ETT
AT1G22600		8	AG,AP2,AP3,BLR,ETT,FLM,PI,SEP3
AT1G22610		7	AG,AP2,AP3,BLR,ETT,PI,SEP3
AT1G22620	ATSAC1	5	AP1,BLR,ETT,JAG,SEP3
AT1G22630		5	AP1,BLR,ETT,JAG,SEP3
AT1G22640	MYB3	5	AP1,BLR,ETT,JAG,SEP3
AT1G22650	A/N-InvD	1	BLR
AT1G22651		1	BLR
AT1G22660		1	BLR
AT1G22670		2	FLM,LFY
AT1G22680		2	FLM,LFY
AT1G22690		2	FLM,LFY
AT1G22700		1	LFY
AT1G22710	SUT1	1	LFY
AT1G22720		1	BLR
AT1G22730		2	BLR,LFY
AT1G22740	RABG3B	1	LFY
AT1G22750		1	LFY
AT1G22767		4	BLR,JAG,LFY,RGA
AT1G22770	GI	4	BLR,JAG,LFY,RGA
AT1G22810		9	AG,AP1,AP3,BLR,LFY,PI,RGA,SEP3,SOC1
AT1G22830		9	AG,AP1,AP3,BLR,LFY,PI,RGA,SEP3,SOC1
AT1G22840	CYTC-1	1	BLR
AT1G22885		1	RGA
AT1G22890		3	LFY,RGA,SVP
AT1G22900		4	BLR,LFY,RGA,SVP
AT1G22910		4	BLR,LFY,RGA,SVP
AT1G22920	CSN5A	2	BLR,LFY
AT1G22930		1	LFY
AT1G22985	CRF7	3	AP1,BLR,SEP3
AT1G22990	HIPP22	4	AP1,BLR,LFY,SEP3
AT1G23000		8	AP1,AP3,BLR,JAG,LFY,PI,RGA,SEP3
AT1G23010	LPR1	6	AP1,AP3,BLR,PI,RGA,SEP3
AT1G23020	FRO3	4	BLR,FLM,LFY,SEP3
AT1G23030		3	BLR,FLM,LFY
AT1G23050		2	BLR,SVP
AT1G23060	MDP40	2	BLR,SVP
AT1G23070		5	AP1,BLR,LFY,RGA,SEP3
AT1G23074		7	AP1,BLR,ETT,LFY,RGA,SEP3,SVP
AT1G23080	PIN7	10	AP1,AP2,BLR,ETT,FLM,JAG,LFY,RGA,SEP3,SVP
AT1G23100		9	AP1,BLR,ETT,FLM,JAG,LFY,PI,RGA,SEP3
AT1G23110		2	FLM,LFY
AT1G23120		2	FLM,LFY
AT1G23130		1	LFY
AT1G23170		1	AG
AT1G23210	GH9B6	1	JAG
AT1G23220		1	JAG
AT1G23230		1	JAG
AT1G23310	GGT1	1	RGA
AT1G23320	TAR1	1	RGA
AT1G23330		2	PI,SEP3
AT1G23360	MENG	10	AG,AP1,AP3,BLR,ETT,JAG,LFY,PI,RGA,SEP3
AT1G23380	KNAT6S	7	AG,AP1,AP3,BLR,PI,RGA,SEP3
AT1G23390		8	AG,BLR,ETT,FLM,LFY,RGA,SEP3,SVP
AT1G23400	CAF2	3	BLR,FLM,LFY
AT1G23410		2	FLM,LFY
AT1G23490	ATARFA1A	4	BLR,FLM,JAG,SVP
AT1G23500		4	BLR,FLM,JAG,SVP
AT1G23510		1	BLR
AT1G23520		1	BLR
AT1G23530		1	BLR
AT1G23540	PERK12	1	BLR
AT1G23550	SRO2	1	BLR
AT1G23560		1	BLR
AT1G23700		7	AP2,BLR,ETT,FLM,LFY,RGA,SEP3
AT1G23710		8	AP2,BLR,ETT,FLM,LFY,RGA,SEP3,SVP
AT1G23720		4	ETT,RGA,SEP3,SVP
AT1G23730	BCA3	1	BLR
AT1G23740	AOR	1	BLR
AT1G23750		1	BLR
AT1G23760	PG3	1	BLR
AT1G23770		2	BLR,JAG
AT1G23780		2	BLR,JAG
AT1G23790		2	BLR,JAG
AT1G23810		3	BLR,LFY,SEP3
AT1G23820	SPDS1	4	BLR,LFY,SEP3,SVP
AT1G23850		4	ETT,LFY,PI,SEP3
AT1G23860	SRZ21	9	BLR,ETT,FLC,FLM,LFY,PI,SEP3,SOC1,SVP
AT1G23870	TPS9	9	BLR,ETT,FLC,FLM,LFY,PI,SEP3,SOC1,SVP
AT1G23965		1	SEP3
AT1G23970		1	SEP3
AT1G23980		2	SEP3,SVP
AT1G24070	CSLA10	3	BLR,JAG,RGA
AT1G24090		1	BLR
AT1G24095		2	BLR,SEP3
AT1G24100	UGT74B1	1	SEP3
AT1G24110		1	SEP3
AT1G24120	ARL1	2	BLR,ETT
AT1G24130		4	BLR,ETT,LFY,RGA
AT1G24140		3	LFY,RGA,SOC1
AT1G24145		3	BLR,LFY,SOC1
AT1G24147		3	BLR,LFY,SOC1
AT1G24148		2	BLR,LFY
AT1G24150	FH4	1	BLR
AT1G24160		5	AP3,ETT,JAG,LFY,PI
AT1G24170	LGT9	5	AP3,ETT,JAG,LFY,PI
AT1G24180	IAR4	1	BLR
AT1G24220		1	AP1
AT1G24250		1	AP3
AT1G24256		6	AG,AP1,AP3,BLR,PI,SEP3
AT1G24260	SEP3	15	AG,AP1,AP2,AP3,BLR,ETT,FLC,FLM,JAG,LFY,PI,RGA,SEP3,SOC1,SVP
AT1G24265		15	AG,AP1,AP2,AP3,BLR,ETT,FLC,FLM,JAG,LFY,PI,RGA,SEP3,SOC1,SVP
AT1G24267		2	PI,SEP3
AT1G24270		2	PI,SEP3
AT1G24280	G6PD3	2	PI,SEP3
AT1G24510		2	AP1,BLR
AT1G24520	BCP1	2	AP1,BLR
AT1G24530		7	AP1,BLR,ETT,FLM,LFY,RGA,SEP3
AT1G24540	CYP86C1	5	AP1,BLR,FLM,RGA,SEP3
AT1G24560		1	FLM
AT1G24575		1	LFY
AT1G24577		1	LFY
AT1G24590	SOB2	6	AG,AP1,AP3,LFY,PI,SEP3
AT1G24600		8	AG,AP1,AP3,BLR,LFY,PI,RGA,SEP3
AT1G24610		5	BLR,LFY,PI,RGA,SEP3
AT1G24620		9	AG,AP1,AP2,AP3,BLR,JAG,LFY,PI,SEP3
AT1G24625	ZFP7	11	AG,AP1,AP2,AP3,BLR,FLM,JAG,LFY,PI,RGA,SEP3
AT1G24650		2	BLR,SEP3
AT1G24764	MAP70-2	1	BLR
AT1G24793	LpxC1	1	LFY
AT1G24800		1	LFY
AT1G24807		1	SVP
AT1G24822		1	SVP
AT1G24851		1	SVP
AT1G24880	LpxC2	1	SVP
AT1G24881		1	LFY
AT1G24996		1	SVP
AT1G25025		1	SVP
AT1G25054	LpxC3	1	SVP
AT1G25055		1	LFY
AT1G25083		1	SVP
AT1G25097		2	FLM,SVP
AT1G25112		2	FLM,SVP
AT1G25141		3	FLM,LFY,SVP
AT1G25145	LpxC4	1	LFY
AT1G25150		1	LFY
AT1G25155		1	SVP
AT1G25180		1	SVP
AT1G25210	LpxC5	1	LFY
AT1G25211		1	LFY
AT1G25220	WEI7	9	AG,AP1,AP2,AP3,BLR,ETT,LFY,PI,SEP3
AT1G25230		9	AG,AP1,AP2,AP3,BLR,ETT,LFY,PI,SEP3
AT1G25240		3	AP1,BLR,LFY
AT1G25250	IDD16	6	AP1,BLR,ETT,LFY,RGA,SEP3
AT1G25260		9	AG,AP1,AP3,BLR,ETT,JAG,PI,RGA,SEP3
AT1G25270	UMAMIT24	3	FLM,LFY,SVP
AT1G25275		3	FLM,LFY,SVP
AT1G25280	TLP10	3	FLM,LFY,SVP
AT1G25290	RBL8	4	FLM,LFY,SOC1,SVP
AT1G25300		3	FLM,SOC1,SVP
AT1G25310	MEE8	2	BLR,LFY
AT1G25320		2	BLR,LFY
AT1G25330	HAF	6	AG,AP2,BLR,ETT,RGA,SEP3
AT1G25340	MYB116	6	AG,AP2,BLR,ETT,RGA,SEP3
AT1G25370		1	BLR
AT1G25375		2	AP3,PI
AT1G25380	NDT2	3	AP3,LFY,PI
AT1G25390		4	BLR,FLM,LFY,RGA
AT1G25400		4	BLR,FLM,LFY,SEP3
AT1G25410	IPT6	7	AP2,FLM,LFY,RGA,SEP3,SOC1,SVP
AT1G25420		9	AP2,BLR,ETT,FLM,LFY,RGA,SEP3,SOC1,SVP
AT1G25422		8	AP2,BLR,ETT,FLM,RGA,SEP3,SOC1,SVP
AT1G25425	CLE43	6	AP1,AP2,BLR,ETT,RGA,SEP3
AT1G25440	BBX15	9	AP1,BLR,ETT,FLM,JAG,LFY,RGA,SEP3,SVP
AT1G25450	KCS5	2	BLR,ETT
AT1G25460		2	AP2,BLR
AT1G25470	CRF12	2	AP2,BLR
AT1G25472	CPuORF54	2	AP2,BLR
AT1G25480		1	FLM
AT1G25490	REGA	1	FLM
AT1G25500		8	AP1,AP2,AP3,BLR,ETT,JAG,RGA,SEP3
AT1G25510		8	AP1,AP2,AP3,BLR,ETT,JAG,RGA,SEP3
AT1G25520		8	AP1,AP2,AP3,BLR,ETT,JAG,RGA,SEP3
AT1G25530		1	BLR
AT1G25540	PFT1	10	AP2,AP3,BLR,ETT,FLM,LFY,PI,RGA,SEP3,SVP
AT1G25550		10	AP2,AP3,BLR,ETT,FLM,LFY,PI,RGA,SEP3,SVP
AT1G25560	TEM1	12	AG,AP1,AP3,BLR,ETT,FLC,FLM,LFY,PI,SEP3,SOC1,SVP
AT1G25570		6	AG,AP1,AP3,LFY,PI,SEP3
AT1G25682		1	BLR
AT1G26110	DCP5	3	LFY,PI,SEP3
AT1G26120	ICME-LIKE1	2	BLR,LFY
AT1G26130		2	BLR,LFY
AT1G26150	PERK10	3	BLR,ETT,LFY
AT1G26160		3	BLR,ETT,LFY
AT1G26190		3	LFY,PI,SEP3
AT1G26200		3	FLM,SEP3,SOC1
AT1G26210	SOFL1	3	FLM,SEP3,SOC1
AT1G26230	Cpn60beta4	1	AP1
AT1G26240		1	AP1
AT1G26250		1	BLR
AT1G26260	CIB5	1	BLR
AT1G26270		3	AP3,BLR,SEP3
AT1G26290		2	BLR,PI
AT1G26300		1	PI
AT1G26310	CAL1	4	AG,AP3,PI,SEP3
AT1G26320		4	AG,AP3,PI,SEP3
AT1G26350		3	AG,LFY,SEP3
AT1G26355	SP1L1	3	AG,LFY,SEP3
AT1G26360	MES13	3	AG,LFY,SEP3
AT1G26470	SNS1	1	FLC
AT1G26480	GRF12	1	FLC
AT1G26500		1	FLC
AT1G26510		1	FLC
AT1G26540		1	BLR
AT1G26550		1	BLR
AT1G26560	BGLU40	1	LFY
AT1G26570	UGD1	1	LFY
AT1G26590		2	LFY,SEP3
AT1G26600	CLE9	2	LFY,SEP3
AT1G26610		2	LFY,SEP3
AT1G26640		1	LFY
AT1G26650		1	LFY
AT1G26660		1	LFY
AT1G26665		1	LFY
AT1G26720		1	BLR
AT1G26730		1	ETT
AT1G26761		2	BLR,LFY
AT1G26762		4	AP1,BLR,LFY,SEP3
AT1G26770	EXPA10	8	AP1,AP2,BLR,JAG,LFY,PI,RGA,SEP3
AT1G26771		8	AG,AP1,AP2,AP3,BLR,JAG,PI,SEP3
AT1G26773		10	AG,AP1,AP2,AP3,BLR,ETT,JAG,PI,RGA,SEP3
AT1G26780	MYB117	7	AG,AP1,AP3,BLR,LFY,PI,SEP3
AT1G26790		7	AG,AP1,AP3,BLR,LFY,RGA,SEP3
AT1G26795		7	AG,AP1,AP3,BLR,LFY,RGA,SEP3
AT1G26799		3	BLR,LFY,SVP
AT1G26800		3	BLR,LFY,SVP
AT1G26870	FEZ	2	AP2,JAG
AT1G26880		2	AP2,JAG
AT1G26890		1	AP2
AT1G26900		1	LFY
AT1G26910	RPL10B	1	LFY
AT1G26916		2	BLR,SVP
AT1G26920		2	SOC1,SVP
AT1G26921		2	SOC1,SVP
AT1G26930		6	AP1,BLR,ETT,LFY,RGA,SEP3
AT1G26940		5	AP1,BLR,ETT,LFY,SEP3
AT1G26945	PRE6	6	BLR,ETT,FLM,JAG,RGA,SEP3
AT1G26960	HB23	5	AP1,BLR,ETT,JAG,SEP3
AT1G26970		4	AP1,BLR,ETT,SEP3
AT1G27020		1	BLR
AT1G27030		1	BLR
AT1G27040	NPF4.5	3	BLR,FLM,SEP3
AT1G27045	HB54	6	AP2,BLR,FLM,LFY,RGA,SEP3
AT1G27050		6	AP2,BLR,FLM,LFY,RGA,SEP3
AT1G27060		5	AP2,BLR,FLM,LFY,RGA
AT1G27090		6	AP3,ETT,FLM,PI,SEP3,SVP
AT1G27100		7	AP3,BLR,ETT,LFY,PI,SEP3,SVP
AT1G27110		1	LFY
AT1G27130	GSTU13	3	AP2,BLR,RGA
AT1G27135		3	AP2,BLR,RGA
AT1G27140	GSTU14	3	AP2,BLR,RGA
AT1G27150		1	BLR
AT1G27190		2	FLM,JAG
AT1G27200		3	JAG,LFY,SEP3
AT1G27210		6	AP2,BLR,LFY,PI,RGA,SEP3
AT1G27213		3	BLR,LFY,SEP3
AT1G27220		3	BLR,LFY,SEP3
AT1G27290		5	BLR,ETT,LFY,RGA,SVP
AT1G27300		6	BLR,ETT,FLM,LFY,RGA,SVP
AT1G27310	NTF2A	2	FLM,SVP
AT1G27320	HK3	2	FLM,SVP
AT1G27330		6	BLR,ETT,LFY,PI,RGA,SEP3
AT1G27340	LCR	6	BLR,ETT,LFY,PI,RGA,SEP3
AT1G27350		10	AG,AP3,BLR,ETT,FLM,JAG,LFY,PI,RGA,SEP3
AT1G27360	SPL11	10	AG,AP3,BLR,ETT,FLM,JAG,LFY,PI,RGA,SEP3
AT1G27370	SPL10	3	ETT,FLM,RGA
AT1G27380	RIC2	4	ETT,FLM,LFY,RGA
AT1G27385		1	LFY
AT1G27390	TOM20-2	1	LFY
AT1G27400		1	LFY
AT1G27435		1	LFY
AT1G27440	IRX10	1	LFY
AT1G27450	ATAPT1	1	LFY
AT1G27460	NPGR1	1	LFY
AT1G27470		1	LFY
AT1G27480		1	LFY
AT1G27490		1	LFY
AT1G27530		2	AG,AP3
AT1G27540		3	AG,AP3,RGA
AT1G27550		3	AG,AP3,RGA
AT1G27565		4	AG,AP3,BLR,RGA
AT1G27570		4	AG,AP3,BLR,RGA
AT1G27580		3	AG,AP3,RGA
AT1G27590		3	AG,AP3,RGA
AT1G27640		1	BLR
AT1G27650	ATU2AF35A	1	BLR
AT1G27660		2	BLR,ETT
AT1G27720	TAF4B	4	AP1,FLM,SEP3,SVP
AT1G27730	ZAT10	5	AP1,FLM,LFY,SEP3,SVP
AT1G27740	RSL4	1	LFY
AT1G27752		1	LFY
AT1G27760	SAT32	1	RGA
AT1G27770	PEA1	2	RGA,SEP3
AT1G27840	ATCSA-1	6	AG,AP3,LFY,PI,SEP3,SOC1
AT1G27850		6	AG,AP3,LFY,PI,SEP3,SOC1
AT1G27910	PUB45	4	BLR,ETT,JAG,LFY
AT1G27920	MAP65-8	4	BLR,ETT,JAG,LFY
AT1G27930		4	LFY,RGA,SEP3,SVP
AT1G27940	PGP13	3	AP3,BLR,SEP3
AT1G27950	LTPG1	3	AP3,BLR,SEP3
AT1G27990		1	BLR
AT1G28000		1	SEP3
AT1G28007		5	FLC,FLM,SEP3,SOC1,SVP
AT1G28010	PGP14	5	FLC,FLM,SEP3,SOC1,SVP
AT1G28040		9	AG,AP3,ETT,FLC,FLM,PI,SEP3,SOC1,SVP
AT1G28050	BBX13	9	AG,AP3,ETT,FLC,FLM,PI,SEP3,SOC1,SVP
AT1G28060		9	AG,AP3,ETT,FLC,FLM,PI,SEP3,SOC1,SVP
AT1G28080		4	AP1,AP3,BLR,SEP3
AT1G28110	SCPL45	4	AG,BLR,ETT,LFY
AT1G28130	GH3.17	1	LFY
AT1G28135		7	AP1,BLR,ETT,JAG,LFY,RGA,SEP3
AT1G28140		6	AP1,BLR,JAG,LFY,RGA,SEP3
AT1G28150		2	LFY,RGA
AT1G28160		2	BLR,SEP3
AT1G28170	SOT7	2	BLR,SEP3
AT1G28180		3	FLM,LFY,SEP3
AT1G28190		4	AP3,FLM,LFY,SEP3
AT1G28270	RALFL4	8	AP1,BLR,ETT,FLM,JAG,LFY,PI,SEP3
AT1G28280		9	AP1,BLR,ETT,FLM,JAG,LFY,PI,RGA,SEP3
AT1G28281		9	AP1,BLR,ETT,FLM,JAG,LFY,PI,RGA,SEP3
AT1G28290	AGP31	4	AP1,BLR,LFY,SEP3
AT1G28300	LEC2	1	BLR
AT1G28304		1	BLR
AT1G28305		1	BLR
AT1G28307		4	AP1,BLR,LFY,RGA
AT1G28310		5	AP1,BLR,LFY,RGA,SEP3
AT1G28327		4	BLR,FLM,SEP3,SVP
AT1G28330	DYL1	6	BLR,ETT,FLM,LFY,SEP3,SVP
AT1G28335	LCR31	6	BLR,ETT,FLM,LFY,SEP3,SVP
AT1G28340	RLP4	1	BLR
AT1G28360	ERF12	10	AG,AP1,AP2,AP3,BLR,ETT,JAG,PI,RGA,SEP3
AT1G28370	ERF11	3	BLR,ETT,RGA
AT1G28375		2	BLR,ETT
AT1G28380	NSL1	4	AP1,BLR,ETT,SEP3
AT1G28390		4	AP1,BLR,ETT,SEP3
AT1G28395		1	SEP3
AT1G28400		3	BLR,ETT,SEP3
AT1G28430	CYP705A24	5	BLR,ETT,LFY,RGA,SEP3
AT1G28440	HSL1	3	BLR,PI,SEP3
AT1G28450	AGL58	9	AG,AP2,AP3,BLR,ETT,JAG,PI,RGA,SEP3
AT1G28480	roxy19	2	BLR,ETT
AT1G28490	SYP61	2	BLR,ETT
AT1G28510		1	LFY
AT1G28520	VOZ1	2	AG,LFY
AT1G28560	SRD2	2	LFY,SEP3
AT1G28570		4	BLR,FLM,LFY,SEP3
AT1G28580		3	BLR,FLM,SEP3
AT1G28590		3	BLR,FLM,SEP3
AT1G28600		2	BLR,LFY
AT1G28610		2	BLR,LFY
AT1G28630		8	AG,AP1,BLR,ETT,JAG,PI,RGA,SEP3
AT1G28640		1	LFY
AT1G28650		1	LFY
AT1G28660		1	LFY
AT1G28670	ARAB-1	4	AP1,BLR,LFY,RGA
AT1G28680		4	AP1,BLR,LFY,RGA
AT1G28690		1	RGA
AT1G28760		2	LFY,RGA
AT1G29040		1	ETT
AT1G29041		3	BLR,ETT,SEP3
AT1G29050	TBL38	4	AP1,BLR,ETT,SEP3
AT1G29060		6	AP1,BLR,ETT,JAG,LFY,RGA
AT1G29070		3	AP1,BLR,LFY
AT1G29140		1	FLC
AT1G29150	RPN6	1	FLC
AT1G29160		1	BLR
AT1G29170	WAVE2	4	BLR,FLM,RGA,SEP3
AT1G29195		1	BLR
AT1G29200		1	BLR
AT1G29240		1	BLR
AT1G29270		11	AG,AP1,AP3,BLR,ETT,JAG,LFY,PI,RGA,SEP3,SOC1
AT1G29280	WRKY65	1	AG
AT1G29290		4	BLR,ETT,RGA,SEP3
AT1G29300	UNE1	4	BLR,ETT,RGA,SEP3
AT1G29310		1	SEP3
AT1G29330	ERD2	2	ETT,SEP3
AT1G29340	PUB17	2	ETT,SEP3
AT1G29390	COR413IM2	1	BLR
AT1G29395	COR414-TM1	1	BLR
AT1G29400	ML5	3	BLR,ETT,LFY
AT1G29410	PAI3	4	AP3,LFY,PI,SEP3
AT1G29418		4	AP3,LFY,PI,SEP3
AT1G29420	SAUR61	4	AP3,LFY,PI,SEP3
AT1G29430	SAUR62	6	AP3,BLR,FLM,LFY,PI,SEP3
AT1G29440	SAUR63	3	BLR,FLM,LFY
AT1G29450	SAUR64	3	BLR,FLM,LFY
AT1G29460	SAUR65	3	BLR,FLM,LFY
AT1G29465		3	BLR,FLM,LFY
AT1G29480		2	BLR,JAG
AT1G29490	SAUR68	3	BLR,JAG,LFY
AT1G29500	SAUR66	3	BLR,JAG,LFY
AT1G29510	SAUR67	3	BLR,JAG,LFY
AT1G29520		3	BLR,JAG,LFY
AT1G29640		12	AG,AP1,AP2,AP3,BLR,ETT,FLM,JAG,LFY,PI,RGA,SEP3
AT1G29660		1	SEP3
AT1G29670		3	JAG,SEP3,SVP
AT1G29680		3	JAG,SEP3,SVP
AT1G29880		1	AP2
AT1G29890	RWA4	1	AP2
AT1G29900	VEN3	3	BLR,PI,SEP3
AT1G29910	LHCB1.2	2	LFY,RGA
AT1G29920	LHCB1.1	4	FLM,LFY,RGA,SEP3
AT1G29930	LHCB1.3	4	FLM,LFY,RGA,SEP3
AT1G29940	NRPA2	1	BLR
AT1G29950		1	BLR
AT1G29965		1	FLM
AT1G29970	RPL18AA	4	BLR,FLM,LFY,SEP3
AT1G29980		6	AP1,AP3,BLR,JAG,LFY,SEP3
AT1G29990	PFD6	6	AP1,AP3,BLR,JAG,LFY,SEP3
AT1G30016		6	AP1,AP2,BLR,ETT,LFY,SEP3
AT1G30040	GA2OX2	4	ETT,FLM,LFY,SEP3
AT1G30050		2	BLR,SEP3
AT1G30070		1	BLR
AT1G30080		1	BLR
AT1G30090		4	AP1,BLR,LFY,SEP3
AT1G30100	NCED5	2	BLR,RGA
AT1G30110	NUDX25	4	BLR,ETT,FLM,RGA
AT1G30120	PDH-E1 BETA	1	LFY
AT1G30130		1	LFY
AT1G30190		2	BLR,LFY
AT1G30200		2	BLR,LFY
AT1G30210	TCP24	4	AP3,LFY,PI,SEP3
AT1G30240		5	FLM,RGA,SEP3,SOC1,SVP
AT1G30250		7	AP2,FLC,FLM,RGA,SEP3,SOC1,SVP
AT1G30260		7	AP2,FLC,FLM,RGA,SEP3,SOC1,SVP
AT1G30290		1	SVP
AT1G30300		1	SVP
AT1G30320		9	AG,AP1,AP3,BLR,ETT,JAG,LFY,PI,SEP3
AT1G30330	ARF6	12	AG,AP1,AP2,AP3,BLR,ETT,FLM,LFY,PI,RGA,SEP3,SOC1
AT1G30350		5	AP1,BLR,ETT,LFY,SEP3
AT1G30360	ERD4	8	AP1,AP3,BLR,ETT,LFY,PI,SEP3,SVP
AT1G30370	DLAH	3	FLM,SEP3,SVP
AT1G30380	PSAK	3	FLM,SEP3,SVP
AT1G30400	MRP1	9	AG,AP1,AP2,AP3,ETT,PI,RGA,SEP3,SOC1
AT1G30440		2	BLR,LFY
AT1G30460	CPSF30	1	JAG
AT1G30473		1	LFY
AT1G30475		6	AG,AP1,AP3,LFY,PI,SEP3
AT1G30480	DRT111	5	AG,AP1,LFY,PI,SEP3
AT1G30490	PHV	7	AG,AP1,AP3,BLR,ETT,PI,SEP3
AT1G30500	NF-YA7	2	RGA,SEP3
AT1G30510	RFNR2	1	RGA
AT1G30520	AAE14	1	BLR
AT1G30530	UGT78D1	1	BLR
AT1G30540		1	BLR
AT1G30560	G3Pp3	1	LFY
AT1G30570	HERK2	1	LFY
AT1G30590		1	SVP
AT1G30600		8	AP1,BLR,ETT,JAG,LFY,PI,RGA,SEP3
AT1G30610	EMB88	8	AP1,BLR,ETT,JAG,LFY,PI,RGA,SEP3
AT1G30620	UXE1	2	AP2,SEP3
AT1G30630		2	BLR,SVP
AT1G30640		2	BLR,SVP
AT1G30650	WRKY14	1	BLR
AT1G30660		5	AP1,BLR,ETT,RGA,SEP3
AT1G30690		4	BLR,RGA,SEP3,SOC1
AT1G30700		3	LFY,SEP3,SOC1
AT1G30720		2	ETT,SEP3
AT1G30730		2	ETT,SEP3
AT1G30740		2	ETT,SEP3
AT1G30780		1	JAG
AT1G30810	JMJ18	1	BLR
AT1G30814		1	BLR
AT1G30820		1	BLR
AT1G30825	DIS2	7	AP1,AP2,BLR,ETT,JAG,SEP3,SVP
AT1G30840	PUP4	2	LFY,SEP3
AT1G30845		4	AG,AP3,PI,SEP3
AT1G30950	UFO	6	AG,AP1,AP3,BLR,PI,SEP3
AT1G31010	OSB4	3	BLR,PI,SEP3
AT1G31020	TO2	4	BLR,ETT,PI,SEP3
AT1G31040		5	AP1,BLR,FLM,SEP3,SOC1
AT1G31070	GlcNAc1pUT1	2	SEP3,SOC1
AT1G31120	KUP10	3	BLR,LFY,SEP3
AT1G31130		1	LFY
AT1G31140	GOA	1	LFY
AT1G31150		1	LFY
AT1G31163		2	AG,AP3
AT1G31170	SRX	2	AG,AP3
AT1G31290	AGO3	2	PI,SEP3
AT1G31310		2	BLR,SEP3
AT1G31319		8	AG,AP3,BLR,FLM,LFY,PI,SEP3,SVP
AT1G31320	LBD4	8	AG,AP3,BLR,FLM,LFY,PI,SEP3,SVP
AT1G31330	PSAF	8	AG,AP3,BLR,FLM,LFY,PI,SEP3,SVP
AT1G31335		3	FLM,LFY,SVP
AT1G31340	RUB1	3	ETT,LFY,RGA
AT1G31350	KUF1	4	BLR,ETT,LFY,RGA
AT1G31360	RECQL2	2	RGA,SEP3
AT1G31400		1	LFY
AT1G31410	ENF2	1	LFY
AT1G31420	FEI1	1	LFY
AT1G31490		1	BLR
AT1G31500		1	BLR
AT1G31510		1	BLR
AT1G31540		1	LFY
AT1G31550		2	FLM,SEP3
AT1G31650	ROPGEF14	3	ETT,LFY,RGA
AT1G31660	ENP1	1	ETT
AT1G31690		1	LFY
AT1G31710		1	LFY
AT1G31720		1	LFY
AT1G31750		8	AG,AP1,AP3,BLR,JAG,PI,RGA,SEP3
AT1G31760		8	AG,AP1,AP3,BLR,JAG,PI,RGA,SEP3
AT1G31770	ABCG14	4	AP1,BLR,JAG,RGA
AT1G31772		1	BLR
AT1G31780		2	BLR,LFY
AT1G31790		3	BLR,JAG,RGA
AT1G31800	LUT5	3	BLR,JAG,RGA
AT1G31812	ACBP6	2	BLR,LFY
AT1G31814	FRL2	1	BLR
AT1G31830	PUT2	3	AP2,ETT,SEP3
AT1G31835		3	AP2,ETT,SEP3
AT1G31840		3	AP2,ETT,SEP3
AT1G31875		8	AP2,BLR,ETT,FLM,JAG,PI,RGA,SEP3
AT1G31880	NLM9	8	AP2,BLR,ETT,FLM,JAG,PI,RGA,SEP3
AT1G31885	NIP3;1	1	PI
AT1G31910		4	AP2,AP3,FLC,RGA
AT1G31920		3	AG,BLR,RGA
AT1G31930	XLG3	3	AG,BLR,RGA
AT1G31940		2	FLC,FLM
AT1G31950		3	FLC,FLM,LFY
AT1G31960		1	LFY
AT1G31970	STRS1	1	LFY
AT1G32090		1	SEP3
AT1G32100	PRR1	1	SEP3
AT1G32120		2	AG,SEP3
AT1G32170	XTR4	1	LFY
AT1G32190		4	BLR,FLM,RGA,SEP3
AT1G32200	ATS1	1	LFY
AT1G32210	ATDAD1	1	LFY
AT1G32220		1	LFY
AT1G32225		4	BLR,FLM,LFY,SVP
AT1G32230	RCD1	4	BLR,FLM,LFY,SVP
AT1G32240	KAN2	8	AG,AP1,AP3,BLR,ETT,JAG,PI,SEP3
AT1G32290		1	FLM
AT1G32300	GulLO1	3	BLR,FLM,JAG
AT1G32310	SAMBA	2	BLR,JAG
[truncated: 14,030 more rows]
