# Supplementary material for: Architecture of gene regulatory networks controlling flower development in Arabidopsis thaliana
Source: Nat Commun. 2018 Oct 31;9:4534. doi: 10.1038/s41467-018-06772-3 (PMC6208445; doi:10.1038/s41467-018-06772-3)
Supplement: Supplementary file 6 — Supplementary Data 4 [file 41467_2018_6772_MOESM6_ESM.xlsx]

## Sheet: Supplementary Data 4
Supplementary Data 4: Differentially expressed genes identified by RNA-seq
Gene	Name	Stage0	Stage2	Stage4	Stage8	pvalue	FDR
AT1G01010	NAC001	3.88288	4.18273	4.31818	56.4668	0.000252273	0.00126958
AT1G01030	NGA3	2.51258	2.18977	2.11652	11.092	4.24399e-06	0.000114061
AT1G01080		39.2091	34.2132	34.3164	17.4221	1.07056e-05	0.00018205
AT1G01100		1032.59	921.536	730.241	475.75	0.00200631	0.00584625
AT1G01130		39.4489	34.0445	27.0417	8.58848	1.12534e-05	0.000186532
AT1G01140	SnRK3.12	50.3802	42.4475	46.8242	91.983	1.06294e-06	6.15703e-05
AT1G01150		2.27394	1.73795	1.30152	0.138182	0.000458606	0.00195031
AT1G01180		0.832727	0.868182	1.48939	3.59212	2.53364e-05	0.000295285
AT1G01190	CYP78A8	2.57712	1.85545	1.86197	0.478485	0.00372383	0.00944357
AT1G01200	RABA3	0.670909	0.406364	0.455303	0.0457576	0.0047939	0.0115305
AT1G01225		8.65091	8.02909	8.36227	4.30591	0.00391391	0.00982203
AT1G01230		15.7436	15.7132	19.8253	32.4268	0.000590149	0.00233343
AT1G01240		17.9332	10.873	13.1853	37.7929	0.00106342	0.00361806
AT1G01250		3.35273	4.26227	1.64167	0.407273	0.00216057	0.00618982
AT1G01260	JAM2	12.2255	13.0116	12.593	31.013	0.00538548	0.0126507
AT1G01320		78.9164	67.2102	69.0638	33.3944	0.0010297	0.00352906
AT1G01340	CNGC10	0.856667	0.618864	0.656212	4.90091	0.0168137	0.0318703
AT1G01360	RCAR1	14.1321	12.1845	14.662	41.1667	0.000510224	0.00210534
AT1G01470	LSR3	3.62788	4.28886	4.66652	38.1788	0.00190497	0.00562402
AT1G01490		66.8148	53.465	51.3752	142.953	5.33379e-05	0.000455606
AT1G01500		6.09909	6.12977	8.47803	13.7582	0.00126789	0.00411837
AT1G01550	BPS1	65.0656	66.8855	69.1161	144.366	0.00393149	0.00985132
AT1G01560	MPK11	1.10136	1.23636	1.38045	14.7064	0.0199623	0.0367021
AT1G01590	FRO1	0.953636	0.974545	0.942424	0.0721212	0.00131028	0.00422323
AT1G01600	CYP86A4	2.38545	3.03864	1.9553	1.27015	0.00581287	0.0134313
AT1G01650	SPPL4	31.6165	33.1268	31.122	70.3388	5.52675e-07	4.77471e-05
AT1G01680	PUB54	0.327273	0.169545	0.299697	1.23182	0.000865499	0.00309689
AT1G01690	PRD3	22.0312	24.4618	21.2648	10.7576	1.21532e-05	0.000194702
AT1G01695	TRM33	1.88167	1.43591	0.836667	0.295152	5.88118e-05	0.000481856
AT1G01700	ROPGEF2	3.97409	3.89273	3.50379	1.15742	0.000542144	0.00220008
AT1G01720	ATAF1	32.087	50.6959	74.6248	577.364	0.00244936	0.00683174
AT1G01810		3.52697	3.38841	3.69576	1.16182	0.0105418	0.0217436
AT1G01840		5.15818	5.48091	5.44515	2.34515	0.00603461	0.0138383
AT1G01900	SBTI1.1	4.23227	3.10455	3.14348	1.90288	0.00118852	0.00392294
AT1G01940		66.483	74.5361	61.09	33.8027	4.37936e-05	0.000404052
AT1G02070		9.81394	3.69273	4.96955	2.42258	0.00150003	0.00467588
AT1G02150		70.1458	56.9409	57.7776	31.1939	4.62085e-05	0.00041536
AT1G02160		54.7421	47.7005	47.7976	26.8344	8.01595e-05	0.000586512
AT1G02170	MCP1b	25.2474	25.8291	29.9533	71.8874	0.00320157	0.00840233
AT1G02190		14.633	31.7136	100.819	109.344	0.00784347	0.0170988
AT1G02220	NAC003	0.0727273	0.234091	0.299848	10.6694	0.00789874	0.0171952
AT1G02230	NAC004	0.225152	0.389545	0.611364	3.74758	0.000240632	0.00122796
AT1G02340	RSF1	1.495	1.83955	3.24364	9.09833	0.00161271	0.00494714
AT1G02350		4.13818	4.82591	3.79076	1.02076	0.00671405	0.0150748
AT1G02400	GA2OX6	0.0418182	0.365455	0.371061	16.073	0.0149106	0.028787
AT1G02460		0.69197	1.65955	3.37394	54.1164	0.000395373	0.00175266
AT1G02520	PGP11	0.654848	3.46773	4.81803	2.97424	0.00429375	0.010545
AT1G02530	PGP12	2.32773	2.53295	3.12955	0.732424	0.000123135	0.000772526
AT1G02610		0.158182	0.103636	1.13061	72.7294	1.51675e-06	6.98307e-05
AT1G02630		3.32167	2.4025	2.83409	0.340606	0.000203455	0.00108923
AT1G02640	BXL2	11.2192	6.385	13.1902	84.6209	0.0187793	0.0348873
AT1G02660		3.12	2.99409	2.90561	17.9741	0.000406976	0.00178711
AT1G02670		11.4373	9.85523	8.6353	4.10788	7.03098e-05	0.000540386
AT1G02690	IMPA-6	37.8147	40.6841	44.5288	18.6688	6.0957e-06	0.000137809
AT1G02710		3.79364	3.20977	1.83152	0.0587879	0.0151955	0.0292499
AT1G02730	SOS6	57.8585	72.2941	66.9435	21.0173	0.000133935	0.00081823
AT1G02800	CEL2	61.4824	41.6109	34.7486	13.9492	1.2386e-05	0.000195854
AT1G02810		2.60439	2.35727	2.90242	1.22727	0.00507898	0.0120684
AT1G02816		7.19318	7.27455	9.47076	22.725	0.000366991	0.0016674
AT1G02850	BGLU11	3.21091	4.14636	9.21364	65.7215	1.23517e-07	2.34241e-05
AT1G02860	NLA	2.20697	2.06205	2.96258	5.85439	0.0019735	0.00577575
AT1G02930	GSTF6	11.6433	12.4382	25.9209	557.917	0.00567013	0.0131721
AT1G02940	GSTF5	1.64045	0.569545	0.555909	0.497424	0.00402538	0.010036
AT1G02950	GSTF4	5.35894	3.18318	7.24712	8.06606	0.0138516	0.0271475
AT1G02970	WEE1	12.8048	10.9605	9.20682	2.22167	9.39304e-08	2.05417e-05
AT1G03070	LFG4	0.613333	0.365909	0.292727	0.135455	0.00868315	0.0185871
AT1G03080	NET1D	30.1055	28.6964	30.453	109.457	0.000109305	0.000713391
AT1G03090	MCCA	15.0589	13.677	16.5906	111.427	0.00139144	0.00441947
AT1G03110	TRM82	29.6189	33.333	29.8367	15.3383	0.000103231	0.000686688
AT1G03120	RAB28	8.31485	6.43682	7.16227	3.06894	9.56496e-05	0.000654672
AT1G03170	FTM5	28.5864	44.197	20.9155	2.49015	0.00378192	0.00956387
AT1G03180		15.173	18.6143	14.1827	9.08788	2.67387e-05	0.000303434
AT1G03220		16.6859	27.8082	58.2789	613.265	0.00180178	0.00538481
AT1G03230		29.1376	46.0991	91.4002	486.287	1.00425e-05	0.000177733
AT1G03240		1.00848	0.51	0.796818	0.0793939	0.00736549	0.0162266
AT1G03300	DUF1	9.98348	7.73068	6.71136	1.66939	6.51652e-07	5.10082e-05
AT1G03310	ISA2	11.1585	11.2195	10.1124	3.90197	0.000279851	0.00136828
AT1G03370		9.98955	11.5127	12.8564	37.5152	0.000908957	0.00321491
AT1G03380	ATG18G	9.65106	9.51227	11.5633	22.9186	0.000123499	0.000773643
AT1G03390		0.131818	0.0890909	0.12697	0.734091	0.00119807	0.0039467
AT1G03400		2.79697	3.10545	3.8097	14.5538	2.56835e-05	0.000297464
AT1G03410	2A6	5.63	4.52682	3.35955	7.26091	0.00990741	0.0206968
AT1G03420		81.3556	71.9468	67.2264	38.9039	0.000176648	0.000990535
AT1G03495		3.94152	2.92295	0.873939	1.25485	0.0039575	0.00989843
AT1G03530	NAF1	22.8348	27.8193	29.6024	13.4883	0.000633313	0.00245638
AT1G03545		3.70682	3.86182	3.34894	1.75848	0.0271664	0.0473426
AT1G03580		0.231212	0.0954545	0.235152	0.561818	0.0152661	0.0293689
AT1G03590		21.2777	19.2948	22.3123	53.215	1.2827e-07	2.41291e-05
AT1G03610		8.98409	7.27386	12.7171	68.5853	2.49305e-07	3.48221e-05
AT1G03630	PORC	45.6794	36.5232	37.7467	17.728	7.44895e-05	0.000558875
AT1G03660		1.07758	2.27523	2.86288	0.964848	0.00811763	0.0175798
AT1G03680	TRX-M1	89.2583	74.1027	83.2006	43.0527	0.000244828	0.00124257
AT1G03710		9.29136	8.37364	7.21333	3.68045	0.00301675	0.00801922
AT1G03740		12.8167	12.8773	14.1774	36.6967	0.00339005	0.00877554
AT1G03780	TPX2	55.4955	67.4368	61.06	28.0979	6.90521e-05	0.000534257
AT1G03790	TZF4	0	0	0	0.0240909	0.0114005	0.0231806
AT1G03820		22.047	21.1811	16.7079	0.811515	0.000518461	0.00212928
AT1G03830		31.4835	30.3977	28.9712	15.4948	3.45529e-05	0.000351571
AT1G03840	MGP	0.959242	1.55591	1.04773	0.107879	0.00903559	0.019218
AT1G03870	FLA9	2.01106	0.751818	1.04197	0.420909	0.00210371	0.00606565
AT1G03905	ABCI19	2.58545	3.84909	4.53303	21.6973	0.00108572	0.00367622
AT1G03920		1.30258	0.844545	0.71303	0.357273	0.00127201	0.00412783
AT1G03940		8.20879	5.04659	1.87197	1.06455	0.000921652	0.00324799
AT1G03970	GBF4	25.8047	22.4445	29.4333	54.4079	0.00118925	0.00392369
AT1G03980	PCS2	4.07576	5.85773	5.17788	2.82182	0.00037724	0.00170006
AT1G04020	ROW1	13.3568	12.8241	11.1	2.72985	1.35992e-05	0.000205873
AT1G04030		19.2765	20.8741	19.6467	7.42348	4.30447e-06	0.000115144
AT1G04050	SUVR1	15.7479	17.4305	15.7291	7.41106	7.1998e-05	0.000547758
AT1G04070	TOM22-I	23.7711	27.7202	22.8747	12.1359	0.00458704	0.0111212
AT1G04110	SDD1	1.97697	1.70136	1.68091	0.613939	0.00110344	0.00372186
AT1G04120	MRP5	29.3883	32.7127	34.0486	65.492	0.00392092	0.00983645
AT1G04150		4.38682	4.30091	4.16985	1.19394	0.000103105	0.000686174
AT1G04190	TPR3	47.5864	52.1011	47.233	22.9712	3.42304e-06	0.00010278
AT1G04220	KCS2	24.9279	26.6782	28.4879	13.2129	0.00276798	0.00749458
AT1G04240	SHY2	3.49818	3.18932	2.69561	1.53167	0.00435154	0.0106532
AT1G04280		18.038	16.1368	22.8009	39.9591	0.00660733	0.0148652
AT1G04310	ERS2	10.7785	10.11	10.8968	31.4976	3.92627e-05	0.000377978
AT1G04340		52.3164	65.5627	47.1582	27.578	0.000174101	0.000979752
AT1G04350		3.02182	2.31455	2.10379	1.44788	0.00592658	0.0136362
AT1G04360		4.24939	3.32614	3.40152	1.80833	0.00077805	0.00285269
AT1G04380		0.34697	0.685227	0.471667	0.171818	9.80938e-05	0.000664592
AT1G04400	PHH1	58.9206	47.9941	58.3261	156.535	9.38918e-05	0.000646337
AT1G04425		56.9402	87.5427	46.3003	13.8455	5.3061e-05	0.000454638
AT1G04480		164.015	192.181	155.343	82.9239	9.07724e-06	0.000168848
AT1G04520	PDLP2	48.2561	60.0307	54.9552	13.0144	1.14362e-06	6.32356e-05
AT1G04540		2.96818	3.48659	3.24924	1.7397	0.00225436	0.00639955
AT1G04550	IAA12	31.5338	38.0034	34.6517	16.7647	1.1718e-05	0.000190273
AT1G04555		5.36333	5.83045	6.42621	14.2914	0.000145657	0.000866293
AT1G04570		1.85348	1.53864	1.66	0.30303	3.13413e-05	0.000332639
AT1G04590		58.4827	58.1195	51.8124	25.3538	3.754e-06	0.000106424
AT1G04600	XIA	1.30182	1.53159	1.29152	0.61	0.00357958	0.00915942
AT1G04620	HCAR	18.8897	16.3177	14.9848	6.85697	0.000373805	0.00168971
AT1G04635	POP5	10.8815	15.853	11.1606	5.89076	0.0126905	0.0252684
AT1G04650		9.40818	9.14727	6.31667	2.01591	7.99295e-07	5.50162e-05
AT1G04660		1.31515	0.589091	0.752424	0.0160606	0.0084243	0.0181228
AT1G04680		68.5855	67.9457	44.7876	15.312	0.000126268	0.000785837
AT1G04730	CTF18	11.8514	12.0693	9.93636	3.83121	9.92654e-06	0.000176924
AT1G04760	VAMP726	19.9809	21.1039	16.7835	3.64818	1.50398e-05	0.00021709
AT1G04780		47.9514	49.2286	50.5633	105.453	0.0044137	0.0107749
AT1G04820	TUA4	543.886	561.896	539.37	267.398	1.07079e-05	0.00018205
AT1G04880		9.88076	10.092	8.88379	2.46576	1.72376e-06	7.40045e-05
AT1G04940	Tic20-I	51.7808	45.9039	43.112	22.3217	1.75621e-05	0.000238309
AT1G05010	EFE	2.9953	5.58955	9.97576	91.2885	0.00363754	0.00927415
AT1G05055	GTF2H2	11.2132	12.2766	10.2594	4.63591	0.00019756	0.00106624
AT1G05065	CLE20	3.87955	3.86682	1.86576	0.86803	0.0154977	0.0297506
AT1G05090		1.22333	1.37545	2.32712	5.76803	0.00322142	0.00844111
AT1G05100	MAPKKK18	4.47591	5.20386	3.5597	83.8	0.0236017	0.0421252
AT1G05135		0.613485	1.3775	3.6647	23.6221	3.78296e-06	0.000106838
AT1G05190	emb2394	358.417	284.765	314.961	162.271	0.000280323	0.00136977
AT1G05220		0.996364	0.839773	0.560303	0.311667	0.00595964	0.0136929
AT1G05260	RCI3A	0.566515	0.410682	0.248939	0.0836364	0.00484833	0.011641
AT1G05310		1.94485	1.17864	1.20879	0.276364	0.00141496	0.0044753
AT1G05340		1.555	1.51318	2.31606	42.7521	0.0138957	0.0272067
AT1G05370		19.6556	16.3255	9.9897	2.19136	4.37307e-05	0.000403985
AT1G05400		1.00758	1.09136	1.49	0.705758	0.0212462	0.0385792
AT1G05420	OFP12	22.9239	14.5995	19.2194	9.20091	0.00550673	0.0128785
AT1G05440		12.4662	12.6332	12.0641	2.18561	6.15525e-06	0.000138107
AT1G05470	CVP2	22.2717	26.8709	25.0806	7.89955	3.7661e-07	3.90436e-05
AT1G05490	chr31	0.398182	0.905909	1.985	3.76939	0.00305094	0.0080918
AT1G05560	UGT75B1	12.2562	15.5141	31.2477	44.1721	0.00279493	0.00754829
AT1G05562		0.195606	0.923864	0.366667	0.137879	0.00269247	0.00733271
AT1G05600	EMB3101	4.43197	4.04409	4.05167	1.98106	0.00156498	0.00483187
AT1G05675		0.0418182	2.25273	2.82424	30.8809	0.0135791	0.026716
AT1G05680	UGT74E2	0.819091	8.77455	28.6394	101.637	0.000320642	0.00150762
AT1G05700		0.351364	0.315455	0.417121	0.121364	0.00909103	0.019306
AT1G05760	RTM1	4.97455	4.53727	6.51167	14.2983	5.82023e-05	0.000478775
AT1G05770		2.84864	2.96818	4.01091	7.23833	0.00111334	0.00374851
AT1G05810	RABA5E	6.58394	5.22364	6.37364	10.8708	0.00851718	0.0182872
AT1G05820	SPPL5	4.17273	3.40932	3.02333	1.9497	0.00170555	0.00515466
AT1G05835		70.8106	82.4032	61.9968	23.8561	2.61275e-05	0.000299349
AT1G05840		11.2152	10.1745	12.4483	22.4686	0.000380392	0.00171063
AT1G05894		1.59197	2.365	2.02273	3.55409	0.0182902	0.0341228
AT1G05950		9.14606	9.44409	8.05667	2.60364	1.31327e-05	0.0002018
AT1G06002		0.193636	0.285909	1.13909	11.9318	0.00259099	0.00712874
AT1G06090		2.01273	1.95909	0.789242	0.0854545	0.0040478	0.0100746
AT1G06100		0.553939	0.398864	0.185758	0.0612121	0.0114847	0.0233153
AT1G06135		0	0	0	0.140909	0.026644	0.0465995
AT1G06148		0.150758	0.0909091	0.197273	1.41121	0.0259688	0.0456033
AT1G06149	CPuORF8	12.4324	15.9566	15.635	37.8602	0.000152733	0.00089458
AT1G06150	EMB1444	16.4502	19.7209	19.9812	41.1508	0.000242467	0.00123273
AT1G06180	MYB13	37.542	57.7009	57.9912	134.134	0.000368016	0.00167043
AT1G06290	ATACX3	20.7092	20.1755	25.4347	52.2732	1.07268e-05	0.000182105
AT1G06310	ACX6	2.83288	2.66818	2.01758	0.49697	5.8568e-05	0.000480872
AT1G06320		4.59667	4.15227	2.13364	0.420455	7.78625e-06	0.0001551
AT1G06350	AtADS4	34.1421	32.7341	25.8941	2.64106	1.06485e-06	6.15703e-05
AT1G06380		18.9968	21.8595	21.7541	10.7939	0.0020867	0.00602554
AT1G06400	ATRABA1A	80.6977	84.56	95.5336	174.358	0.000143797	0.000859109
AT1G06420		18.4167	12.9286	15.0315	4.94848	0.0012004	0.0039532
AT1G06430	FTSH8	14.6679	15.1466	14.6547	29.5661	7.85866e-05	0.000578388
AT1G06475		8.15348	10.5968	7.16258	1.81985	3.70057e-05	0.000365661
AT1G06570	PDS1	6.06758	6.04659	8.21742	103.226	1.67335e-05	0.000230962
AT1G06620		3.21182	13.3677	9.03606	443.265	1.19664e-05	0.000192369
AT1G06640		2.59758	3.45705	1.79833	15.9344	0.000229519	0.00118683
AT1G06650		12.0294	11.5255	12.5802	27.6762	1.59999e-06	7.14969e-05
AT1G06660	JASON	12.3141	16.2757	14.7718	7.98515	0.000186937	0.00102939
AT1G06790		24.56	27.007	24.7924	10.9373	6.63675e-05	0.000521769
AT1G06830		0.399697	0.97	0.411818	0.0166667	0.00262769	0.00720338
AT1G06840		7.74561	7.96886	9.09409	16.2792	2.61688e-06	8.92417e-05
AT1G06960		28.3859	27.3595	23.0617	12.4539	0.000140855	0.000847891
AT1G07000	EXO70B2	3.84909	3.86341	5.01818	15.1856	0.00289149	0.00775162
AT1G07040		12.3964	10.94	14.8806	57.9926	3.45602e-05	0.000351571
AT1G07070		66.1426	71.9684	57.9023	18.9191	0.0010108	0.00347859
AT1G07135		3.12455	3.50341	4.35652	90.0576	0.0176225	0.0330942
AT1G07150	MAPKKK13	0.913636	0.71	1.28288	22.0264	0.0010023	0.00346006
AT1G07240	UGT71C5	6.7497	7.81545	10.8394	43.0611	0.00355978	0.00912076
AT1G07270		3.50318	3.54227	2.49576	0.372727	5.76365e-07	4.83276e-05
AT1G07290	GONST2	2.66333	2.96636	2.56273	1.05712	0.00215087	0.00616657
AT1G07320	RPL4	178.888	141.486	170.841	65.6	5.36875e-06	0.000129642
AT1G07350	SR45a	17.2018	22.1168	15.1612	9.41682	0.017758	0.0332897
AT1G07370	PCNA1	66.0024	67.1186	47.6897	5.58591	3.49264e-06	0.000103519
AT1G07410	RABA2b	6.08333	6.80318	5.50212	2.91712	0.00123679	0.00404224
AT1G07430	HON	1.76955	1.42977	1.12106	15.2367	0.00972423	0.020389
AT1G07450		1.69439	1.91841	1.62348	0.541818	0.0193465	0.0357588
AT1G07473		0.0563636	0.12	0.157273	2.97409	0.016285	0.0310321
AT1G07485		4.94939	5.53091	4.38273	0.876061	0.000987145	0.00341736
AT1G07490	RTFL3	3.87606	4.09227	4.35076	1.28091	0.0117319	0.0237283
AT1G07530	SCL14	20.2742	17.8816	22.235	39.1252	7.11603e-05	0.000543868
AT1G07600	MT1A	18.5267	28.5252	13.6662	84.8521	0.00963529	0.0202407
AT1G07630	PLL5	7.50121	7.91114	7.63152	17.8418	0.0204641	0.0374026
AT1G07650		18.0505	17.6205	18.1203	41.0685	0.000877599	0.00312703
AT1G07660		81.5191	74.4211	62.7791	32.8491	1.04133e-05	0.000180429
AT1G07880	ATMPK13	5.75939	7.00523	6.06197	1.90182	0.000524514	0.00214464
AT1G07985		0.0239394	0.228636	0.109545	18.0485	0.000211149	0.00112091
AT1G08035		1.53515	1.19386	0.727879	0.363636	0.00628572	0.0142794
AT1G08050		0.865758	1.32886	1.16121	12.3895	0.00619264	0.0141202
AT1G08160		6.48424	5.97659	14.86	20.0868	0.000475178	0.00200197
AT1G08230		19.7008	18.5625	17.7523	51.2194	1.36474e-09	5.30567e-06
AT1G08280		6.98758	7.00364	6.40061	3.05303	0.00051725	0.00212756
AT1G08310		0.29303	0.157727	0.151515	0.637273	0.00501729	0.0119556
AT1G08315		2.8097	3.20727	3.98121	8.52	0.0195518	0.0360754
AT1G08320	TGA9	0.206667	0.0777273	0.581818	7.41576	0.0221008	0.0398426
AT1G08360		443.636	529.616	464.366	259.258	9.49112e-05	0.000651338
AT1G08380	PSAO	329.525	209.541	249.213	140.812	2.03196e-05	0.000260249
AT1G08390		21.957	22.7609	17.2302	10.0895	0.000978687	0.00339462
AT1G08440		3.72333	2.10886	1.95076	0.0178788	6.06448e-05	0.000491181
AT1G08530		19.1264	19.4341	17.6917	9.51864	0.00109856	0.00371053
AT1G08560	SYP111	113.254	142.899	142.841	63.9691	0.000156324	0.000908875
AT1G08570	ACHT4	55.2803	46.8441	59.14	145.271	0.000241693	0.00123041
AT1G08580		128.95	152.489	123.939	43.6982	3.56519e-05	0.000357846
AT1G08592		1.77152	2.04932	0.748939	0.0869697	0.00382103	0.00964008
AT1G08630	THA1	23.5885	14.3095	23.3806	98.845	0.0216219	0.0391366
AT1G08640	CJD1	33.0679	30.1675	25.5791	15.4482	6.64586e-05	0.000522309
AT1G08720	EDR1	7.6653	7.68182	9.07076	17.9444	8.35705e-05	0.000602155
AT1G08730	XIC	1.72379	1.42023	1.52288	0.692727	0.0145383	0.0282247
AT1G08800	MyoB1	1.71076	1.7425	2.00864	12.1115	0.000762337	0.00281499
AT1G08810	MYB60	2.41682	1.18705	1.68561	0.820152	0.00776102	0.0169513
AT1G08820	VAP27-2	34.993	34.5936	41.4548	83.5318	3.72381e-06	0.000106284
AT1G08860	BON3	4.05182	4.16477	3.86909	21.4794	0.00727977	0.016062
AT1G08890		1.99333	1.08273	1.21924	5.02864	1.40675e-06	6.79177e-05
AT1G08900		1.33636	0.9075	1.4497	3.87803	0.000877903	0.00312703
AT1G08930	ERD6	3.05212	3.23955	5.92182	88.5805	0.00255948	0.00706243
AT1G08940		2.92848	3.30182	3.87955	27.3895	0.0118248	0.0238748
AT1G09000	NP1	12.9373	11.9884	9.87985	5.58879	6.2629e-07	5.02142e-05
AT1G09070	SRC2	44.608	42.603	51.5152	178.247	0.00499502	0.0119183
AT1G09080	BIP3	0.351818	0.0381818	0.0448485	0.38	0.000107795	0.000707901
AT1G09155	PP2-B15	0.292121	0.175455	0.059697	0.00212121	0.000613247	0.00240171
AT1G09170		0.199091	0.166818	0.0374242	0.0269697	0.00449814	0.0109432
AT1G09250	AIF4	12.1029	17.4375	11.9039	41.1553	0.00797529	0.0173262
AT1G09310		303.626	280.558	222.141	64.1177	0.000645857	0.00249466
AT1G09340	HIP1.3	60.7455	47.915	49.6332	18.9141	2.63229e-05	0.000300984
AT1G09390		26.7582	16.3148	16.7435	9.60091	0.000224146	0.00116848
AT1G09400		0.434242	0.102273	0.0681818	0.195455	0.0200078	0.0367597
AT1G09430	ACLA-3	34.3017	32.355	41.2877	88.1267	2.07328e-07	3.12008e-05
AT1G09440		2.81909	2.61727	2.39788	1.11485	0.0011866	0.00391772
AT1G09450	Haspin	30.8505	27.4416	19.8638	8.99333	2.66056e-08	1.37912e-05
AT1G09460		8.685	9.47614	21.9347	61.2344	0.000845307	0.00304025
AT1G09470		34.1714	32.4323	27.0191	10.8061	3.41348e-06	0.00010278
AT1G09480		0.748182	1.21864	1.94985	4.53636	0.00599254	0.0137598
AT1G09540	MYB61	0.0284848	0.205909	0.0243939	0.0551515	0.0278406	0.0483398
AT1G09560	PDGLP1	28.2945	32.0739	35.9833	96.4864	0.000550784	0.00222585
AT1G09570	PHYA	14.2386	16.875	26.4758	39.6368	0.00044066	0.00189542
AT1G09575		1.89152	1.73955	2.41697	9.70742	0.000289423	0.00140326
AT1G09590		575.321	676.312	608.074	242.109	3.39212e-06	0.00010278
AT1G09600		8.10545	8.07818	6.53985	1.97909	0.000150348	0.000884577
AT1G09650		5.71455	4.39477	3.61333	1.66182	2.27522e-05	0.000278752
AT1G09660		62.2841	59.0266	53.3527	18.7697	9.81781e-08	2.0664e-05
AT1G09690		798.895	835.746	745.73	383.346	7.78808e-05	0.000575617
AT1G09750		175.6	96.2045	147.223	43.1089	8.15507e-05	0.000593384
AT1G09795	HISN1B	44.2909	37.798	39.1915	21.745	2.92236e-05	0.000318538
AT1G09800		12.2973	12.5677	10.2453	5.14424	0.000754411	0.0027959
AT1G09815	POLD4	95.8211	94.2377	83.5315	39.9164	4.46846e-06	0.000117925
AT1G09830	PUR2	18.7138	20.3064	20.7245	8.84636	0.000109424	0.000713968
AT1G09890		1.57121	0.948182	1.23333	0.594848	0.00708608	0.0157258
AT1G09930	OPT2	0.0727273	0.0863636	0.0851515	0.646061	0.00132116	0.00424657
AT1G09940	HEMA2	4.44045	4.66682	5.17864	36.0361	0.0043778	0.0107018
AT1G09950	RAS1	0.422273	0.255455	0.378485	5.8053	0.021616	0.0391299
AT1G09960	SUT4	15.6144	16.1123	15.5052	38.3892	0.0027088	0.00736598
AT1G09970	RLK7	17.8559	46.8314	56.0973	574.721	1.81131e-06	7.57178e-05
AT1G10030	ERG28	18.2552	20.5689	18.9674	8.80833	0.0012229	0.00400864
AT1G10050		6.11364	6.79091	6.5547	12.5036	0.00392564	0.00984196
AT1G10060	BCAT1	11.6779	11.8416	21.1765	64.1021	0.000170129	0.000963443
AT1G10070	BCAT2	0.942576	1.31682	4.065	185.557	0.000390988	0.00173953
AT1G10090		4.15667	4.39409	4.23303	16.2765	1.20933e-08	1.08407e-05
AT1G10140		0.483939	0.644091	2.06	134.247	0.0105973	0.0218279
AT1G10150		5.7653	5.94341	5.17576	31.3502	0.00377739	0.00955448
AT1G10170	NFXL1	15.8318	24.4645	36.7559	81.9559	0.00010901	0.00071206
AT1G10220		0.119394	0.171818	3.43318	3.88242	0.000266806	0.00132022
AT1G10230	SK18	51.6061	55.1332	48.8242	25.0767	1.87974e-05	0.000248208
AT1G10240	FRS11	12.8526	11.1255	10.2779	5.73076	6.37352e-05	0.000507484
AT1G10270	GRP23	21.4292	26.2686	30.4968	15.2318	0.000119461	0.000757832
AT1G10310		53.7061	50.7255	44.1092	25.8782	5.34412e-05	0.000456285
AT1G10330		2.79909	2.37477	2.35561	0.967121	0.00607139	0.0138999
AT1G10340		0.0633333	0.125	0.422727	6.54364	0.00882988	0.0188458
AT1G10417		4.29848	4.07091	2.71545	1.02636	3.43033e-05	0.000350333
AT1G10460	GLP7	4.26803	3.25727	2.42712	0.309242	0.000266921	0.00132051
AT1G10470	MEE7	42.5908	37.4057	22.9918	17.6256	0.00548533	0.0128362
AT1G10520	Pol{lambda}	3.90212	3.23682	3.92409	1.78909	0.000126132	0.000785203
AT1G10522	PRIN2	86.6742	74.9934	91.2127	34.3544	9.83817e-05	0.00066614
AT1G10530		1.00318	0.572727	0.790758	2.75424	0.00280624	0.00757181
AT1G10540	NAT8	30.0079	24.6686	22.843	10.3439	0.000575639	0.0022894
AT1G10560	PUB18	0.391515	0.319545	0.216364	2.16061	0.0206486	0.0376749
AT1G10585		0	0	0.549697	87.5342	0.000534467	0.00217726
AT1G10586		0	0	0	0.872424	0.000110486	0.000718347
AT1G10640		71.0164	68.0807	57.3385	7.03152	1.41555e-06	6.80804e-05
AT1G10657		68.0085	45.9482	42.4365	26.4061	7.34024e-05	0.000554823
AT1G10682		64.3327	41.527	44.9629	25.3327	0.0241549	0.0429384
AT1G10700	PRS3	9.05682	10.4205	10.4094	21.5621	8.73927e-05	0.000619235
AT1G10710	PHS1	13.6148	11.4539	7.93394	2.53894	5.89132e-07	4.87308e-05
AT1G10750		9.53227	11.2564	10.3526	3.50545	0.000578541	0.00229781
AT1G10760	SOP1	30.4433	25.4632	25.3402	14.8373	0.00138926	0.00441377
AT1G10780		24.1845	24.1641	18.0741	6.03	6.65625e-08	1.87937e-05
AT1G10810		0.256364	0.169091	0.3	0.681818	0.000239737	0.00122419
AT1G10850		34.6533	37.7714	37.3047	14.4312	1.46908e-08	1.14287e-05
AT1G10880		0.0621212	0.110227	0.102121	0.0221212	0.0236677	0.0422139
AT1G10920	LOV1	5.19106	5.36568	6.63848	15.6327	5.50235e-05	0.000463684
AT1G10930	RECQ4A	22.4964	20.7241	17.0752	8.83712	7.61665e-06	0.000153037
AT1G10980		10.9461	9.04841	6.0103	1.71424	5.81946e-06	0.000135881
AT1G11050		4.90273	6.545	6.81455	17.6167	0.0193971	0.0358381
AT1G11070		0.050303	0.0645455	0.154848	0.292121	0.0172225	0.0324974
AT1G11112		3.56106	3.84	3.675	1.12	0.00511184	0.0121301
AT1G11120		87.4639	105.767	93.5244	38.3033	2.65092e-05	0.000302226
AT1G11130	SUB	47.3777	48.5673	45.5667	20.213	2.74011e-05	0.000308474
AT1G11160		7.68515	6.80205	5.74227	0.778788	1.27527e-05	0.000198578
AT1G11170		1.32	1.32455	0.881364	0.212424	7.16436e-05	0.000546488
AT1G11175		27.6415	21.9227	27.4414	51.8294	0.00248002	0.00689088
AT1G11185		0.145455	0.308182	0.309697	0.969394	0.00898363	0.019125
AT1G11210		6.30152	6.725	10.1402	12.8327	0.00407187	0.0101248
AT1G11220		15.468	16.0684	17.7314	6.44879	5.45496e-05	0.000461795
AT1G11260	STP1	22.5839	23.4918	36.2258	220.395	0.00689485	0.0153963
AT1G11300		4.45773	5.88364	6.9797	11.1261	0.00111536	0.00375423
AT1G11310	PMR2	29.6438	30.7745	38.2424	64.5682	3.54368e-05	0.000356447
AT1G11330		3.77348	4.76864	8.3147	22.405	0.000330809	0.00154484
AT1G11420	DUF2	12.3077	12.5209	11.1068	3.26788	1.16613e-05	0.000190033
AT1G11440		8.76409	11.6341	9.52818	18.9359	9.75309e-05	0.000661916
AT1G11500		1.18788	0.838636	1.53348	2.15576	0.0049416	0.0118126
AT1G11580	PMEPCRA	3.90848	7.17227	4.97485	66.5305	4.41947e-09	7.6602e-06
AT1G11600	CYP77B1	77.9685	84.97	83.1517	19.3644	1.44265e-06	6.85664e-05
AT1G11670		12.5226	12.037	14.3161	43.7864	0.00426211	0.0104905
AT1G11700		11.5908	7.06545	7.76227	1.02773	0.000112423	0.000727229
AT1G11710		3.47727	3.85136	3.03848	1.20439	0.000489319	0.00204623
AT1G11730		11.1745	12.7714	12.2733	5.89848	2.39963e-05	0.000287783
AT1G11800		19.0902	18.2193	15.1397	6.85227	2.49304e-07	3.48221e-05
AT1G11850		2.98318	3.16909	2.40894	0.378485	0.00270705	0.00736295
AT1G11860		142.725	131.489	125.327	52.4808	1.60103e-05	0.000225363
AT1G12000		75.9458	104.845	89.0497	45.5106	5.09121e-05	0.000442135
AT1G12010		0.174697	0.0381818	0.0806061	0.0462121	0.0115096	0.0233555
AT1G12020		19.1032	24.3634	23.9645	8.88333	0.000373368	0.00168858
AT1G12090	ELP	223.215	181.131	248.652	72.6203	0.000241341	0.00123022
AT1G12100		2.90939	3.04182	1.82848	0.437576	0.00337056	0.00873574
AT1G12200	FMO	2.2147	2.41727	3.04818	16.5441	0.00108339	0.003671
AT1G12240	VI2	9.72439	12.0643	13.3644	84.9809	5.38864e-06	0.000129851
AT1G12320		16.8539	13.4195	14.4332	131.565	0.00638689	0.0144599
AT1G12380		17.2038	15.953	13.4048	7.44242	0.000525752	0.00214819
AT1G12430	PAK	85.9855	60.6205	45.7052	23.5935	9.14963e-07	5.72183e-05
AT1G12540		0.0248485	0	0	0.22697	3.82057e-05	0.000371793
AT1G12640	LPLAT1	7.40803	7.89705	12.0959	19.3858	0.00062461	0.00243396
AT1G12700	RPF1	2.69273	2.26886	2.28636	0.933788	0.00196126	0.00574655
AT1G12780	UGE1	20.3833	17.3032	34.8639	269.908	0.000430923	0.00186384
AT1G12790		4.51773	4.12682	5.11258	11.3577	1.77703e-06	7.50923e-05
AT1G12845		29.6359	24.9305	23.0438	4.925	0.000111681	0.000724437
AT1G12860	SCRM2	21.4545	13.8432	13.7982	5.99803	0.00208504	0.00602149
AT1G12880	NUDT12	14.1529	13.4727	11.525	3.76424	0.00122668	0.00401818
AT1G12900	GAPA-2	103.034	74.2052	88.4918	47.2353	0.00151175	0.00470556
AT1G12940	NRT2.5	0.127273	0.167273	0.576364	0.169394	0.0106992	0.0220021
AT1G13100	CYP71B29	0.716364	0.435909	0.405	0.0193939	0.000245374	0.00124375
AT1G13130		0.586364	0.34	0.162424	0.0190909	0.0036468	0.00929574
AT1G13145		4.61833	4.34955	2.90727	1.70258	0.000918473	0.00324316
AT1G13150	CYP86C4	2.66985	2.13182	1.70742	0.891061	0.00906659	0.0192611
AT1G13190		26.5177	29.8634	31.1579	92.9194	0.00189232	0.00559304
AT1G13195		6.78455	7.04023	7.64621	18.0791	9.85104e-07	5.95508e-05
AT1G13210	ACA.l	6.89591	8.73432	11.3361	36.6789	0.00212466	0.00610945
AT1G13230		0.38697	0.932273	3.19727	5.61348	0.000919476	0.00324427
AT1G13245	RTFL17	6.12682	7.66795	12.3555	155.852	0.00211985	0.00610014
AT1G13260	RAV1	9.85379	8.16932	6.41106	35.2385	0.00359809	0.00918764
AT1G13290	WIP6	15.8108	15.6575	10.1918	1.81773	2.21139e-06	8.30642e-05
AT1G13330	AHP2	11.0485	11.3277	10.1533	5.28167	0.000137993	0.000835192
AT1G13340		1.07045	1.83091	2.00773	9.03197	8.31217e-05	0.000600464
AT1G13370		0.123939	0.321591	0.666667	2.24758	0.00153538	0.00476506
AT1G13390		27.8835	25.9939	23.8306	54.2094	0.00235688	0.00663421
AT1G13400	NUB	7.66242	13.4109	24.4461	31.8421	0.00044456	0.00190596
AT1G13450	GT-1	18.9683	20.4895	22.1206	39.6461	3.19568e-07	3.69835e-05
AT1G13600	bZIP58	9.6147	10.1007	21.3424	24.8606	6.48359e-06	0.000141562
AT1G13700	PGL1	7.85591	10.4109	24.2386	39.0211	0.00457582	0.0110975
AT1G13740	AFP2	15.9647	17.3677	19.1976	37.7956	0.000135183	0.000823312
AT1G13760		0.177879	0	0.0193939	0	0.00608939	0.0139324
AT1G13860	QUL1	12.9933	13.4889	12.5376	6.53121	0.000135785	0.000825467
AT1G13920		7.96879	6.11727	9.25288	14.9374	0.00153111	0.00475341
AT1G13930		342.404	256.828	273.75	89.547	0.00114538	0.00382202
AT1G13960	WRKY4	15.7862	17.3677	19.6791	71.5785	1.24841e-06	6.48514e-05
AT1G13970		4.36545	3.84545	2.69864	1.05727	8.22115e-06	0.00015954
AT1G13990		10.6541	11.7264	14.2524	115.558	1.81267e-07	2.99022e-05
AT1G14000	VIK	23.4318	26.4373	26.903	57.1039	0.00128875	0.00417057
AT1G14020		15.2941	16.642	14.2529	7.67364	7.89577e-06	0.00015648
AT1G14030	LSMT-L	26.5988	21.0011	21.4041	11.3736	2.55167e-05	0.00029612
AT1G14120		0.0221212	0.0809091	0.682424	6.36303	0.000704348	0.00266221
AT1G14150	PQL2	7.93712	3.80182	6.32712	1.72121	3.39824e-06	0.00010278
AT1G14180		27.7827	30.5364	25.4997	11.3747	5.19794e-07	4.5927e-05
AT1G14190		1.975	1.84	1.31273	0.107879	0.000617627	0.00241338
AT1G14200		11.4191	8.92205	12.1977	24.7114	0.000229992	0.00118848
AT1G14260		4.13939	5.31045	4.02136	1.5697	0.00261918	0.00718765
AT1G14270		43.4102	34.7427	32.8915	20.5147	3.78782e-06	0.000106838
AT1G14280	PKS2	1.47773	0.720455	0.886061	0.225152	0.00212364	0.00610878
AT1G14320	SAC52	797.416	823.797	726.547	408.39	3.65984e-08	1.46989e-05
AT1G14330		4.24273	4.33409	3.96076	10.2559	0.00798769	0.0173451
AT1G14345		43.7891	34.8109	38.2759	20.8427	6.1472e-05	0.000494788
AT1G14370	PBL2	1.96636	2.87545	2.79242	41.5483	0.00131525	0.00423401
AT1G14390		0.172727	0.217273	0.551515	0.60303	1.5272e-05	0.000218949
AT1G14410	WHY1	66.1958	61.365	60.5112	28.5198	4.95073e-06	0.000124695
AT1G14430		3.81258	3.64864	2.9197	1.09727	0.000153545	0.000897641
AT1G14440	ZHD4	149.213	141.584	119.667	35.2292	4.05194e-06	0.000110428
AT1G14460		7.17364	8.66545	9.99545	15.3808	0.000303484	0.00144825
AT1G14490	AHL28	11.5471	11.4818	11.5674	5.61409	0.000397888	0.00176078
AT1G14520	MIOX1	0.417576	0.242273	0.251515	1.05273	0.00434089	0.0106349
AT1G14580		15.4367	11.3341	10.9692	4.86712	0.000307315	0.00146247
AT1G14600		10.6845	9.94841	11.5118	5.64545	0.000921127	0.00324712
AT1G14630		49.5545	60.6541	52.6361	12.3592	0.00252797	0.00699413
AT1G14640		4.57909	4.37409	5.82758	13.9721	0.00704869	0.0156708
AT1G14686		0.716061	0.410227	0.419091	0.0684848	1.28419e-05	0.000199302
AT1G14688		0.40697	0.405455	0.0954545	0.0563636	0.00156248	0.00482798
AT1G14700	PAP3	3.68636	3.47545	3.58	1.26515	0.00821046	0.0177429
AT1G14710		128.715	122.205	109.115	62.5895	0.000187665	0.00103267
AT1G14740	TTA1	49.1148	44.2225	55.9497	102.617	1.40727e-06	6.79177e-05
AT1G14750	SDS	7.72455	7.45386	7.17152	1.87288	5.17521e-06	0.000127405
AT1G14760	KNATM	9.24167	2.96205	3.71545	6.39182	0.00223053	0.00634658
AT1G14770		13.6797	13.0195	10.693	5.12424	1.97195e-05	0.000255485
AT1G14780		0.260303	0.329318	0.389848	6.72485	0.000677883	0.00258709
AT1G14860	NUDT18	0.059697	0	0.0545455	2.94606	0.00845674	0.0181826
AT1G14870	PCR2	1.09879	1.97909	4.83758	238.574	0.00574176	0.0133028
AT1G14890		41.2642	28.7623	37.0302	125.607	0.00183313	0.0054596
AT1G14970		13.4764	13.5614	12.6158	4.35848	7.86006e-05	0.000578388
AT1G14980	CPN10	409.091	461.626	383.67	158.145	3.29176e-06	0.000101682
AT1G15000	scpl50	30.2602	24.4586	28.3118	14.3085	0.00112704	0.00377774
AT1G15010		0.136667	1.15182	0.535455	33.9067	0.00196607	0.00575847
AT1G15030		22.6802	20.118	20.0385	43.993	8.45679e-05	0.000606011
AT1G15040	GAT1_2.1	0.367121	0.206591	0.370455	9.06758	0.0216034	0.0391121
AT1G15080	LPP2	13.6721	15.1341	15.09	6.82833	0.00433413	0.0106251
AT1G15125		2.26576	3.99273	8.2047	135.395	0.00929191	0.0196435
AT1G15160		4.38045	4.36864	3.82091	1.9997	0.0130781	0.0259031
AT1G15165		3.59561	3.38227	3.64227	1.6347	0.00398224	0.00994324
AT1G15170		0.514545	0.801591	1.23167	16.0908	0.00189002	0.0055896
AT1G15190		2.31652	2.58705	3.97212	5.99152	0.0185008	0.034455
AT1G15215	SHH1	32.8733	30.1725	25.687	16.3789	0.000374062	0.00168998
AT1G15250		28.4592	25.3143	19.94	7.23773	8.46925e-05	0.000606179
AT1G15310	SRP54-1	12.27	10.2482	7.04682	2.69591	1.37379e-05	0.000207008
AT1G15330		0.446061	0.355	0.483939	16.1344	0.00202138	0.00587695
AT1G15350		1.90409	4.30545	7.08758	15.1997	3.57729e-07	3.86314e-05
AT1G15360	WIN1	1.24424	2.13364	2.19152	15.728	0.00836936	0.0180229
AT1G15380	GLYI4	2.08121	1.11432	2.49424	26.5214	0.0040976	0.0101725
AT1G15400		23.4438	19.4755	26.382	73.6253	0.000547086	0.0022154
AT1G15415		0.218182	0.623636	0.787879	40.1317	3.15309e-05	0.000333515
AT1G15430		7.93818	10.2802	10.2617	65.8802	0.0116341	0.023561
AT1G15530	LecRK-S.1	9.07409	8.80727	11.2912	25.0883	0.0224214	0.0403279
AT1G15550	GA4	1.15015	0.600682	1.32939	0.342121	0.0042849	0.0105321
AT1G15670	KMD2	16.6589	12.993	20.2886	74.2839	4.51445e-06	0.000118586
AT1G15740		23.2941	21.117	25.5288	56.637	0.00178239	0.00534189
AT1G15760		9.76121	13.7589	13.0306	0.425	0.00129494	0.00418594
AT1G15790		4.21212	3.84205	4.90167	11.218	0.000144437	0.000861892
AT1G15800		8.7947	9.42182	11.1685	39.6142	0.0055283	0.012916
AT1G15820	LHCB6	260.342	164.651	191.339	114.447	1.20201e-05	0.00019288
AT1G15840		0	0	0.15697	0.703939	0.00112143	0.00376652
AT1G15960	NRAMP6	4.68091	4.32318	3.60985	0.783636	7.30521e-06	0.000149606
AT1G15980	PnsB1	10.102	6.92523	9.17091	3.1097	0.000331378	0.00154657
AT1G16020		24.8177	22.3805	20.2502	10.043	1.45974e-05	0.000213047
AT1G16070	TLP8	24.5521	30.5655	25.578	5.66667	1.94229e-06	7.84505e-05
AT1G16110	WAKL6	2.95424	2.61659	3.01773	8.23788	0.0011861	0.00391772
AT1G16130	WAKL2	0.0633333	0.121364	0.136364	3.12167	0.00382459	0.00964562
AT1G16150	WAKL4	0	0.0140909	0.0263636	0.579242	0.0103102	0.0213717
AT1G16220		15.3867	16.3145	14.1133	5.40076	8.15107e-06	0.000159117
AT1G16280	SWA3	18.1306	19.4941	19.1932	9.11485	0.00160147	0.00491868
AT1G16310		5.09424	5.37932	4.55636	0.529091	5.67446e-05	0.000472306
AT1G16330	CYCB3;1	14.6717	16.9225	14.9958	6.14167	9.67347e-05	0.000659005
AT1G16360		1.06545	1.20818	1.34091	0.186667	0.00012577	0.000783157
AT1G16370	OCT6	0.0872727	0.0959091	0.0575758	1.28909	0.00418671	0.0103452
AT1G16430		18.48	16.4214	15.633	9.09727	0.000127785	0.000792118
AT1G16490	MYB58	5.85	4.78	4.36303	1.50697	7.2378e-05	0.000549931
AT1G16510	SAUR41	3.47682	2.90182	5.67121	11.5112	0.00162876	0.00498261
AT1G16515		9.50333	8.55909	11.0205	5.47348	0.0278716	0.0483739
AT1G16590	REV7	29.3988	27.2598	23.8917	13.6509	0.000536094	0.00218046
AT1G16630		22.6955	24.6482	22.4932	6.16848	2.48265e-05	0.000293514
AT1G16670		9.81288	10.2323	12.7491	50.2542	0.00141184	0.00446846
AT1G16705		0.752727	0.395	2.25545	7.45727	1.31161e-05	0.000201679
AT1G16740		108.419	107.215	93.9762	48.8568	5.13342e-05	0.00044436
AT1G16850		0.902576	0.854545	0.520152	2.30652	0.00903403	0.0192165
AT1G16880	ACR11	89.8391	88.0705	79.8373	31.69	5.68693e-06	0.000133823
AT1G16960		1.66091	1.13636	0.618485	0.21697	0.000637124	0.0024687
AT1G17030		0.836061	0.614091	0.445152	0.116212	0.00117914	0.00389971
AT1G17140	RIP1	125.687	126.647	106.693	31.8073	2.12625e-05	0.000268236
AT1G17170	GSTU24	1.49636	4.15227	5.66833	19.218	0.0143771	0.027964
AT1G17190	GSTU26	5.17258	2.94636	2.22909	0.975455	5.09101e-05	0.000442135
AT1G17240	RLP2	1.0003	0.503636	0.616061	0.232121	0.00550269	0.0128716
AT1G17255		1.08152	1.10727	0.972576	0.405152	0.02493	0.0441077
AT1G17260	AHA10	1.36182	1.11864	0.882424	0.206061	0.000102826	0.000685683
AT1G17290	AlaAT1	30.332	32.7214	40.3002	101.207	0.00414828	0.0102644
AT1G17360		6.51939	7.12545	8.48879	24.4886	0.00230292	0.00651441
AT1G17380	TIFY11A	6.0797	31.2359	10.4861	320.355	0.00910453	0.0193277
AT1G17390		0.0481818	0.0445455	0.0290909	0.410303	0.014379	0.027964
AT1G17400		0	0.0168182	0.0148485	0.185152	0.00218871	0.0062566
AT1G17420	LOX3	2.30909	4.01841	3.64697	184.238	0.0142348	0.0277304
AT1G17430		1.89273	1.84409	1.78136	0.720152	0.00292631	0.00782428
AT1G17460	TRFL3	9.36106	7.79136	7.81333	3.66621	4.87615e-05	0.000430236
AT1G17480	IQD7	12.9548	15.408	11.4606	3.09515	3.66058e-06	0.000105677
AT1G17500		9.05818	9.98886	9.82394	19.9191	1.77074e-05	0.000239863
AT1G17560	HLL	50.9003	56.1743	45.9386	16.9459	0.000225787	0.00117333
AT1G17590	NF-YA8	30.187	29.5214	20.9197	14.5509	3.61448e-05	0.000360613
AT1G17600		0.386818	0.37	0.503182	0.846667	0.025731	0.0452572
AT1G17650	GR2	21.8668	18.1373	18.6182	9.17015	0.000179224	0.000999184
AT1G17744		0.0751515	0.0713636	0.146818	0.810758	0.0157031	0.0300731
AT1G17745	PGDH2	41.3282	51.9164	48.237	173.128	2.05269e-08	1.22772e-05
AT1G17750	PEPR2	2.58727	3.565	2.75379	11.0495	0.00636702	0.0144261
AT1G17830		0.794242	1.34227	2.15152	28.4141	0.00286062	0.00769096
AT1G17860		5.46318	8.10727	9.11788	23.4811	0.0075009	0.016472
AT1G17880	BTF3	565.359	633.141	530.544	255.876	1.45215e-06	6.85664e-05
AT1G17920	HDG12	22.1215	20.8605	16.1044	5.45894	1.11131e-06	6.21861e-05
AT1G17950	MYB52	0.566515	0.263182	0.289091	0.0493939	0.0130883	0.025921
AT1G17970		10.0429	9.30409	8.60864	4.3703	1.69664e-06	7.36978e-05
AT1G17990		0.706667	0.466818	2.23455	20.1279	1.8669e-05	0.000247147
AT1G18000		5.58742	2.59864	2.19424	1.83288	0.00825176	0.0178194
AT1G18010		12.8636	7.75636	15.3808	22.2106	4.43214e-06	0.000117522
AT1G18020		2.83121	4.36091	9.28439	90.3676	0.000317594	0.00149842
AT1G18040	CDKD1;3	40.1158	43.3441	34.9164	19.5029	2.03602e-07	3.12008e-05
AT1G18060		41.9185	30.9745	29.4679	12.0224	1.28617e-05	0.00019935
AT1G18080	RACK1A_AT	353.13	354.735	367.515	183.47	4.54483e-06	0.000118848
AT1G18090		11.9203	11.6764	9.21803	1.79061	0.000321339	0.00151059
AT1G18100	MFT	0	0.0981818	0.0563636	1.26273	0.0132282	0.0261558
AT1G18250	ATLP-1	574.814	577.732	423.631	77.733	2.84847e-07	3.64384e-05
AT1G18260	HRD3A	18.2097	17.0127	24.163	48.4144	2.75096e-05	0.000309397
AT1G18265		0.772727	0.451818	0.525152	1.72864	0.0021949	0.00627103
AT1G18270		13.3388	13.3034	18.395	65.8788	0.00364831	0.00929856
AT1G18290		0.601818	0.415	1.03621	1.85894	0.00204141	0.00592557
AT1G18300	NUDT4	9.18197	7.17091	6.77288	18.9535	0.0146101	0.0283382
AT1G18370	NACK1	40.5561	52.2491	48.9765	18.3327	1.59414e-05	0.000225227
AT1G18390		0.114848	0.434091	1.09667	14.4973	0.0128541	0.0255417
AT1G18410		0.248485	0.196818	0.125455	0.0227273	0.01298	0.0257525
AT1G18415		19.3318	18.5086	16.2585	8.55379	2.23383e-05	0.000275758
AT1G18420		1.06848	0.340909	0.481818	0.281818	0.00959786	0.0201747
AT1G18460		9.91576	7.57045	9.26061	18.9539	2.91355e-06	9.50511e-05
AT1G18500	MAML-4	40.5961	47.5525	56.0345	128.384	6.48838e-07	5.10082e-05
AT1G18540		669.78	730.475	734.047	367.01	2.82166e-05	0.000313419
AT1G18550		13.8671	17.065	16.1935	5.90364	5.11831e-06	0.000127044
AT1G18570	MYB51	0.181212	0.379545	0.921667	11.1609	0.000245107	0.00124372
AT1G18590	SOT17	0.559545	0.756364	0.822121	6.40273	0.025616	0.0451026
AT1G18650	PDCB3	184.169	160.045	152.548	41.1917	2.00611e-07	3.12008e-05
AT1G18710	MYB47	1.31045	1.84341	0.983333	6.0403	0.00431555	0.0105885
AT1G18730	PnsB4	22.8327	15.3041	17.9865	11.2258	6.60009e-06	0.000142286
AT1G18740		7.68379	8.62318	8.88652	46.1609	0.0133924	0.0264022
AT1G18773		1.36606	1.25545	1.18394	0.207879	0.000449645	0.00192131
AT1G18810		12.5971	7.36932	8.90955	2.75258	4.63738e-05	0.000416204
AT1G18830	SEC31A	0.215455	0.183182	0.486061	1.97455	0.0193965	0.0358381
AT1G18860	WRKY61	0	0	0	0.358788	0.0134761	0.026547
AT1G18870	ICS2	2.49712	1.14818	0.99697	0.815152	0.00146699	0.00459623
AT1G18890	CPK10	10.2658	10.7773	12.6598	36.6045	0.000839416	0.00302397
AT1G18980		0	0	0	0.231667	0.000218884	0.00114947
AT1G19020		0.270303	3.39227	7.30258	101.564	0.0248674	0.044017
AT1G19080	TTN10	15.8	17.1893	15.7968	8.26167	4.59242e-06	0.000119423
AT1G19150	Lhca6	16.0182	10.267	10.3359	3.815	3.22489e-05	0.000337326
AT1G19180	TIFY10A	9.575	46.6557	25.8588	719.563	0.00274693	0.0074445
AT1G19230		0.119242	0.211364	0.117273	0.654091	0.0030588	0.00810698
AT1G19310		14.8333	14.7859	16.0798	38.4892	0.000577054	0.00229464
AT1G19340		5.27288	5.46955	4.11561	1.22682	0.000779775	0.00285721
AT1G19380		2.86924	2.58727	3.40697	105.839	0.00580887	0.0134236
AT1G19400		19.6402	18.6807	19.3161	57.8706	4.60314e-06	0.000119436
AT1G19410		0.483788	0.182727	0.117576	0.0321212	0.000459383	0.00195219
AT1G19550		0.431212	0.269091	0.525303	4.25106	0.00420157	0.0103743
AT1G19570	DHAR5	187.263	356.508	181.966	1085.56	2.64208e-05	0.00030166
AT1G19610	PDF1.4	0.114242	0.141364	0.563636	78.99	0.000116894	0.000745604
AT1G19660	BBD2	60.3488	39.3495	51.4455	167.148	0.000822901	0.00297781
AT1G19670	CORI1	35.6926	73.4814	51.7536	563.344	0.000129189	0.000798266
AT1G19680		23.3136	26.1668	33.9852	51.9886	0.000178226	0.000996802
AT1G19790	SRS7	61.0383	52.153	41.0095	18.7242	2.44378e-06	8.66489e-05
AT1G19830	SAUR54	14.9895	19.2934	16.9845	2.4853	0.0019601	0.0057446
AT1G19840	SAUR53	3.85091	4.535	5.87727	2.1697	0.000477114	0.00200778
AT1G19940	GH9B5	0.275455	0.167273	0.150303	0.0375758	0.0123926	0.0248146
AT1G19950	HVA22H	23.0164	23.7807	24.1661	9.99909	0.000339483	0.00157431
AT1G19970		20.692	23.7293	20.4823	11.8545	0.000134099	0.000818633
AT1G19980		18.0605	20.8675	16.7789	10.0541	1.11661e-06	6.23113e-05
AT1G20010	TUB5	152.202	111.389	117.888	51.8268	7.53192e-06	0.000151849
AT1G20020	LFNR2	100.728	79.9427	91.8318	32.2777	4.5422e-05	0.000411617
AT1G20030		9.75045	9.18182	9.66288	3.64409	0.00143607	0.00452522
AT1G20065		11.6421	11.3266	9.17924	3.69591	0.000751642	0.00278697
AT1G20070		6.97712	7.17	8.72848	175.264	0.00375131	0.00949778
AT1G20090	ROP2	112.045	104.204	84.0374	45.0544	7.23371e-05	0.000549931
AT1G20140	SK4	65.6227	67.8023	57.0473	27.3576	8.70229e-05	0.000617929
AT1G20150		0	0.0313636	0.0069697	0.0822727	0.00650533	0.0146839
AT1G20160	ATSBT5.2	2.85515	6.01409	9.87409	35.4515	1.24613e-05	0.000196268
AT1G20180		0.0674242	0.0613636	0.0321212	0.361061	0.00754887	0.0165571
AT1G20220		93.2688	91.2332	100.595	49.1639	5.50611e-06	0.000131324
AT1G20230		5.51864	6.45432	5.26379	3.02379	1.33693e-05	0.000203826
AT1G20310		0.0875758	0.231818	0.223333	2.12879	0.0215923	0.0390982
AT1G20370		17.2126	17.1323	17.4536	8.4453	0.000153777	0.000898098
AT1G20430		68.9564	74.8982	60.4218	29.4029	9.70869e-05	0.000660741
AT1G20440	RD17	11.8998	12.3359	21.7779	108.694	5.76963e-05	0.000476397
AT1G20450	LTI45	179.575	120.275	140.608	616.685	4.60791e-05	0.000414837
AT1G20460		16.4382	16.2577	19.5042	32.8314	0.00126397	0.00410874
AT1G20490		0.281818	0.377727	0.317576	2.63576	9.3829e-05	0.000646193
AT1G20510	OPCL1	13.5518	20.7089	17.468	140.896	0.00827578	0.0178576
AT1G20550		12.4806	11.8584	10.6036	4.96015	9.61286e-05	0.000656602
AT1G20570		2.93742	3.19977	2.61636	0.512121	2.9849e-05	0.000322789
AT1G20590		20.228	23.8186	24.3797	11.0747	0.00124144	0.00405277
AT1G20620	SEN2	633.281	534.269	739.843	1382.83	0.0098922	0.0206669
AT1G20680		0.0378788	0.0604545	0.0415152	0.350909	0.000245364	0.00124375
AT1G20720		9.69318	8.475	6.65545	2.53606	1.51917e-05	0.000218518
AT1G20740		0	0	0.0633333	0.979394	0.0266391	0.0465967
AT1G20780	SAUL1	9.13197	8.72773	9.07788	32.4309	0.000338626	0.00157161
AT1G20870		6.4897	5.16477	5.375	2.64621	0.000704181	0.00266219
AT1G20900	ORE7	0.0439394	0.0168182	0.0333333	0.597576	0.000737836	0.00275108
AT1G20950		29.7308	37.5986	36.5879	15.3606	8.47566e-05	0.000606266
AT1G20970		23.8168	22.7584	23.3185	56.9056	2.94508e-05	0.000320117
AT1G20990		1.89076	1.41523	0.833333	0.329091	0.00417233	0.0103159
AT1G21000		2.57773	2.72591	5.38939	85.1639	2.96164e-08	1.43923e-05
AT1G21010		2.18136	2.95591	3.66788	41.6797	0.00156288	0.00482858
AT1G21060		9.97015	8.91045	7.80061	20.3326	7.78496e-05	0.000575617
AT1G21090		110.683	123.323	127.617	37.6824	6.43921e-06	0.000141299
AT1G21120	IGMT2	0.130303	0.495909	1.4603	17.0855	0.0217243	0.0392792
AT1G21130	IGMT4	0.624848	1.11273	3.21818	34.4489	0.0132818	0.0262307
AT1G21150		10.2806	8.59477	7.82848	2.95091	9.529e-05	0.000652977
AT1G21190	LSM3A	83.5545	84.7514	70.1808	39.653	2.48107e-05	0.000293476
AT1G21220		1.38288	1.04182	1.02409	0.0331818	0.000299972	0.00143679
AT1G21260		7.12636	8.43455	8.66758	3.35667	0.000646402	0.00249594
AT1G21270	WAK2	3.40227	3.50727	3.3753	1.37985	0.00318294	0.00836472
AT1G21310	RSH	1177.14	1118.36	1569.54	2527.82	3.22402e-05	0.000337326
AT1G21326		0.0409091	0.104091	0.250303	0.726364	0.0146518	0.0284096
AT1G21400		24.0765	21.1109	21.0173	99.3185	0.000255124	0.00128034
AT1G21410	SKP2A	12.8002	11.8941	14.712	37.8317	0.0152878	0.0294009
AT1G21450	SCL1	10.1467	8.87273	12.8024	44.3324	6.8125e-06	0.000144129
AT1G21460	SWEET1	4.17106	5.72364	14.5911	21.9979	0.00218203	0.00623903
AT1G21500		167.331	99.5718	99.3836	54.2945	3.71118e-05	0.00036574
AT1G21510		1.61015	1.88023	1.63136	0.387273	0.011427	0.0232243
AT1G21520		1.9253	3.96773	6.99318	17.7603	4.55988e-05	0.000412263
AT1G21525		0.0378788	0.570909	0.399545	4.55561	0.000789704	0.00288679
AT1G21530		0.10303	0.33	0.281515	1.10424	5.87641e-05	0.000481635
AT1G21540		0.140303	0.389545	2.48667	2.07106	0.00966582	0.0202885
AT1G21550		0.0239394	0	0.0357576	0.395	0.00261261	0.00717378
AT1G21560		47.7638	43.8189	42.0573	16.8727	1.57484e-05	0.00022372
AT1G21600	PTAC6	114.977	103.848	101.858	49.9852	6.1355e-05	0.000494289
AT1G21670		3.59318	3.08227	4.24636	19.6798	1.05595e-05	0.000180978
AT1G21680		17.4861	12.8998	21.0541	75.7936	1.75401e-05	0.000238309
AT1G21740		29.0523	34.6443	29.0942	15.0453	0.000104545	0.000692197
AT1G21810		12.3273	14.133	11.8959	2.58106	4.96088e-07	4.55129e-05
AT1G21830		51.3108	67.7241	70.7909	103.633	0.0245122	0.0435039
AT1G21880	LYP2	132.636	135.626	144.646	65.5142	1.26037e-06	6.48514e-05
AT1G21900	p24delta5	20.7467	23.5157	27.0114	56.0609	0.000439581	0.00189182
AT1G21940		0.834545	0.604545	0.63	0.21303	0.020985	0.0381733
AT1G22030		22.9773	22.4339	19.2918	3.08364	0.000824343	0.00298211
AT1G22100		0.187273	0.0836364	0	0	0.0183572	0.0342313
AT1G22110		0.697424	0.236818	0.100909	0.00151515	0.00042475	0.00184432
AT1G22140		22.9895	23.892	17.0259	8.60561	0.00101663	0.00349382
AT1G22160		84.8439	95.3059	110.348	41.3317	0.00571404	0.0132504
AT1G22180		2.81712	2.85705	2.9253	7.76879	0.0210409	0.038272
AT1G22190	RAP2.4	11.5615	8.40409	6.73106	22.8739	0.0260247	0.0456877
AT1G22230		0.0943939	0.104545	0.135152	1.96894	0.0207458	0.0378237
AT1G22250		57.2894	55.0673	43.6558	24.0665	0.0002421	0.00123167
AT1G22260	ZYP1a	2.28985	2.09636	1.78652	1.00697	0.000746339	0.00277259
AT1G22270		30.2789	33.1143	31.4448	14.1994	0.0126306	0.0251792
AT1G22280	PAPP2C	33.7011	37.4489	43.2397	128.648	0.00357042	0.00914099
AT1G22330		10.6106	7.29182	6.9947	4.22803	0.00547234	0.0128109
AT1G22350		0.250606	0.0922727	0.0927273	0.546061	4.21222e-05	0.000393962
AT1G22360	UGT85A2	1.95545	2.14955	1.8997	18.9083	0.00146575	0.00459298
AT1G22400	UGT85A1	0.611667	0.622955	1.39424	13.34	0.00240101	0.00672825
AT1G22440		0.079697	0.05	0.075303	0.359394	0.00128316	0.00415649
AT1G22460		0.0321212	0.249545	0.956212	1.97076	0.0202988	0.0371889
AT1G22470		0.349545	0.584091	1.04409	3.08788	0.0105831	0.0218113
AT1G22480		11.2764	9.17	6.37136	1.36197	6.51548e-05	0.000515536
AT1G22490		47.4755	38.3518	33.3055	12.0845	5.71601e-05	0.00047373
AT1G22500	ATL15	1.27818	0.590227	0.563333	0.330303	0.00569642	0.0132174
AT1G22520		42.9345	49.6857	34.2052	22.0729	0.00111117	0.00374371
AT1G22570		0.932424	0.790682	1.12939	3.59803	0.00250942	0.00695682
AT1G22590	AGL87	7.30273	5.60886	6.53727	2.59818	8.61192e-05	0.000613566
AT1G22600		2.1897	1.85091	2.4603	0.961818	0.0182199	0.0340025
AT1G22630		10.0374	6.34545	8.06091	3.33152	0.00362848	0.00925509
AT1G22640	MYB3	9.96727	7.44091	6.53379	17.7312	0.00285146	0.00767163
AT1G22650	A/N-InvD	3.06545	3.19682	2.43485	0.532879	0.000120846	0.000764123
AT1G22890		4.96273	5.95795	18.182	159.448	3.7075e-10	2.16203e-06
AT1G22900		1.63909	1.165	1.51939	12.983	0.000217878	0.00114645
AT1G22910		5.96833	7.04727	8.24727	21.5329	1.04414e-05	0.000180429
AT1G22930		32.4088	33.9964	35.6126	76.8179	0.000290993	0.00140851
AT1G22950		35.2165	36.9139	33.0517	16.2977	0.00048251	0.00202684
AT1G22985	CRF7	4.74167	6.56545	6.65727	10.8973	0.00311133	0.00821448
AT1G23000		256.203	259.299	190.562	57.8079	7.01143e-06	0.000146156
AT1G23010	LPR1	1.49667	2.17136	1.68848	0.623333	0.0201071	0.0369025
AT1G23040		2.06424	1.08136	1.03561	3.57591	0.0162972	0.0310503
AT1G23060	MDP40	0.241212	0.303182	0.555303	0.868788	0.0040813	0.0101439
AT1G23080	PIN7	17.9012	16.1982	21.2441	5.69348	1.27373e-05	0.00019847
AT1G23100		18.3395	21.4986	21.2306	8.85742	0.00370412	0.00940486
AT1G23120		0.131212	0.0381818	0.050303	0.575455	0.0223985	0.0402983
AT1G23140		0.446667	0.869318	0.693333	1.54727	0.0239261	0.0425803
AT1G23180		13.8009	13.2955	11.4197	5.96061	3.31242e-05	0.000343305
AT1G23205		33.8226	33.2377	29.8876	1.97455	4.71574e-05	0.000420808
AT1G23210	GH9B6	0.258182	0.304545	0.65303	0.157273	0.000556229	0.00223995
AT1G23290	RPL27AB	345.074	400.706	320.049	149.276	8.79483e-05	0.00062185
AT1G23340		13.4777	14.8805	12.1712	3.91955	0.000197212	0.0010656
AT1G23390		19.0297	12.7009	33.4027	369.48	2.23288e-05	0.000275758
AT1G23410		37.6224	56.0486	46.903	17.4358	0.00019196	0.00104635
AT1G23420	INO	2.55667	1.94864	0.570152	0.104848	0.000505401	0.00208988
AT1G23440		9.63758	8.78909	10.1626	52.0458	4.95659e-08	1.6058e-05
AT1G23530		1.65167	2.32864	2.98182	3.63167	0.0151094	0.0291153
AT1G23560		1.17288	0.826818	0.589697	0.172121	0.0015816	0.00487168
AT1G23710		6.86939	4.83591	8.46	27.4305	0.00273017	0.00740597
AT1G23730	BCA3	1.78061	2.60273	2.43742	0.418333	0.0099816	0.0208238
AT1G23740	AOR	19.4692	14.4834	14.9097	9.24727	0.00751608	0.0164992
AT1G23750		20.1735	17.0323	14.9365	6.14364	3.64166e-06	0.000105494
AT1G23790		18.3068	19.6086	19.0611	6.46394	6.0797e-05	0.00049164
AT1G23840		0.862576	1.11136	1.74848	6.42788	0.000683612	0.00260257
AT1G23850		0.474697	0.473636	0.635758	15.9858	0.00155067	0.00480486
AT1G23870	TPS9	22.7306	21.3055	31.4033	115.225	6.38763e-06	0.000141081
AT1G23890		38.1641	33.4095	28.9197	16.7886	0.000203968	0.00109059
AT1G23935		9.75	7.17523	7.86697	4.13773	0.00565602	0.0131498
AT1G23940		21.6758	18.2666	14.032	5.85227	0.000108869	0.00071154
AT1G23970		9.40621	9.21523	6.8947	4.13485	0.00596739	0.0137057
AT1G23980		9.40439	9.73091	7.09727	3.23591	1.36551e-05	0.000206028
AT1G24020	MLP423	276.199	252.572	242.521	63.1456	1.41615e-05	0.000210001
AT1G24070	CSLA10	29.9365	35.462	16.3509	8.06121	0.000156124	0.000908875
AT1G24100	UGT74B1	22.1064	24.627	20.6706	48.9191	0.0154723	0.0297043
AT1G24140		0.0718182	0.211364	0.629394	1.66727	0.00463431	0.0112218
AT1G24147		0.671515	0.775227	0.832424	11.3914	0.00119504	0.00393945
AT1G24260	SEP3	1.02652	4.08295	26.4432	50.3712	6.30745e-07	5.02142e-05
AT1G24440		9.6953	9.14136	11.3785	28.1079	7.03407e-06	0.000146366
AT1G24450	NFD2	42.6788	35.138	32.5479	21.1818	0.00282196	0.00760529
AT1G24470	KCR2	11.5739	11.0541	11.4229	5.05348	0.00322815	0.00845589
AT1G24480		1.65636	1.77091	1.06985	0.32697	0.0275027	0.0478235
AT1G24577		0.542424	0.362273	0.32803	0.00515152	0.00291347	0.007798
AT1G24590	SOB2	5.51833	11.6359	10.7114	4.32485	0.00945652	0.019937
AT1G24735		1.45076	1.0525	0.656364	0.73	0.0231918	0.0415175
AT1G25220	WEI7	30.8245	43.19	39.3971	202.196	0.0118202	0.0238718
AT1G25250	IDD16	6.87727	3.60273	4.85879	1.57818	0.00348273	0.00896668
AT1G25260		144.28	168.584	148.637	83.7167	5.23207e-05	0.000450012
AT1G25275		50.9873	82.3814	118.758	568.052	0.000137943	0.000835192
AT1G25340	MYB116	0.558939	0.105909	0.0893939	0.198788	0.00854342	0.0183317
AT1G25360		3.68394	4.44	3.30803	2.08242	0.0017015	0.00514709
AT1G25390		8.32818	10.49	11.3909	19.3171	0.00184647	0.00549274
AT1G25400		0.374545	0.427045	0.941364	48.4203	0.00221146	0.00630803
AT1G25422		0.0712121	0.0604545	0	0.430909	0.00039107	0.00173953
AT1G25425	CLE43	1.18318	1.45386	1.06939	3.46591	0.0125438	0.0250365
AT1G25440	BBX15	20.8098	9.54841	11.4435	10.3994	0.00123839	0.00404536
AT1G25450	KCS5	8.06288	5.93909	3.91485	1.79242	0.00125771	0.00409168
AT1G25460		0.432879	0.182273	0.0821212	0.0245455	0.0116935	0.0236589
AT1G25510		37.4524	44.7577	54.9495	20.597	4.18403e-05	0.000392215
AT1G25550		10.5314	5.13227	6.21545	81.0871	0.0215631	0.0390512
AT1G25560	TEM1	10.4671	8.33523	14.5026	148.413	0.002441	0.00681575
AT1G25988		0.714091	0.568409	0.835152	1.83667	0.00342411	0.00884798
AT1G26100		18.1826	15.1898	13.8436	4.6553	1.24516e-06	6.48514e-05
AT1G26150	PERK10	68.9839	57.7102	47.6918	30.7612	0.000384982	0.0017223
AT1G26190		66.1409	60.8818	51.7923	27.8536	0.00037339	0.00168858
AT1G26200		1.72652	2.43045	2.90121	4.20924	0.0190132	0.0352348
AT1G26210	SOFL1	34.903	30.7975	18.0767	12.8591	7.17338e-05	0.000546992
AT1G26230	Cpn60beta4	12.1874	10.0155	8.22242	2.46576	8.99695e-06	0.000168159
AT1G26260	CIB5	74.957	87.225	63.2806	27.2153	3.53613e-05	0.000356123
AT1G26270		27.9121	25.3791	30.1333	82.3542	0.000647277	0.00249725
AT1G26310	CAL1	47.9753	50.4282	37.7505	10.4209	1.12649e-05	0.000186532
AT1G26330		4.70333	4.4875	4.30985	1.25697	0.000320441	0.00150728
AT1G26420		0	0.0577273	0.399394	4.20182	0.00171856	0.00518552
AT1G26510		0.264242	0.462045	0.288485	0.187576	0.0284554	0.0492214
AT1G26530		3.48576	3.02841	2.82227	0.803485	0.00130474	0.00421063
AT1G26540		15.8241	13.2557	11.0988	6.40106	7.08838e-05	0.000543277
AT1G26560	BGLU40	5.08848	6.01091	5.31242	13.7183	2.56171e-07	3.53576e-05
AT1G26680		3.9103	3.94455	2.98773	0.475152	8.56158e-07	5.59245e-05
AT1G26760	SDG35	17.957	19.5007	18.5052	4.78985	3.36748e-05	0.000346912
AT1G26761		12.1961	9.33659	10.3568	4.44833	9.9595e-06	0.000177205
AT1G26770	EXPA10	84.3452	102.751	77.1412	265.09	6.53334e-06	0.000141901
AT1G26800		2.39742	1.18773	2.54106	9.88076	0.00188536	0.00557953
AT1G26840	ORC6	13.3218	15.2495	11.7633	3.4497	0.000675423	0.00257981
AT1G26880		373.549	420.844	345.064	145.978	3.03958e-05	0.000327036
AT1G26920		5.23227	5.50545	5.67288	24.9802	0.00181314	0.00541457
AT1G26930		10.3456	11.1839	19.1082	115.597	8.54905e-06	0.000163329
AT1G26945	PRE6	8.4647	10.0595	12.9835	19.148	0.00356748	0.00913549
AT1G26960	HB23	31.9688	31.1855	27.0482	12.2592	0.000193687	0.00105166
AT1G27030		10.882	7.70636	9.00106	2.58955	0.00427297	0.0105094
AT1G27040	NPF4.5	0.128182	0.136818	0.0801515	0.0030303	0.0057983	0.0134031
AT1G27045	HB54	0.0684848	0	0.0966667	0	0.0225467	0.0405274
AT1G27050		17.4102	18.6545	17.7538	9.11909	0.00181799	0.00542292
AT1G27100		10.7305	7.95955	8.24742	29.8141	0.00347747	0.00895538
AT1G27110		2.02561	1.68409	1.12636	0.184545	0.000161407	0.000929164
AT1G27130	GSTU13	14.627	18.2977	23.005	57.2374	0.000317101	0.00149697
AT1G27180		0.541515	0.581364	0.451364	0.079697	0.0283057	0.0490096
AT1G27290		21.992	15.4291	33.3673	254.469	3.23669e-07	3.69835e-05
AT1G27300		16.9318	16.1309	25.9182	82.2688	9.93967e-07	5.95508e-05
AT1G27320	HK3	24.4447	23.41	28.4806	60.303	0.000104349	0.000691493
AT1G27360	SPL11	17.6914	22.9464	21.357	40.6621	8.10651e-06	0.000158901
AT1G27420		9.23939	7.75136	6.00667	3.39091	0.00114586	0.00382217
AT1G27435		94.2667	109.475	86.6776	43.1141	2.09449e-05	0.000265234
AT1G27450	ATAPT1	252.461	239.664	220.767	114.799	4.63277e-06	0.000119805
AT1G27460	NPGR1	32.6227	29.2989	29.2726	15.6494	2.25639e-05	0.000277762
AT1G27480		11.4673	10.123	9.15364	2.92621	1.18549e-05	0.000191236
AT1G27570		17.6003	14.6584	16.8821	8.37515	0.00419642	0.0103638
AT1G27660		34.2371	28.8664	22.6292	3.22833	3.58733e-05	0.000359217
AT1G27680	APL2	46.8191	38.2091	29.4588	9.73273	7.9094e-08	2.00538e-05
AT1G27720	TAF4B	3.11667	2.78955	2.30364	6.12394	0.00180444	0.00538999
AT1G27730	ZAT10	1.16061	3.51841	3.76424	105.75	0.00332836	0.00865232
AT1G27880		6.17318	5.68205	4.71258	0.842273	2.23468e-07	3.27837e-05
AT1G27910	PUB45	11.1215	12.2068	11.3839	25.0461	0.0183096	0.0341562
AT1G27940	PGP13	1.18182	1.10318	0.376515	0.562273	0.00185024	0.00550072
AT1G27980	DPL1	11.6647	12.0411	12.6268	26.4858	0.000147216	0.000873116
AT1G28010	PGP14	0.151515	0.159545	0.146515	0.681212	0.0171417	0.0323736
AT1G28130	GH3.17	11.805	27.1945	25.5391	16.6094	0.00315378	0.00830135
AT1G28190		18.273	30.5036	37.9011	167.612	0.0081646	0.0176569
AT1G28290	AGP31	1267.22	1138.8	1379.12	385.727	6.57437e-06	0.000142126
AT1G28330	DYL1	118.216	47.2773	285.564	1673.47	0.00312265	0.00824063
AT1G28370	ERF11	0.429848	0.567045	0.813636	19.7374	0.00113326	0.00379314
AT1G28380	NSL1	14.5524	15.6118	16.9152	61.4532	0.00499054	0.0119101
AT1G28395		43.0906	46.8434	45.5736	20.333	0.0225001	0.0404498
AT1G28400		64.0456	80.9445	88.7085	21.3045	7.92067e-05	0.000581914
AT1G28470	SND3	1.5097	1.3625	2.28621	3.20076	0.00122974	0.00402481
AT1G28480	roxy19	1.14894	4.92182	4.11136	193.659	0.0135435	0.0266572
AT1G28530		8.99833	8.36477	8.38409	4.28152	0.00176016	0.00528548
AT1G28570		3.89	3.53636	2.58576	1.05076	0.00543855	0.0127474
AT1G28610		17.9	17.2855	9.9753	0.734394	1.5532e-06	7.06164e-05
AT1G28660		1.09727	0.709091	0.639394	0.0278788	0.000167393	0.000952173
AT1G28670	ARAB-1	3.14712	1.665	1.77924	0.298485	0.00207464	0.00599814
AT1G28685		3.56682	4.49409	3.65167	1.99409	0.00532759	0.0125362
AT1G28710		31.1535	27.4327	17.4435	9.30121	0.000164457	0.000940051
AT1G28760		5.73682	5.2975	6.03515	2.81045	0.000173906	0.000978977
AT1G28815		6.30076	7.34955	4.17742	2.82455	0.0125451	0.0250365
AT1G29070		147.045	119.375	116.939	55.3661	7.35982e-06	0.000150196
AT1G29170	WAVE2	32.9032	31.827	29.9477	13.3732	5.93003e-06	0.000136469
AT1G29195		3.36758	2.19091	2.52091	17.6689	0.00583688	0.0134723
AT1G29200		1.73455	1.22591	1.07288	0.681061	0.00551958	0.0129034
AT1G29230	WL1	1.09348	1.27455	0.737273	0.333939	0.00525414	0.0124059
AT1G29250		73.1176	74.2027	60.2085	25.5644	5.40095e-06	0.000130013
AT1G29280	WRKY65	5.51424	4.58955	3.1247	0.900303	1.44709e-05	0.000212431
AT1G29290		0.0833333	0.263182	0.240303	4.65394	0.0104508	0.021594
AT1G29330	ERD2	22.0412	27.0241	24.0333	47.7061	0.000623555	0.00243025
AT1G29340	PUB17	19.3032	19.1095	18.9712	45.7355	0.00584965	0.0134978
AT1G29380		5.05121	4.81273	8.74667	13.653	0.00193524	0.00569176
AT1G29400	ML5	40.177	39.3789	44.048	80.2332	0.0146872	0.0284617
AT1G29410	PAI3	13.2468	11.8725	13.3727	5.77	0.000156159	0.000908875
AT1G29418		31.6052	42.7036	28.6736	10.5256	1.13712e-05	0.000187557
AT1G29465		4.44833	4.04523	2.26091	0.88	0.00381307	0.0096249
AT1G29500	SAUR66	1.8447	0.775227	1.15303	0.0030303	0.00961511	0.0202001
AT1G29510	SAUR67	1.45439	1.28	0.552727	0	0.00263739	0.00722488
AT1G29520		13.8298	12.2941	25.3505	33.1329	0.0252104	0.0445127
AT1G29630		16.8074	16.8782	13.6694	6.21182	4.06152e-06	0.000110428
AT1G29640		1.6503	2.72682	3.00212	7.215	0.00254816	0.00703747
AT1G29660		2.91076	2.37	1.67364	0.609697	0.00501375	0.0119508
AT1G29670		31.8977	31.5861	48.4423	129.677	2.06966e-06	8.04246e-05
AT1G29715		0.0621212	0.229091	0.647879	5.87455	0.00115098	0.00383251
AT1G29730		2.87606	2.77523	2.60076	1.41045	0.000383383	0.00171746
AT1G29740		0.259545	0.261364	0.216061	0.123333	0.0257138	0.0452305
AT1G29760		9.9797	8.41864	9.96	21.0944	3.27777e-07	3.69835e-05
AT1G29785		12.1526	12.4914	9.82545	4.13045	0.019705	0.0363081
AT1G29910	LHCB1.2	407.128	237.694	329.513	95.6448	5.67929e-05	0.000472306
AT1G29920	LHCB1.1	299.742	171.078	238.618	69.0588	0.0017095	0.00516524
AT1G29930	LHCB1.3	2747.08	1662.77	3385.82	1164.34	0.00680838	0.0152382
AT1G29950		53.5433	62.5036	53.857	18.4856	1.25083e-05	0.00019661
AT1G29951	CPuORF35	5.12394	5.56318	4.83667	1.90879	0.0031308	0.00825414
AT1G29965		105.097	133.96	111.978	22.1391	1.86257e-05	0.000246767
AT1G29970	RPL18AA	24.2421	18.8514	27.6689	67.0858	0.000235918	0.00121159
AT1G30000	MNS3	8.27303	9.565	9.21515	16.7005	0.00169496	0.0051353
AT1G30020		14.7697	17.2048	13.0106	7.74348	0.00526206	0.0124209
AT1G30040	GA2OX2	11.2617	11.9614	25.2573	80.0373	0.000646678	0.00249659
AT1G30060		0	0.176818	0	0.00515152	0.00513387	0.01217
AT1G30100	NCED5	1.36379	1.30045	1.47091	0.426212	0.0109758	0.0224625
AT1G30110	NUDX25	25.1632	21.262	19.5061	8.53682	0.00285142	0.00767163
AT1G30135	TIFY5A	0.834394	1.01818	0.376061	73.3118	0.00398461	0.00994702
AT1G30190		0.0554545	0.105909	0.25	0.844848	0.000462444	0.00195984
AT1G30220	INT2	0.0154545	0.156136	0.379091	2.75015	0.00345966	0.00891812
AT1G30280		4.32955	3.9	3.04773	1.0853	0.000739871	0.00275561
AT1G30320		45.1773	51.9691	57.7333	106.961	0.000369731	0.00167626
AT1G30370	DLAH	0	0	0.118485	0.296364	0.00138128	0.00439501
AT1G30570	HERK2	11.3576	10.3655	9.3403	3.89803	6.12413e-06	0.00013803
AT1G30590		48.9732	46.145	36.9592	21.4945	2.89989e-05	0.000317669
AT1G30600		21.6611	24.7693	25.3923	10.5685	3.04496e-05	0.000327463
AT1G30610	EMB88	10.9444	9.05477	9.27121	5.42076	0.000723282	0.00271526
AT1G30640		5.04455	4.21886	4.6603	11.0388	0.000869467	0.00310728
AT1G30650	WRKY14	19.5236	17.0877	17.4936	9.6997	0.00394659	0.00987536
AT1G30660		3.26182	2.55182	2.85924	0.918485	0.00105921	0.00360581
AT1G30690		57.8218	73.685	69.33	25.088	5.03974e-06	0.000125649
AT1G30700		0.0524242	0.153636	0.37	4.67788	0.0164359	0.0312711
AT1G30720		0	0.0459091	0.362727	8.17864	0.000827322	0.00299056
AT1G30730		0	0.125909	0.431515	10.748	0.00197267	0.00577418
AT1G30755		7.86076	6.79273	7.08212	34.9823	0.0131353	0.0259986
AT1G30757		1.73227	2.23614	1.87303	6.12273	0.0256256	0.045114
AT1G30810	JMJ18	13.3821	11.4925	12.7285	30.6418	0.00195006	0.00572381
AT1G30814		0.209394	0	0.188788	1.40045	6.82981e-06	0.000144129
AT1G30820		35.0982	29.5445	51.878	242.982	0.00622505	0.0141719
AT1G30835		66.5906	72.8177	71.9576	28.8685	3.64369e-05	0.000362751
AT1G30840	PUP4	8.31545	25.9405	49.9155	20.9611	5.60421e-05	0.000469723
AT1G30860		0	0.0422727	0.00636364	0.168485	0.00636094	0.0144152
AT1G30900	VSR6	1.18288	0.981136	1.12197	2.75652	0.0037366	0.00946671
AT1G31050		0.701212	0.727045	0.736061	0.0745455	0.00163039	0.00498696
AT1G31130		32.8147	37.1014	43.8706	132.648	0.00288353	0.00773473
AT1G31140	GOA	3.34333	3.9975	3.05182	1.31182	4.68152e-05	0.000418556
AT1G31160	HINT 2	29.9342	28.6707	26.1817	12.655	1.7114e-06	7.39801e-05
AT1G31180	IPMDH1	47.6344	49.2064	47.0523	22.8688	1.27247e-06	6.48514e-05
AT1G31280	AtAGO2	7.78106	7.42364	7.6803	3.73939	0.000166432	0.00094873
AT1G31310		29.4536	38.2402	61.0764	35.0397	0.000155895	0.000908646
AT1G31320	LBD4	21.2186	26.3109	28.5355	9.72697	4.68085e-05	0.000418556
AT1G31350	KUF1	7.6553	9.73182	10.6883	15.4559	0.0086339	0.0184986
AT1G31355		1.75697	1.93364	1.67288	0.758182	0.00382375	0.00964454
AT1G31485		0.102121	0	1.16318	1.01455	0.000738579	0.00275253
AT1G31490		5.46152	4.80818	3.26379	0.199697	0.00081863	0.00296466
AT1G31540		3.11485	3.96068	4.5603	27.9379	0.000433678	0.00187263
AT1G31710		4.93424	4.73432	2.97167	0.78803	0.00480029	0.0115399
AT1G31760		42.8733	41.5314	25.2032	10.8998	5.53421e-05	0.000465528
AT1G31800	LUT5	34.5188	32.6832	30.0926	17.1185	0.000113253	0.000730366
AT1G31840		1.66515	1.91841	1.61121	0.674697	2.69392e-05	0.000304597
AT1G31920		6.09394	5.36136	5.93167	2.56379	0.00108151	0.00366623
AT1G31950		1.85833	1.46864	1.09879	0.443182	0.000134509	0.000820063
AT1G32060	PRK	106.007	70.7782	89.6006	49.783	0.000933201	0.00328126
AT1G32080	LrgB	18.817	13.4836	13.8647	3.42106	1.24781e-05	0.000196399
AT1G32170	XTR4	2.27545	2.18114	2.35697	7.56045	0.00090817	0.00321261
AT1G32172		1.37394	1.17909	1.12197	0.161212	0.000272582	0.00134169
AT1G32240	KAN2	43.2947	44.7261	44.1911	20.4227	3.65757e-05	0.000363668
AT1G32280		2.07091	0.526136	0.424545	0.163636	0.0122894	0.0246401
AT1G32340	NHL8	6.93121	7.88364	8.46288	15.8068	8.06452e-07	5.50913e-05
AT1G32350	AOX1D	0.0154545	1.26318	1.97576	28.0591	0.00816272	0.0176561
AT1G32375		1.31848	0.863864	0.670606	0.306061	0.00023265	0.00119876
AT1G32440	PKp3	14.1685	15.0982	13.5324	6.13455	4.21445e-05	0.000394013
AT1G32460		19.6774	18.2175	19.1476	70.4091	0.0167935	0.0318454
AT1G32470		103.298	84.995	93.9745	36.0724	1.06078e-05	0.000181271
AT1G32530		12.4245	11.7964	15.3664	30.642	1.04259e-07	2.11474e-05
AT1G32540	LOL1	18.0979	12.8159	13.8773	9.01803	0.00119724	0.00394501
AT1G32550	FdC2	21.892	19.6225	19.4164	10.5286	0.000801822	0.00291829
AT1G32570		3.28788	2.595	3.30697	0.913182	0.0195197	0.0360304
AT1G32640	ZBF1	39.3408	53.6255	31.6474	236.542	0.0032795	0.0085587
AT1G32690		1.41697	1.70386	1.63303	7.81	0.00179284	0.00536702
AT1G32700		23.5052	23.3111	32.3517	265.621	3.68273e-05	0.000364774
AT1G32740		6.06455	7.27023	5.05848	3.4253	0.000398683	0.00176197
AT1G32790	CID11	36.9377	34.7127	41.7536	74.3376	5.3707e-05	0.000457382
AT1G32870	NAC13	10.5855	41.9886	84.2579	98.6573	4.06186e-06	0.000110428
AT1G32900	GBSS1	19.8773	25.8223	19.3445	10.9055	0.0149458	0.0288382
AT1G32910		0.509848	3.92227	1.16682	46.4894	0.00299434	0.00797237
AT1G32920		15.2156	24.9157	30.0355	159.174	0.0070512	0.0156749
AT1G32928		1.97606	1.43409	2.13955	13.0886	0.00397187	0.00992267
AT1G32960	SBT3.3	0.0827273	0.333182	0.925758	17.4494	0.00309064	0.00817279
AT1G32990	PRPL11	136.125	106.681	124.405	57.81	0.000538538	0.00218811
AT1G33030		0	0.102727	0.273636	8.88758	0.00792859	0.0172457
AT1G33040	NACA5	168.297	172.011	145.93	54.177	3.58605e-08	1.46989e-05
AT1G33080		4.69818	3.95727	3.5297	1.14682	0.00271011	0.00736699
AT1G33110		11.8942	13.4564	16.0073	72.298	3.7313e-05	0.000366932
AT1G33120		428.677	438.231	386.973	200.088	1.07827e-05	0.000182523
AT1G33140	PGY2	545.652	577.321	540.978	285.075	1.49454e-06	6.94454e-05
AT1G33170		12.8665	11.3068	12.1015	2.75	1.28173e-05	0.000199302
AT1G33240	GTL1	14.0447	7.8125	7.23924	2.68591	5.15222e-06	0.000127405
AT1G33265		84.9197	82.3368	74.4564	33.1712	0.000605012	0.00237825
AT1G33430		0.748939	0.491364	0.44303	0.174697	0.00625994	0.0142322
AT1G33470		142.775	137.109	112.737	42.5947	2.50438e-06	8.72702e-05
AT1G33475		3.22924	1.68864	3.03697	4.20652	0.000537289	0.00218418
AT1G33480		13.6638	12.1595	12.2979	4.65667	5.04895e-05	0.000440398
AT1G33540	scpl18	3.23439	2.83795	1.10182	0.0254545	0.000621851	0.00242523
AT1G33560	ADR1	2.30197	3.11318	3.49152	13.5453	0.00163656	0.00499928
AT1G33590		48.5091	75.1648	174.603	994.217	1.24941e-06	6.48514e-05
AT1G33600		5.79758	8.07364	15.7644	140.663	0.0140018	0.0273858
AT1G33607		0	0	0.123939	0.461061	0.000121573	0.000766437
AT1G33610		0.238788	0.295	1.06348	13.3064	0.000108799	0.000711415
AT1G33612		2.74394	2.59841	2.04697	1.12348	0.00252534	0.00698766
AT1G33615		4.52879	2.77341	2.83136	0.844091	0.00702064	0.0156188
AT1G33660		0.770152	0.960455	0.763939	0.185152	0.0232211	0.0415603
AT1G33700		2.54773	2.15795	2.89667	13.4527	7.25556e-05	0.000550742
AT1G33770		0.144242	0.136818	0.0584848	0.0254545	0.00019528	0.00105883
AT1G33790		9.84621	16.2868	23.667	65.0539	0.00141295	0.00446956
AT1G33810		144.836	134.193	118.494	51.9074	2.64366e-07	3.57772e-05
AT1G33811		3.63288	1.98636	2.22121	0.28697	0.0108616	0.0222772
AT1G33930		5.27879	3.19273	2.38788	0.429242	0.0013566	0.00433598
AT1G33960	AIG1	5.94682	4.11545	2.59	0.279091	0.00111667	0.00375739
AT1G33970		86.3633	71.3332	66.3856	35.6733	7.93937e-06	0.000156744
AT1G34030		135.165	141.418	133.44	60.9988	2.11007e-06	8.13443e-05
AT1G34040		0.307879	0.203182	0.0963636	0	0.0073808	0.0162588
AT1G34060		3.75833	4.0225	2.70652	0.91697	9.06512e-05	0.000631958
AT1G34180	NAC016	0.554545	0.641364	1.29364	6.56121	6.10228e-06	0.000137809
AT1G34245	EPF2	13.8811	10.7189	7.71455	0.694848	0.000605522	0.00237956
AT1G34340		44.2633	40.9673	32.1373	16.6109	4.62325e-05	0.000415416
AT1G34355	PS1	9.40273	11.7543	10.7618	4.86879	0.000189477	0.0010375
AT1G34420		0.437121	0.495909	0.499848	6.07803	0.0113636	0.0231258
AT1G34430	EMB3003	28.3508	30.1191	26.0624	13.1397	0.000330992	0.00154538
AT1G34460	CYCB1;5	0.867424	0.786591	0.484697	0.176818	0.00954218	0.0200831
AT1G34570		12.3188	11.3614	9.26242	6.05576	0.000681883	0.00259811
AT1G34760	RHS5	3.37197	2.34341	2.29636	0.865909	0.000214892	0.00113569
AT1G34770		13.4652	15.1164	11.8733	5.10939	3.19266e-05	0.00033568
AT1G35130		2.03485	1.03091	0.931515	0.487121	0.000191619	0.00104531
AT1G35190		0.239091	0.484545	0.378788	0.809091	0.0189459	0.0351326
AT1G35210		0.111212	0.116591	0.492121	3.81258	0.00200976	0.00585426
AT1G35290	ALT1	2.39697	1.98955	1.2353	0.0121212	0.000592529	0.00234062
AT1G35350		0.118485	0.0518182	0.236061	3.08379	0.0271523	0.0473253
AT1G35430		4.68576	4.52727	4.75242	10.0779	0.0177748	0.0333184
AT1G35530	FANCM	5.80152	5.35773	4.0753	1.45667	2.65233e-06	8.96062e-05
AT1G35680	RPL21C	188.965	145.882	157.085	80.873	5.469e-05	0.000462042
AT1G35710		2.54485	2.1525	1.91712	1.01803	0.0012848	0.00416123
AT1G35720	OXY5	34.0873	15.3191	14.6621	20.1289	0.00130149	0.00420189
AT1G35750	PUM10	2.98439	1.88159	1.185	0.32197	0.00432507	0.0106065
AT1G35910	TPPD	3.00379	3.83841	3.96152	20.6992	0.000214568	0.00113492
AT1G36280		33.5118	35.2439	29.4105	14.5332	2.00642e-05	0.000258004
AT1G36390		35.3356	31.0448	29.658	16.0653	1.29783e-05	0.000200219
AT1G36622		0	0	0.101212	0.411212	0.0183271	0.0341862
AT1G36940		23.6823	32.6295	29.0474	6.52561	2.12671e-06	8.14761e-05
AT1G37130	NR2	10.0542	7.81364	10.2561	106.702	0.000536696	0.00218253
AT1G37150	HCS2	3.01939	2.57682	2.23273	1.18091	0.0181514	0.0338985
AT1G38065		10.4858	11.8225	5.62136	0	3.80501e-05	0.000370897
AT1G38131		10.0129	8.78682	10.3955	4.88288	0.00804093	0.017438
AT1G41880		736.344	780.968	770.033	369.654	6.9016e-07	5.1931e-05
AT1G42480		67.5924	64.1084	50.6912	22.0939	6.88489e-06	0.000144812
AT1G42970	GAPB	86.9867	62.1082	74.6679	34.2074	8.92295e-05	0.000627008
AT1G42990	BZIP60	19.6506	30.6973	44.5438	90.3139	0.0151025	0.0291093
AT1G43160	RAP2.6	0.44697	2.77682	0.627273	1178.57	0.000312115	0.00147795
AT1G43245		4.41545	3.97136	4.99364	8.28	0.00459254	0.0111322
AT1G43310		7.90015	9.33364	7.18348	2.06455	0.00313135	0.00825424
AT1G43560	ty2	39.993	32.3757	31.4276	16.3288	1.63989e-05	0.00022837
AT1G43910		11.8406	16.5159	16.2282	27.6623	0.00392504	0.0098415
AT1G44090	GA20OX5	0	0	0	0.88	0.00490498	0.0117492
AT1G44110	CYCA1;1	33.3608	35.4195	34.6461	5.19545	4.76776e-07	4.43079e-05
AT1G44350	ILL6	0.839697	7.63227	5.62227	227.582	0.00048617	0.00203671
AT1G44575	PSBS	326.619	269.387	267.895	113.114	4.10446e-05	0.000387614
AT1G44780		34.7182	33.6873	29.8215	12.2556	1.451e-06	6.85664e-05
AT1G44790		64.2765	74.1441	52.6724	106.707	0.0177292	0.0332517
AT1G44800	UMAMIT18	6.98364	11.7041	18.3548	14.0521	0.0185617	0.0345547
AT1G44900	MCM2	40.0727	40.1814	36.4894	9.79939	1.05115e-05	0.000180429
AT1G45010		5.24955	4.56091	3.76758	0.717121	0.000369883	0.00167629
AT1G45090		0	0	0.0069697	0.192273	0.000260432	0.00129888
AT1G45110		6.50288	5.74	5.48227	2.41985	0.000159671	0.000922817
AT1G45145	TRX5	10.3967	15.9645	13.0583	226.265	0.000408429	0.00179114
AT1G45191	BGLU1	2.28076	2.06273	0.490303	6.01515	0.00211943	0.00609967
AT1G45201	TLL1	1.09788	0.871136	0.574242	0.119394	0.00509267	0.0120907
AT1G45474	Lhca5	45.565	40.4264	37.8938	20.5473	0.000211466	0.00112208
AT1G46264	SCZ	87.3148	93.5343	76.7558	26.7197	2.87412e-05	0.000316975
AT1G46480	WOX4	16.3053	21.8664	18.8291	0.422121	0.000101854	0.000679784
AT1G46984		0.118788	0.0818182	0.135455	0.255758	0.023071	0.0413392
AT1G47056	VFB1	9.51091	7.93295	8.81636	18.6573	1.95181e-05	0.000253921
AT1G47128	RD21A	89.7812	80.322	98.3679	374.959	0.000551993	0.0022288
AT1G47210	CYCA3;2	24.7289	27.1773	23.6802	6.15652	1.40643e-05	0.000209463
AT1G47230	CYCA3;4	21.5633	24.1109	20.418	11.7764	1.13856e-05	0.000187557
AT1G47280		0.613939	0.968182	0.788636	0.202424	0.0136468	0.0268289
AT1G47480		2.0453	1.85864	1.41182	0.720909	0.00385982	0.00971558
AT1G47485		2.28848	3.45409	1.31121	0.0736364	0.00187539	0.00555426
AT1G47490	RBP47C	88.1903	86.5536	70.8706	27.4432	8.24195e-06	0.000159545
AT1G47500	RBP47C	35.6117	40.9775	36.4012	12.9442	1.79929e-06	7.54939e-05
AT1G47510	AT5PTASE11	0.0921212	0.241818	0.408485	31.6577	0.0175159	0.0329471
AT1G47580	DYW1	16.0471	14.8886	11.8309	4.9053	9.98435e-05	0.000671748
AT1G47655		3.09394	4.10159	6.2153	5.38076	0.00390328	0.00980275
AT1G47670		25.9612	30.092	37.0811	12.32	2.42761e-05	0.000289501
AT1G47740		112.799	115.96	99.8888	53.6303	9.60323e-06	0.000173782
AT1G47840	HXK3	0.695909	0.441591	0.472727	0.0560606	0.000192461	0.00104793
AT1G47890	RLP7	0	0	0.0339394	0.794545	0.0224157	0.0403231
AT1G48000	MYB112	0.122727	0.180455	0.152576	8.11636	5.83696e-05	0.000479914
AT1G48100		13.2702	15.3614	11.6042	5.46985	0.0200399	0.0368055
AT1G48180		8.22455	6.7775	5.89439	3.18455	0.00100315	0.00346146
AT1G48200		8.24091	8.52409	7.85667	3.72561	0.00748017	0.0164374
AT1G48230		40.8238	42.0732	34.7552	18.6697	3.80049e-06	0.000106936
AT1G48240	NPSN12	26.9402	27.6677	21.6192	9.59727	1.26053e-06	6.48514e-05
AT1G48300	DGAT3	107.481	70.7877	41.2839	31.8521	0.000846976	0.00304088
AT1G48330		18.5942	39.0948	54.0071	41.4762	6.17481e-05	0.000496154
AT1G48350	EMB3105	187.808	164.643	177.593	93.0906	0.00030173	0.00144217
AT1G48460		21.0689	20.1945	19.0323	6.05606	3.17984e-06	9.90293e-05
AT1G48480	RKL1	46.9691	41.4893	40.4692	19.8436	5.55945e-05	0.000467315
AT1G48490		6.59773	6.38455	7.69894	13.5624	7.85001e-06	0.000155838
AT1G48500	TIFY6A	0.199848	0.309091	0.117879	0.16303	0.028559	0.0493713
AT1G48510		0	0	0	2.48076	0.00869754	0.0186127
AT1G48570		40.9886	42.8605	47.787	22.8027	0.000140086	0.000844462
AT1G48580		11.8648	12.5764	9.66303	4.03106	3.28277e-05	0.000341848
AT1G48600	PMEAMT	34.712	35.625	27.2629	12.1011	3.70527e-05	0.00036574
AT1G48610		82.1514	88.2959	76.8467	40.34	1.49546e-07	2.70412e-05
AT1G48630	RACK1B_AT	80.0209	94.7941	80.4194	28.4633	6.70106e-05	0.000525408
AT1G48660		0.547879	0.277727	0.360303	0.0601515	0.00760364	0.016671
AT1G48700		1.61864	2.33227	1.76455	0.759394	0.0153102	0.0294343
AT1G48745		1.27167	2.19	1.91061	5.06955	0.00827289	0.017853
AT1G48750		101.831	67.0609	73.9242	34.7985	0.0104633	0.021616
AT1G48830		214.411	224.24	193.17	96.8627	3.60181e-06	0.00010502
AT1G48840		9.9997	8.95682	9.74455	23.4386	1.19175e-07	2.29741e-05
AT1G48880	TBL7	5.73773	5.00341	4.66439	2.17742	2.23434e-05	0.000275758
AT1G48920	PARL1	327.633	332.47	393.101	193.942	2.31715e-06	8.59298e-05
AT1G49010		45.1039	28.3418	30.5456	8.31545	0.000123545	0.000773643
AT1G49032		13.0203	11.1136	12.4252	30.7297	3.47894e-06	0.000103416
AT1G49050		7.37788	9.3625	12.3555	47.6547	6.29541e-07	5.02142e-05
AT1G49090		0.0878788	0	0.121515	0.00454545	0.00194846	0.00572054
AT1G49140		73.3961	69.4286	62.4855	35.8621	7.23677e-05	0.000549931
AT1G49200		1.53727	1.12	1.77258	0.342727	0.0117886	0.0238202
AT1G49210		2.75636	1.56932	1.56576	0.395152	0.0042704	0.0105042
AT1G49220		1.27364	0.852727	0.856515	0.108182	0.000273262	0.00134475
AT1G49230	ATL78	16.6462	8.84659	6.13833	0.376667	3.48971e-05	0.000353677
AT1G49245		10.0738	8.59841	7.46697	3.22091	0.00278808	0.00753431
AT1G49400	emb1129	30.8702	35.3064	30.2741	14.3752	7.62665e-05	0.00056728
AT1G49410	TOM6	103.894	118.859	76.0609	33.0498	1.4613e-06	6.85664e-05
AT1G49470		0.885606	0.897045	0.899697	2.88091	0.000376962	0.00170006
AT1G49475		14.5039	18.193	14.6112	4.57015	0.000174774	0.000982831
AT1G49500		2.73667	0.692045	0.729697	20.8973	0.000124062	0.000775835
AT1G49520		13.5002	17.1852	15.3586	54.3614	0.00984397	0.0205864
AT1G49530	GGPS6	4.83227	5.42091	3.50318	16.0359	0.00101616	0.00349342
AT1G49560		9.53045	8.35591	9.32848	4.52485	0.00275443	0.00746221
AT1G49620	KRP7	4.9153	5.28523	5.27455	13.8883	0.00029595	0.00142484
AT1G49630	PREP2	9.76258	9.60841	8.78106	4.50833	0.00034297	0.00158635
AT1G49760	PABP8	88.2252	92.3268	95.6085	47.7364	1.16663e-05	0.000190033
AT1G49790		3.46394	2.44409	2.10318	0.936061	0.000769624	0.00283248
AT1G49830		19.6739	11.7255	7.75	2.78394	3.34047e-05	0.000345083
AT1G49860	GSTF14	1.55485	0.911364	0.587121	0.0190909	0.000798409	0.00291001
AT1G49870		20.4171	21.7941	22.4991	9.5303	0.000713853	0.00268888
AT1G49900		0.0621212	0.0604545	0.0456061	0.204545	0.00133146	0.00427144
AT1G49910	BUB3.2	13.2071	15.1645	12.6808	4.67591	5.67919e-05	0.000472306
AT1G49920		2.11667	1.89432	1.66348	0.357879	1.03183e-05	0.000180375
AT1G49940		12.5267	9.13136	7.88227	2.37455	0.000100017	0.00067253
AT1G49975		45.9294	27.4757	23.5133	12.4805	1.12397e-05	0.000186532
AT1G49990		1.02242	1.03068	0.840606	0.310152	0.0116488	0.0235827
AT1G50000		10.8067	11.402	10.2539	4.38576	0.000179579	0.00100044
AT1G50055		3.14485	2.7425	3.08864	0.916515	0.00744432	0.0163771
AT1G50110		29.1692	27.2405	20.1288	5.00545	2.41204e-05	0.000288382
AT1G50260	NTMC2TYPE5.1	9.64591	10.69	9.84515	20.6665	7.77423e-06	0.000155001
AT1G50270		6.61167	6.13045	5.26061	3.1603	0.000120451	0.000762042
AT1G50280		1.40152	1.05977	0.843333	0.0960606	8.80504e-05	0.000622383
AT1G50310	STP9	2.71	2.89909	2.35864	4.86909	0.00634922	0.0143942
AT1G50420	SCL3	15.0038	17.7227	21.9064	30.0709	0.00894673	0.019052
AT1G50490	UBC20	99.2335	114.728	125.257	49.6085	3.38147e-05	0.000347779
AT1G50560	CYP705A25	1.51182	2.17432	1.97485	8.33652	0.0127165	0.0253072
AT1G50590		0.434848	0.445455	0.358485	3.32909	0.0100311	0.0209046
AT1G50600	SCL5	16.4	15.4836	20.3182	67.3876	0.000148165	0.000876193
AT1G50640	ERF3	59.4908	63.9009	64.5327	156.506	2.89412e-07	3.64384e-05
AT1G50740		16.6708	19.2252	20.0476	62.0342	0.000121354	0.000766437
AT1G50770		0.577879	0.805909	0.673182	0.324242	0.0241997	0.0430082
AT1G50900	LTD	108.378	81.4316	78.2833	30.7112	6.32842e-06	0.00014032
AT1G50970		8.20545	7.02455	6.46939	3.68712	8.90649e-06	0.000167004
AT1G51055		12.8459	10.3307	4.73333	4.15364	0.000164911	0.000942127
AT1G51060	HTA10	317.196	317.415	275.883	148.134	0.00014375	0.000859109
AT1G51070	bHLH115	59.1953	52.4689	47.4758	28.3924	4.58953e-05	0.000413821
AT1G51080		12.0333	9.04864	10.2765	3.4647	2.72748e-06	9.08875e-05
AT1G51090		2.33667	2.31864	2.03545	7.47848	0.0288918	0.0498839
AT1G51110		41.0905	30.8652	28.1371	13.9509	4.91036e-05	0.000432061
AT1G51210		0.857424	0.420909	0.199091	0.000909091	4.78902e-05	0.000425071
AT1G51220	WIP5	8.35818	6.80136	3.4	0.101061	0.000141842	0.000851635
AT1G51340		0.461818	0.349545	0.437273	0.0725758	0.00255728	0.00705846
AT1G51355		19.7398	24.502	29.76	40.9027	2.69167e-05	0.000304597
AT1G51405		4.84121	5.24455	4.32485	2.24182	0.00170465	0.00515328
AT1G51420	SPP1	0.122727	0.169773	0.213636	0.561212	0.0178831	0.0334839
AT1G51510	Y14	137.847	148.986	119.812	67.4815	4.57439e-06	0.000119139
AT1G51538		4.3147	3.76795	2.97333	1.30455	7.81562e-05	0.000577104
AT1G51610		30.0258	28.7727	24.9986	13.9953	7.85448e-05	0.000578388
AT1G51620		0.295758	0.44	0.731818	16.8909	0.00174549	0.00524887
AT1G51640	EXO70G2	1.96667	1.72182	1.78591	0.954848	0.0267839	0.0467916
AT1G51700	DOF1	5.28333	5.7825	5.81773	36.3489	0.00540765	0.0126875
AT1G51760	JR3	24.9614	41.9457	33.8676	560.373	0.000265485	0.00131536
AT1G51790		0	0.0645455	0.159394	1.47667	0.0259083	0.0455313
AT1G51805		2.78197	2.2425	2.97212	7.20818	0.0274792	0.0477987
AT1G51820		0.18697	0.253409	0.295152	5.16333	0.00823396	0.0177894
AT1G51940	LYK3	30.5494	28.4664	22.3188	11.4065	7.03109e-05	0.000540386
AT1G51950	IAA18	18.115	20.7482	18.1983	41.4667	0.000457565	0.00194766
AT1G51960	IQD27	3.88121	3.99068	2.09258	1.78606	0.0113535	0.0231092
AT1G52000		3.88061	8.59205	6.88848	143.69	0.000874118	0.00312007
AT1G52030	MBP2	3.48939	23.7941	14.102	111.65	0.00104589	0.00356885
AT1G52040	MBP1	7.06076	46.05	20.3686	148.022	0.00469914	0.011341
AT1G52150	ICU4	38.1265	38.7218	32.9252	14.9858	2.18197e-05	0.000272029
AT1G52190	NRT1.11	28.8935	30.207	24.318	7.24288	5.80252e-05	0.000477592
AT1G52200		0.0348485	0.396818	2.90788	33.4121	0.00575009	0.0133181
AT1G52230	PSI-H	364.184	273.075	306.584	144.393	3.14093e-05	0.000332872
AT1G52240	ROPGEF11	2.57197	4.07818	3.22591	1.20515	0.00171383	0.00517478
AT1G52260	PDIL1-5	2.57788	2.625	2.20576	1.22606	0.00221182	0.00630803
AT1G52300		523.54	549.362	478.699	237.579	1.20472e-06	6.45123e-05
AT1G52342		0.0309091	0	0.0316667	0.343939	0.00788715	0.0171779
AT1G52390		0	0.47	0	0.965455	0.0192914	0.0356655
AT1G52400	BGLU18	87.4779	283.698	168.755	740.962	0.000188786	0.00103615
AT1G52410	TSA1	19.8682	59.1093	30.5903	258.435	0.00158735	0.00488413
AT1G52530		5.0403	4.52773	3.68424	0.559394	2.06894e-05	0.000263255
AT1G52565		8.88788	11.4032	10.2964	44.9471	0.00367274	0.00934348
AT1G52570	PLDALPHA2	6.50182	5.8725	5.53409	2.99258	0.0044285	0.0108031
AT1G52690	LEA7	0.0524242	0	0.20303	57.1947	0.0214887	0.0389377
AT1G52700		7.84939	6.74955	4.79333	0.617879	2.8375e-06	9.3883e-05
AT1G52750		1.17379	1.16409	0.567879	0.165303	0.000698606	0.00264798
AT1G52770		4.02394	3.16727	2.77242	0.617273	0.000230514	0.00119038
AT1G52827	CDT1	3.21091	2.62591	4.1653	11.8429	0.00475644	0.0114581
AT1G52855		0.951061	0.519318	0.558788	2.58167	0.011799	0.0238371
AT1G52880	NARS2	0.625152	0.774318	0.922576	5.91015	0.000135472	0.000824488
AT1G52890	NAC019	1.8297	1.40795	1.80636	209.915	0.00102293	0.00350999
AT1G53035		9.63333	6.58114	8.6197	4.04697	7.12306e-05	0.000544227
AT1G53060		0.82303	0.870455	1.01182	7.77076	0.00522097	0.0123426
AT1G53070		28.1336	25.2543	24.887	4.58333	8.24467e-05	0.000598181
AT1G53140	DRP5A	21.4058	22.405	22.4579	8.92561	9.97945e-05	0.000671748
AT1G53163		0.875152	0.641136	0.601818	0.0160606	0.00158471	0.00487728
AT1G53170	ERF8	10.958	11.04	16.9348	31.7797	0.000182182	0.0010106
AT1G53180		2.27182	1.97182	5.84788	10.9558	1.45966e-05	0.000213047
AT1G53190		19.377	18.9652	23.1179	44.2761	5.68341e-05	0.000472306
AT1G53210	NCL	36.4362	33.6489	44.413	81.8179	3.48101e-06	0.000103416
AT1G53240	mMDH1	208.37	249.287	231.984	94.9867	2.47184e-05	0.000293127
AT1G53260		0.37697	0.147273	0.206364	0.03	0.0189646	0.0351568
AT1G53320	TLP7	46.7815	51.6891	49.4679	116.732	4.25119e-07	4.15327e-05
AT1G53345		7.44439	6.04977	5.47455	3.17318	0.00012689	0.000788449
AT1G53350		5.51939	5.39909	5.41576	14.5506	0.00212989	0.0061192
AT1G53430		10.9868	12.0455	12.2655	55.9997	0.0042925	0.0105441
AT1G53440		31.9559	30.5473	35.7892	84.8492	2.09138e-05	0.000264984
AT1G53470	MSL4	0.119091	0.2825	0.291515	1.34924	0.0124509	0.0248954
AT1G53542		21.7306	29.9689	22.26	4.12	0.00266459	0.00727289
AT1G53580	GLY3	21.5148	22.0355	26.423	94.6514	0.000183348	0.00101571
AT1G53660		0.191818	0.394545	0.244545	0.0615152	0.0011328	0.00379215
AT1G53700	WAG1	5.03121	5.33318	6.84106	2.6203	6.4804e-06	0.000141562
AT1G53785		13.6227	10.6575	14.5942	21.3239	0.010108	0.0210386
AT1G53830	PME2	0	0	0.00939394	0.0633333	0.00781163	0.0170421
AT1G53840	PME1	23.4289	23.3816	32.2438	70.7724	9.03243e-05	0.000630809
AT1G53870		0	0.0168182	0	2.67212	1.26374e-08	1.08407e-05
AT1G53890		0	0.0168182	0	2.67212	1.26374e-08	1.08407e-05
AT1G53903		2.83545	4.10545	2.7597	89.7815	0.00140855	0.00445985
AT1G53990	GLIP3	0	0	0.00969697	0.128788	0.028464	0.0492326
AT1G54000	GLL22	5.82909	5.92636	4.86167	20.8056	0.000321469	0.0015109
AT1G54010	GLL23	2.38015	11.9677	27.2694	416.422	3.93652e-05	0.000378716
AT1G54020		1.76879	7.87545	2.73455	53.4241	0.0140506	0.0274446
AT1G54030	NUC	29.5518	55.833	48.0474	192.099	9.0239e-06	0.000168187
AT1G54040	TASTY	498.443	550.831	457.938	961.155	0.0113784	0.0231458
AT1G54100	ALDH7B4	31.6992	33.0577	37.3718	174.118	5.79441e-07	4.83276e-05
AT1G54300		0.126667	0.265455	0.0887879	0.00454545	0.0185434	0.0345261
AT1G54310		15.3506	13.7852	13.6168	6.35818	3.9311e-06	0.000108873
AT1G54385		18.1976	18.9055	16.1341	4.28803	1.87663e-07	3.04227e-05
AT1G54450		9.02303	9.12523	8.13955	3.08955	2.45726e-07	3.48221e-05
AT1G54530		2.21485	2.92182	2.29212	0.709545	0.00505045	0.012015
AT1G54590		0	0	0	0.440303	0.0157502	0.030151
AT1G54710	ATG18H	15.7705	16.2525	17.5862	34.9709	6.96822e-05	0.000537594
AT1G54740		3.91712	1.96432	2.61712	14.0359	0.0271943	0.0473741
AT1G54780	TLP18.3	128.71	99.9832	112.781	62.7497	0.000398112	0.00176078
AT1G54790		2.58576	1.91364	1.74333	0.451818	0.000964494	0.00336027
AT1G54820		12.8474	9.80341	11.2688	4.49015	0.000221665	0.00116088
AT1G54840		12.1294	12.0323	9.58561	5.70076	0.000387551	0.00173081
AT1G54930		12.1814	11.4886	9.04773	1.78333	1.57303e-06	7.07218e-05
AT1G54960	NP2	10.2544	10.002	8.56015	4.43167	0.000420522	0.00182971
AT1G55060	UBQ12	11.8103	9.19614	6.22303	1.31606	9.73761e-05	0.000661443
AT1G55110	IDD7	68.8973	76.2005	90.5921	456.049	1.86367e-08	1.19439e-05
AT1G55120	FRUCT5	8.22833	9.02773	14.7139	33.595	7.96063e-06	0.000156833
AT1G55200		33.2014	46.8043	43.5061	18.5911	0.000207271	0.00110409
AT1G55205		21.5873	28.8634	22.6671	7.31303	0.000382439	0.00171441
AT1G55370	NDF5	10.1745	7.08364	7.13576	1.82773	2.02779e-05	0.000260034
AT1G55450		0.645758	1.78795	4.20803	48.2256	0.0164277	0.031258
AT1G55550		1.14515	1.16886	1.49773	0.339091	0.00132008	0.00424544
AT1G55580	SCL18	9.63591	7.57659	11.1091	4.76636	0.00677726	0.0151816
AT1G55610	BRL1	1.90682	2.24886	2.17152	1.05182	0.00152736	0.00474441
AT1G55700		0	0.0872727	0.182727	0.0315152	0.000358348	0.00163995
AT1G55730	CAX5	7.02697	8.19864	8.23152	14.768	9.92294e-07	5.95508e-05
AT1G55850	CSLE1	3.47833	3.43886	7.71939	42.6526	0.000300634	0.00143907
AT1G55920	SERAT2;1	4.61242	6.445	8.98606	27.5111	0.00853529	0.0183193
AT1G56030		0	0.145909	0.138485	0.00575758	0.000435684	0.00187851
AT1G56045		620.262	731.352	624.499	307.931	4.9893e-05	0.000437192
AT1G56060		0.0866667	1.525	2.73121	43.0771	0.00202438	0.00588127
AT1G56110	NOP56	269.876	315.5	302.711	115.931	2.37306e-06	8.611e-05
AT1G56140		8.97227	9.50659	10.5862	26.228	0.00194639	0.00571664
AT1G56150	SAUR71	5.79333	4.43068	4.94636	1.88288	0.0066104	0.0148678
AT1G56170	NF-YC2	58.9748	61.1434	52.7091	24.8156	0.000230661	0.00119088
AT1G56220		374.014	219.842	309.061	772.358	0.00394138	0.00986763
AT1G56260	TEN1	5.55076	6.31364	5.26788	2.47515	0.00224889	0.00638651
AT1G56320		7.45076	6.01886	4.7053	3.08015	0.00013708	0.000832115
AT1G56430	NAS4	1.97606	0.609091	0.587576	0.0193939	0.000527719	0.00215466
AT1G56500	SOQ1	9.51788	8.39545	7.91212	4.03939	0.000106057	0.000699131
AT1G56510	WRR4	0.122121	0.203636	0.365758	8.06697	0.0161648	0.0308307
AT1G56600	GolS2	0.0263636	0.176591	0.109091	1.81333	0.00621898	0.0141622
AT1G56660		27.3758	29.9945	26.4458	82.1911	0.00178398	0.00534528
AT1G56720		12.0468	10.1893	9.20576	3.89576	0.000277294	0.00135894
AT1G57630		0	0.189091	1.31288	19.3559	0.0177966	0.0333545
AT1G57640		0	0	0.0387879	0.509242	0.0203614	0.0372575
AT1G57660		349.452	382.146	346.506	147.371	2.03268e-08	1.22772e-05
AT1G57750	MAH1	15.6209	16.972	11.177	0.37803	0.000255979	0.0012838
AT1G57770		11.2194	9.07568	9.44106	3.96682	3.74073e-06	0.00010641
AT1G57790		6.73136	6.77727	6.15864	3.29455	0.000299515	0.00143548
AT1G57820	VIM1	114.058	112.517	96.753	37.6926	1.17259e-05	0.000190273
AT1G57860		13.0311	15.4605	8.99955	3.13955	4.80401e-05	0.000425915
AT1G57990	PUP18	0.183333	0.384091	1.30167	43.4591	0.0102084	0.0211895
AT1G58050		0.555455	0.526364	0.297273	0.00515152	0.00708492	0.0157258
AT1G58170		8.34061	9.85227	7.95636	3.56394	0.00169968	0.0051456
AT1G58180	BCA6	12.2694	13.1057	18.5597	113.719	0.000236063	0.00121206
AT1G58190	RLP9	0.0327273	0	0.0266667	1.46727	0.00652519	0.0147216
AT1G58200	MSL3	48.5321	49.1552	43.8103	172.409	2.24859e-05	0.000277165
AT1G58290	HEMA1	61.6064	46.1432	69.5664	99.2364	0.00619536	0.014125
AT1G58310		4.40758	3.80205	3.52697	1.78864	0.00632661	0.0143513
AT1G58340	ZRZ	5.48045	6.38341	5.78333	17.1167	0.000846123	0.0030404
AT1G58370	RXF12	1.88848	1.49023	2.21758	0.99803	0.0190473	0.0352785
AT1G58380	XW6	154.415	179.021	165.822	73.4248	7.18502e-06	0.000148448
AT1G58460		15.1497	8.11932	7.14833	0.420152	1.66628e-05	0.000230669
AT1G58470	RBP1	19.4236	18.6761	22.4206	40.6324	0.000240239	0.00122649
AT1G59359		35.4771	42.3493	36.3883	16.7667	0.00102771	0.00352277
AT1G59510	CF9	2.99409	2.84636	2.45045	1.46152	0.00272767	0.00740092
AT1G59540	ZCF125	25.5864	26.9509	26.0741	10.7852	1.23538e-05	0.000195853
AT1G59560	ZCF61	10.5735	10.6786	9.11924	4.54303	0.00033158	0.00154719
AT1G59580	MPK2	10.0729	8.77136	10.652	17.8712	0.000232913	0.00119924
AT1G59620	CW9	2.26985	2.13659	3.20909	16.5809	8.64361e-05	0.000615072
AT1G59640	ZCW32	20.7786	23.0095	20.4352	51.7567	0.0133801	0.0263847
AT1G59650	CW14	10.5773	9.63773	11.3815	21.3235	9.36802e-05	0.000645586
AT1G59670	GSTU15	0.549697	0.979545	1.74	10.7877	7.39549e-06	0.000150196
AT1G59700	GSTU16	4.38636	6.59182	7.21606	24.6912	2.51706e-06	8.73269e-05
AT1G59710		6.47424	6.07795	8.21182	19.5759	0.00167601	0.00508913
AT1G59740	NPF4.3	1.11409	0.885909	0.86197	15.6205	0.00253662	0.00701305
AT1G59780		0.614242	0.400909	0.543636	0.16	0.00994414	0.0207568
AT1G59840	CCB4	18.4541	16.438	17.2977	7.58242	4.48486e-05	0.000409879
AT1G59870	PEN3	15.0805	24.7345	47.3124	373.065	0.00410037	0.0101783
AT1G59910		8.80227	8.88136	9.74939	24.967	0.0200406	0.0368055
AT1G59960		22.177	19.8341	23.1827	42.2838	2.90462e-05	0.000317669
AT1G59970		3.93561	3.31182	3.47394	10.6609	0.0200986	0.0368946
AT1G60020		15.0226	10.9998	11.2953	3.72742	0.0138151	0.0270958
AT1G60030	NAT7	0.670909	0.918636	1.32	1.84227	0.0221032	0.0398438
AT1G60060		12.2068	13.8705	22.6864	11.1035	0.000276624	0.001357
AT1G60140	TPS10	20.4306	15.9341	22.8136	78.9967	6.10236e-06	0.000137809
AT1G60190	PUB19	0.231818	0.283182	0.229091	6.99909	0.0148441	0.028687
AT1G60270	BGLU6	2.62485	6.14864	2.11697	5.98545	0.00106864	0.00363226
AT1G60360		1.95045	1.72068	2.30273	4.62121	0.000238521	0.00122071
AT1G60390	PG1	21.1027	20.7384	22.6921	3.40773	3.36254e-06	0.000102702
AT1G60540		7.48727	8.33955	3.79455	0.0724242	0.00244602	0.0068273
AT1G60545		19.0455	23.9073	19.2006	9.80894	0.000228992	0.00118515
AT1G60590		3.78424	2.41136	1.95606	0.109697	0.0014003	0.00443919
AT1G60600	ABC4	14.7927	13.0007	12.2064	5.62439	0.000177971	0.000995768
AT1G60610		58.6159	44.3359	38.1306	17.9308	0.000388094	0.00173257
AT1G60630		11.0683	8.74227	8.46409	0.337576	9.87621e-06	0.000176396
AT1G60640		93.0618	108.42	101.755	46.1561	0.000144229	0.000860872
AT1G60660	CB5LP	24.585	23.5718	21.6521	10.3126	8.5659e-05	0.000610661
AT1G60690		16.0805	14.8848	14.152	7.88894	0.000662082	0.00254092
AT1G60710	ATB2	15.0397	13.5227	16.7071	29.5306	0.000295862	0.00142471
AT1G60730		1.39909	2.64273	5.77848	113.385	0.000383016	0.00171647
AT1G60830		84.0282	74.5148	46.4797	27.7011	0.00234039	0.006598
AT1G60860	AGD2	63.9855	59.4082	49.1614	27.2839	6.82825e-06	0.000144129
AT1G60890		33.2061	32.307	27.0726	15.728	2.76231e-05	0.00030957
AT1G60920	AGL55	0.308182	0.579545	0.221818	0.190303	0.00434741	0.0106454
AT1G60950	FED A	385.54	341.729	342.068	175.149	0.000119046	0.000755688
AT1G60960	IRT3	9.73515	10.2573	10.4738	4.16864	0.00379613	0.00959461
AT1G60989	SCRL7	8.82515	8.85364	7.52455	2.64924	0.00408865	0.0101535
AT1G61000		23.0974	21.602	19.1188	9.88455	4.04159e-06	0.000110428
AT1G61065		8.73333	10.313	7.75606	23.5682	0.000250576	0.0012639
AT1G61110	NAC025	6.76212	3.31886	1.57485	0.929545	4.60788e-05	0.000414837
AT1G61120	TPS4	7.47242	7.74159	3.96636	61.4442	0.0071662	0.01587
AT1G61130	SCPL32	3.02061	3.12068	1.91606	0.0430303	2.50669e-06	8.72702e-05
AT1G61320		0.249697	0.284091	0.475	1.18758	4.99622e-05	0.000437305
AT1G61340	FBS1	8.36273	10.38	5.90591	61.55	0.00196752	0.00576057
AT1G61360		1.71682	2.13886	2.30606	14.8411	0.017306	0.0326285
AT1G61380	SD1-29	4.62	5.27341	5.36727	23.7271	0.00133071	0.00426961
AT1G61420		4.57803	4.79773	5.62652	18.2856	0.00107909	0.00365962
AT1G61440		5.13318	5.48591	4.65652	10.2667	0.00173207	0.00521656
AT1G61450		7.15545	7.80727	6.72833	2.75955	0.00266407	0.00727233
AT1G61580	RPL3B	33.9076	42.6652	26.4386	7.56545	4.25454e-06	0.000114202
AT1G61600		17.538	24.3195	17.6659	10.7218	0.00499176	0.0119118
AT1G61610		1.26424	3.16068	1.95591	5.305	0.0119176	0.0240226
AT1G61665		0	0	0.238788	0.250303	0.0174246	0.0328055
AT1G61667		1.93485	1.7275	1.26894	0.491212	0.000291049	0.00140851
AT1G61690		12.853	13.4355	15.3877	34.4176	3.21206e-07	3.69835e-05
AT1G61740		10.4665	11.2309	11.8217	50.0291	3.32452e-07	3.71042e-05
AT1G61750		0	0	0	0.0333333	0.000442325	0.00190012
AT1G61760		3.13939	2.775	5.32015	6.38894	0.0214781	0.0389215
AT1G61795		9.27773	5.70136	5.0203	2.91682	8.31522e-05	0.000600498
AT1G61810	BGLU45	6.82818	4.70591	3.35712	19.7641	0.00124508	0.00406191
AT1G61820	BGLU46	7.92061	6	3.59985	37.1903	0.00658882	0.0148322
AT1G61840		0.270606	0.0909091	0.0184848	0	0.0158406	0.0302941
AT1G61890		11.4492	15.5814	14.9073	302.346	0.00127659	0.00414154
AT1G61920		1.21273	0.381591	0.583485	0.00363636	0.000686745	0.00261109
AT1G61930		17.8041	16.3927	12.1374	0.345758	0.000293179	0.00141607
AT1G62050		16.258	18.3109	19.0112	7.0947	7.16694e-07	5.20166e-05
AT1G62085		4.24576	4.90727	4.99879	2.36182	0.00335908	0.00871762
AT1G62110		5.275	5.82227	5.04985	1.83818	0.00014878	0.00087904
AT1G62150		2.37	2.9125	2.92409	1.09727	0.000440809	0.00189571
AT1G62230		0.121818	0.0520455	0.0148485	0	0.0211468	0.0384346
AT1G62305		3.92712	4.73159	3.59273	7.95379	0.0010956	0.0037027
AT1G62360	WAM1	134.231	137.169	119.362	41.2724	6.92586e-06	0.000145412
AT1G62380	ATACO2	108.866	128.823	172.068	477.771	1.01871e-05	0.00017919
AT1G62422		1.71879	2.41955	3.4947	15.2132	0.00112727	0.00377799
AT1G62480		264.267	261.118	548.181	1405.47	0.00205072	0.00594447
AT1G62500		704.056	599.635	625.395	171.475	8.40978e-06	0.000161854
AT1G62510		0.956212	0.280909	0.324394	7.09045	0.00431199	0.0105808
AT1G62540	FMO GS-OX2	2.54303	2.48409	1.40985	0.719091	0.00165069	0.00502859
AT1G62560	FMO GS-OX3	6.47848	5.4975	3.39485	1.92985	0.0069294	0.0154557
AT1G62590	PPR-AC	1.48848	1.79636	1.23727	0.23303	0.0019825	0.0057964
AT1G62660		2.15394	3.08364	2.27	15.8659	1.02572e-07	2.11474e-05
AT1G62690		1.58424	1.62	1.41152	0.206515	0.00295362	0.00788465
AT1G62710	BETAVPE	1.38924	1.14864	0.964545	0.174545	0.00494032	0.0118108
AT1G62766		0.0481818	0.251591	0.28	0.47803	0.0277486	0.0482061
AT1G62780		93.7959	79.312	73.0605	38.697	0.00124906	0.00407093
AT1G62810	CuAO1	1.90076	2.07364	2.87545	4.245	0.00170826	0.00516219
AT1G62860		6.31212	6.91091	6.04288	3.26727	0.00239555	0.00671697
AT1G62870		8.86136	8.41795	7.39727	0.906515	1.3565e-05	0.000205611
AT1G62910		3.21394	3.23318	2.76985	0.724848	0.000545054	0.0022092
AT1G62920		0.717273	0.272727	0.293939	0.080303	0.0208827	0.0380407
AT1G62930	RPF3	7.87864	7.12773	6.25712	3.80364	0.00223435	0.00635513
AT1G62950		6.21636	6.63045	5.76076	1.53227	1.33447e-05	0.000203826
AT1G62990	KNAT7	1.43303	1.07682	0.684697	1.52955	0.00340133	0.00880007
AT1G63020	SMD2	9.62803	9.87091	9.4947	3.10955	2.59922e-05	0.000299109
AT1G63040		0	0.0381818	0	0.180455	0.0129198	0.0256484
AT1G63070		1.30409	1.20705	1.21258	0.361212	0.000415631	0.0018147
AT1G63100		73.9891	99.69	84.0506	21.5347	0.000166654	0.000949761
AT1G63150		2.45394	2.78136	2.61348	1.28318	0.00753441	0.0165324
AT1G63180	UGE3	6.63409	5.8275	7.22818	32.2406	5.19248e-05	0.000447267
AT1G63230		1.22288	1.24045	0.879697	0.221061	0.00117895	0.00389964
AT1G63245	CLE14	0	0	0.0612121	0.745606	0.00136072	0.00434738
AT1G63260	TET10	14.0485	12.2355	10.6221	6.07379	0.00121301	0.00398461
AT1G63310		11.7423	9.87023	20.3497	31.4183	0.000140622	0.000846709
AT1G63320		7.18439	7.21795	7.2797	2.29955	6.48085e-05	0.000513986
AT1G63330		4.19303	4.15523	4.37242	1.52576	5.91507e-05	0.000483728
AT1G63340		1.47939	1.50091	1.08182	0.242727	0.000946989	0.00331325
AT1G63380		12.8209	9.33136	9.04303	5.80182	0.0206865	0.0377333
AT1G63390		3.53636	2.41273	3.86076	5.52182	0.0156009	0.0299117
AT1G63400		4.65136	4.06114	4.18288	1.14924	0.000411857	0.00180311
AT1G63440	HMA5	2.29924	2.75977	2.36242	7.45455	0.0269754	0.0470697
AT1G63470	AHL5	93.5555	101.938	76.7621	37.9448	1.3804e-06	6.77877e-05
AT1G63480	AHL12	68.9185	73.1395	63.93	35.4402	6.57295e-06	0.000142126
AT1G63500	BSK7	17.0832	20.8843	18.8592	56.355	0.000271956	0.00133974
AT1G63520		0.854848	0.398864	0.655606	0.154848	0.00513969	0.0121801
AT1G63530		0.123182	0.148182	0.126061	0.458485	0.0198165	0.0364773
AT1G63630		6.12015	3.90091	3.15121	0.732879	2.03548e-07	3.12008e-05
AT1G63650	EGL3	60.2036	74.3059	61.7006	21.1112	0.00016257	0.000933325
AT1G63710	CYP86A7	0.942121	0.999091	0.281818	0.0875758	0.00703258	0.0156409
AT1G63720		2.94424	3.19909	3.94318	31.0095	0.00248869	0.00691003
AT1G63750		0.609091	0.785455	0.864091	7.79879	0.0271967	0.0473744
AT1G63820		0.202727	0.158182	0.142727	6.21121	0.0173786	0.0327415
AT1G63840		4.68485	4.11364	5.40379	93.197	0.00975016	0.020436
AT1G63855		2.64348	2.92591	2.36515	0.783485	0.000132277	0.000810689
AT1G63990	SPO11-2	1.01091	0.883182	0.827879	0.151818	0.000258474	0.00129215
AT1G64060	RBOHF	5.15742	6.82432	6.00227	21.362	0.0026631	0.00727054
AT1G64100		2.14621	1.925	1.44348	1.06894	0.0115609	0.0234455
AT1G64170	CHX16	1.54152	1.25977	1.46833	0.267273	0.000761234	0.00281184
AT1G64195		0	0.264318	0	4.73182	0.0185684	0.0345644
AT1G64200	VHA-E3	2.29212	4.46091	2.78303	47.9153	0.000296579	0.00142671
AT1G64220	TOM7-2	10.9218	17.6634	24.4142	17.3482	0.0208307	0.0379667
AT1G64240		0.115455	0.0486364	0.0775758	0.00575758	0.0110069	0.0225216
AT1G64250		0.861212	0.831364	0.677424	0.183333	0.002005	0.0058446
AT1G64255		0.676667	0.639545	0.581818	0.136061	0.000714167	0.00268905
AT1G64260		3.29409	2.57023	1.84682	0.320909	9.8245e-06	0.000175876
AT1G64300		2.82636	3.46886	2.40076	1.55348	0.00247646	0.0068859
AT1G64380		0.59197	1.13682	1.50394	5.45242	1.62372e-05	0.000227185
AT1G64390	GH9C2	46.5094	61.6877	50.5298	27.0926	0.000485487	0.00203495
AT1G64450		83.2592	81.8532	85.6633	34.3156	7.37964e-06	0.000150196
AT1G64500		4.9803	3.81455	4.64136	2.34	2.47763e-05	0.000293366
AT1G64510		142.125	112.644	119.896	66.4483	0.000105324	0.000695972
AT1G64580		5.10864	5.72227	5.39439	2.37576	1.42314e-05	0.000210657
AT1G64583		3.69288	3.19818	2.87924	1.14833	0.000558265	0.00224248
AT1G64590		0.239697	0.212727	0.0672727	0	3.29552e-06	0.000101682
AT1G64625		8.01379	11.2207	9.98621	1.29788	2.95341e-05	0.000320872
AT1G64628	CPuORF57	11.3091	11.2	10.4774	4.98076	2.52146e-05	0.00029449
AT1G64630	WNK10	11.3091	11.2	10.4774	4.98076	2.52146e-05	0.00029449
AT1G64640	ENODL8	30.01	33.1595	29.9479	10.4108	0.0033371	0.00866924
AT1G64650		57.9015	63.6314	66.9339	33.0748	6.62488e-05	0.000521363
AT1G64660	MGL	3.3997	5.47841	9.875	95.0979	2.05102e-07	3.12008e-05
AT1G64690	BLT	1.78621	0.842727	0.946364	0.285758	0.000376083	0.00169714
AT1G64710		30.7506	42.935	71.9076	108.859	8.33622e-07	5.50913e-05
AT1G64740	TUA1	27.5661	27.507	34.5985	56.3673	1.90902e-06	7.81225e-05
AT1G64780	ATAMT1;2	6.89212	7.83	6.09364	1.04364	0.00120001	0.00395249
AT1G64820		0.366667	0.469545	0.368788	3.66652	0.0271945	0.0473741
AT1G64880		69.9618	78.3586	73.6658	31.7364	2.92399e-06	9.52584e-05
AT1G64900	CYP89A2	7.415	9.66455	13.6821	6.10697	0.00440464	0.010755
AT1G64930	CYP89A7	1.06242	0.904091	0.788182	0.379697	0.00064437	0.00249015
AT1G65050		0.105455	0.188409	0.0336364	0	0.0246942	0.0437669
AT1G65060	4CL3	15.9003	25.0518	20.4076	5.7197	0.0204045	0.037321
AT1G65150		1.52576	1.03682	0.316212	0.0269697	0.000101899	0.00067989
AT1G65240		0.379394	0.380227	0.364242	1.40848	0.0268616	0.0469062
AT1G65290	mtACP2	157.088	175.066	139.325	71.1412	4.93696e-06	0.000124631
AT1G65360	AGL23	0.164242	0	0	0	2.68362e-06	8.99397e-05
AT1G65370		20.1812	22.3011	16.8273	7.48455	0.00122409	0.0040114
AT1G65450	GLC	0.665455	0.470227	0.150909	0.236061	0.00815228	0.0176401
AT1G65470	NFB2	12.1312	12.85	9.97667	2.79773	3.50185e-05	0.000354378
AT1G65480	RSB8	0.896515	0.552273	0.290606	0	0.0165097	0.0313833
AT1G65490		0.101818	0.460455	0.762576	2.88015	0.00965425	0.0202732
AT1G65500		0.702121	2.435	3.61106	17.2826	0.00195332	0.00573009
AT1G65610	KOR2	0	0	0.0387879	0.25197	0.00308682	0.00816361
AT1G65690		0.107879	0.315455	0.550606	9.07455	0.00449671	0.0109409
AT1G65710		19.4641	21.3098	19.4412	3.89758	5.75708e-06	0.000135097
AT1G65730	YSL7	0.611212	0.924318	1.17288	14.0192	0.00032753	0.0015329
AT1G65780		0.556061	0.564545	0.316061	0.0678788	0.000118317	0.000752559
AT1G65790	RK1	0.537273	0.394091	0.577424	0.116818	0.00132073	0.00424576
AT1G65800	RK2	0.522727	0.372727	0.470758	0.0609091	6.46558e-05	0.00051333
AT1G65810		1.49667	1.55455	1.41758	0.36697	0.00102696	0.00352148
AT1G65820		57.8605	71.6618	68.9015	156.116	4.28176e-05	0.000398072
AT1G65845		0.663788	1.54136	3.32212	12.6432	0.0186823	0.0347404
AT1G65890	AAE12	0.506061	0.604091	0.185152	0.055	0.00265443	0.00725707
AT1G65900		64.3467	58.27	40.1406	6.27439	5.64302e-08	1.73196e-05
AT1G65910	NAC028	3.94333	4.60636	5.4753	10.93	0.00121793	0.00399739
AT1G65970	TPX2	0.461212	0.319091	0.359848	9.63697	0.0025682	0.00708107
AT1G66050	VIM2	1.94212	1.88523	1.74364	0.506364	0.0123348	0.0247141
AT1G66090		0	0.0781818	0.308485	8.26788	0.0185993	0.0346163
AT1G66140	ZFP4	23.5648	21.2559	18.3483	4.97455	5.68462e-07	4.83276e-05
AT1G66160	CMPG1	0.151212	0.298636	0.531515	23.3195	0.00612835	0.0139982
AT1G66190		2.45106	2.07909	2.15	0.810909	0.000359701	0.00164427
AT1G66200	GSR2	134.702	122.938	104.969	31.3136	6.76395e-05	0.000528555
AT1G66230	MYB20	0.402273	0.308182	0.207273	4.02152	0.00533855	0.0125569
AT1G66250		33.2798	43.428	50.8673	16.7039	2.13828e-06	8.15672e-05
AT1G66380	MYB114	1.26682	2.21727	0.431667	0.508182	0.00697252	0.015537
AT1G66390	PAP2	2.98439	1.93273	0.578636	0.713636	0.0090162	0.0191803
AT1G66430		154.09	138.414	123.423	64.03	1.61062e-05	0.000226185
AT1G66480		0.685	1.43455	2.86864	67.073	0.00351609	0.00902966
AT1G66540		0.530606	0.375909	0.214545	0.157727	0.0148399	0.0286837
AT1G66570	SUC7	0	0	0	0.280455	0.00532498	0.0125334
AT1G66580	SAG24	364.641	428.743	439.954	742.212	0.000162332	0.000933081
AT1G66590	COX19-1	24.3229	27.0234	27.0129	59.76	0.000201173	0.00108179
AT1G66600	WRKY63	0.0378788	0.0781818	0.13303	5.32955	0.0209205	0.0380856
AT1G66690		0.15697	0.141364	0.0912121	1.33318	0.0120461	0.0242378
AT1G66725		5.50439	7.90955	6.03803	46.918	0.00273081	0.00740598
AT1G66760		7.92985	7.21364	7.75985	171.227	0.00132064	0.00424576
AT1G66780		0	0.0668182	0.0387879	0.329697	0.0212971	0.0386506
AT1G66860		0.0387879	0	0.0336364	1.09591	0.0160669	0.0306666
AT1G66880		4.02439	5.30273	6.53394	17.3568	0.00688314	0.0153763
AT1G66920		0.0284848	0.102727	0.532879	11.0588	0.00103899	0.00355151
AT1G66930		1.87576	1.81727	1.03212	0.292727	0.000465741	0.00197167
AT1G66940		14.0838	12.682	13.5858	4.56121	0.0246321	0.043681
AT1G67035		4.26167	4.85045	4.92439	0.959242	5.95978e-05	0.000486076
AT1G67040	TRM22	32.2921	36.6123	33.02	13.6782	5.17586e-07	4.5927e-05
AT1G67180		30.6036	27.0691	20.357	8.62333	5.30995e-05	0.000454638
AT1G67260	TCP1	15.8397	13.8366	11.4135	2.31879	2.50635e-05	0.000294058
AT1G67310		15.6998	14.0905	16.3326	41.8903	4.53534e-07	4.35355e-05
AT1G67320	EMB2813	34.0877	31.9559	24.7085	12.9436	9.21081e-05	0.000637721
AT1G67340		65.7985	87.1214	98.2555	48.0423	3.76143e-05	0.000368109
AT1G67360		31.5812	35.3466	28.3497	13.5836	0.00358882	0.009174
AT1G67370	ATASY1	2.83924	1.72432	1.18636	0.404697	4.88637e-07	4.50512e-05
AT1G67430		1113.15	1200.44	1166	568.308	9.97685e-06	0.000177243
AT1G67460		0.36303	0.354545	0.214848	0.0398485	0.00816418	0.0176569
AT1G67510		7.94273	8.04318	8.10106	3.07924	0.000429011	0.00185729
AT1G67520		1.08455	0.945909	1.26727	2.34485	0.0162191	0.0309293
AT1G67530		10.3512	11.067	11.7321	23.0891	3.39209e-06	0.00010278
AT1G67540		0.101212	0.0231818	0.0187879	0.00363636	0.0220867	0.0398293
AT1G67560	LOX6	18.5491	22.7009	21.3485	54.6376	0.000606244	0.00238108
AT1G67590		11.0185	10.51	14.9364	6.70258	0.00130053	0.00419995
AT1G67620		40.0238	44.128	37.4797	19.6076	9.34833e-05	0.000644706
AT1G67630	POLA2	32.273	27.5745	26.6574	10.9335	3.83824e-07	3.94409e-05
AT1G67640		0.555909	0.0713636	0.104848	0.0030303	0.000149516	0.000881825
AT1G67645		2.65652	2.25773	3.02667	0.722121	2.6583e-06	8.96062e-05
AT1G67650		0.879394	0.760909	0.566515	0.129394	3.16302e-06	9.89018e-05
AT1G67690		15.2077	13.7773	12.2591	7.085	3.40617e-05	0.000349538
AT1G67750		51.9255	31.7768	22.7965	0.753788	1.08392e-05	0.000182816
AT1G67760		0.515455	0.498182	0.244848	0.0160606	0.023327	0.0417178
AT1G67770	TEL2	22.3894	12.1534	12.5467	8.93576	0.000141504	0.000850264
AT1G67780		8.93697	10.0993	9.17394	4.36985	0.0038586	0.00971355
AT1G67790		2.37333	1.82682	1.31379	0.816818	0.0115193	0.0233691
AT1G67860		41.7074	40.9239	25.6685	12.9052	0.00464142	0.0112367
AT1G67865		120.731	101.897	73.6898	53.5471	0.0122447	0.0245716
AT1G67870		29.2121	18.2982	18.7797	9.36909	0.00879826	0.0187869
AT1G67910		4.49288	1.95091	1.81242	1.10955	0.0127695	0.0253975
AT1G67980	CCOAMT	0.0719697	0.125	0.835152	8.3803	0.0242917	0.0431486
AT1G68020	TPS6	18.9911	20.2409	25.0629	73.4782	5.78942e-05	0.000477187
AT1G68110		0.293333	0.05	0.167576	0.0675758	0.0117509	0.0237584
AT1G68130	IDD14beta	19.0905	18.0398	12.6	7.99364	0.000284231	0.00138326
AT1G68170	UMAMIT23	9.00924	9.43409	5.53561	0.795455	1.80204e-05	0.000242273
AT1G68185		37.5997	38.5661	34.2673	15.3873	1.87811e-07	3.04227e-05
AT1G68190	BBX27	11.8018	4.56636	6.21621	4.62136	0.00801858	0.0174024
AT1G68230		12.4183	11.0686	18.1567	45.0165	2.87542e-05	0.000316975
AT1G68250		0	0	0.0177273	1.60576	0.00174874	0.00525727
AT1G68260	ALT3	56.3926	49.8884	45.2818	27.252	0.000217804	0.00114632
AT1G68290	ENDO2	1.77576	2.5975	2.5603	43.6323	0.000190348	0.00104031
AT1G68340		6.46515	6.4425	6.34364	15.0085	0.0173545	0.0327014
AT1G68350		1.18258	0.797955	1.09833	6.60061	0.0266096	0.0465603
AT1G68430		11.467	12.5605	11.9456	5.78303	0.000152609	0.00089458
AT1G68440		8.08318	5.06205	11.8589	155.268	2.51421e-05	0.000294114
AT1G68460	IPT1	1.45121	2.24818	1.71773	0.456667	0.0074862	0.0164475
AT1G68480	JAG	2.75288	11.4659	31.6818	32.1385	0.000761709	0.00281311
AT1G68500		1.06758	0.561364	1.31712	4.89288	0.00590119	0.0135938
AT1G68510	LBD42	0.681364	0.893182	0.742424	0.039697	0.00335155	0.00870098
AT1G68520	BBX14	10.9829	5.37523	8.51985	2.69212	8.22777e-05	0.000597512
AT1G68540	TKPR2	2.84985	2.86114	2.67212	0.875758	0.000463388	0.00196313
AT1G68590	PSRP3/1	276.004	229.054	262.123	117.05	7.80408e-05	0.000576617
AT1G68600		2.31818	2.06841	1.89455	0.170909	0.000509712	0.0021036
AT1G68610	PCR11	0	0	0.050303	0.630455	0.0240262	0.0427357
AT1G68620		0.219697	0.15	0.431061	40.2411	0.00716503	0.0158693
AT1G68630		2.14394	2.21932	1.12061	0.424545	0.000112558	0.000727697
AT1G68640	TGA8	75.247	82.7705	68.3518	27.3876	1.23246e-05	0.000195651
AT1G68670		27.6667	24.9407	23.7997	71.4921	9.20567e-05	0.000637721
AT1G68680		21.647	26.5432	19.5798	12.6886	0.0142425	0.0277405
AT1G68690	PERK9	8.34167	8.09682	8.79682	16.7273	0.00635542	0.0144063
AT1G68740	PHO1;H1	12.2192	8.31	7.97288	0.347576	7.52474e-05	0.000561944
AT1G68760	NUDX1	31.8847	29.4859	22.5615	12.17	0.00138606	0.00440599
AT1G68780		7.1997	7.05	21.1341	16.4455	2.42604e-06	8.66489e-05
AT1G68800	TCP12	0.783939	0.345909	0.385152	0.160758	0.00325678	0.00851941
AT1G68810		30.7009	38.9559	34.7148	7.01106	4.76743e-06	0.000122203
AT1G68840	TEM2	0	0.326364	0.435303	14.2156	0.0121947	0.0244838
AT1G68940		2.7703	2.73568	2.86	1.24848	0.00657468	0.0148075
AT1G68945		53.7268	45.4398	27.2664	18.1052	0.0110423	0.0225796
AT1G69040	ACR4	132.451	117.88	100.502	63.26	3.85225e-05	0.000373473
AT1G69080		1.93909	0.79	0.782576	0.134545	0.00109609	0.0037038
AT1G69120	AP1	95.1156	178.93	262.818	198.891	0.000584945	0.00231733
AT1G69160		9.17121	6.81068	7.53803	4.27955	0.0125134	0.0249926
AT1G69180	CRC	1.33515	0.730227	0.982273	23.8268	0.000771773	0.00283681
AT1G69200	FLN2	24.2156	21.065	22.7467	9.75212	0.000122384	0.000769678
AT1G69230	SP1L2	0.936061	1.52045	3.30773	0.665606	9.73017e-05	0.000661211
AT1G69260	AFP1	3.98045	3.23409	4.42712	38.6088	0.00206174	0.005968
AT1G69270	RPK1	4.52106	4.90591	6.4697	17.0895	4.51965e-05	0.000410694
AT1G69280		2.84894	2.91545	2.29561	1.39379	0.0206995	0.0377512
AT1G69310	WRKY57	2.30045	3.30886	3.87606	10.8677	5.54361e-06	0.000131681
AT1G69330		19.6924	20.0409	16.4815	8.39061	4.05603e-05	0.000385959
AT1G69360		12.4121	13.1923	12.663	28.3741	0.00364313	0.00928739
AT1G69380	RRG	15.4618	15.4127	13.2973	6.47379	1.48906e-05	0.000215204
AT1G69420		69.7461	80.9836	83.2009	40.9644	1.56741e-05	0.000222936
AT1G69440	ZIP	7.95848	9.14795	8.5853	2.57667	1.33642e-05	0.000203826
AT1G69470		0	0	0	0.171212	0.000119559	0.00075825
AT1G69485		6.10061	6.69773	6.22212	3.05439	0.00117506	0.00389082
AT1G69490	NAP	1.8647	0.788636	2.11061	68.4618	3.22086e-05	0.000337323
AT1G69523		1.96455	1.18591	1.18879	0.648333	0.00235334	0.00662972
AT1G69530	EXPA1	6.57061	10.0736	8.72909	23.1633	0.0132559	0.0261995
AT1G69550		1.53803	1.51295	1.63273	3.5997	0.00088946	0.00316081
AT1G69570		2.22606	1.67045	1.13712	7.00879	0.00526687	0.0124269
AT1G69572		6.61212	2.28659	3.17409	9.48	0.00113942	0.0038045
AT1G69580		57.12	48.5332	39.305	20.2011	4.26977e-06	0.000114479
AT1G69620	RPL34	1276.61	1362.37	1249.48	662.994	6.89581e-05	0.000533892
AT1G69630		2.33439	1.4	1.32364	0.596818	0.0179858	0.0336356
AT1G69690	TCP15	85.7827	78.7268	69.75	35.4086	0.000620605	0.00242159
AT1G69720	HO3	4.55833	3.87841	4.50439	8.64545	0.00239521	0.00671697
AT1G69750	COX19-2	17.9185	18.1609	17.8676	83.1703	0.00117971	0.00390048
AT1G69760		14.515	14.037	16.2727	68.3241	0.000139344	0.000842055
AT1G69780	ATHB13	98.0852	74.8791	50.1388	13.0492	2.54505e-06	8.78192e-05
AT1G69790		0.559394	0.746364	0.820606	5.38394	0.00349701	0.00899353
AT1G69810	WRKY36	0.191364	0.155	0.246667	2.43727	0.0122521	0.0245801
AT1G69820	GGT4	0.495455	0.100455	0.437273	0.0721212	0.00016091	0.000926994
AT1G69840		16.6098	18.9484	20.5938	73.8036	0.00249942	0.00693076
AT1G69850	NTL1	10.6492	10.9339	13.3295	24.2636	0.000106109	0.000699183
AT1G69870	NRT1.7	24.7264	18.4991	23.5095	244.731	3.52617e-05	0.000355805
AT1G69880	TH8	0.312121	0.785909	0.424848	18.9323	0.0021149	0.00608813
AT1G69890		7.44379	8.82727	9.16455	79.5852	0.00169138	0.0051271
AT1G69900		3.45606	3.11091	4.25045	24.9379	0.00385801	0.00971311
AT1G69920	GSTU12	0.136667	1.30545	1.32394	27.4858	0.0280861	0.0486765
AT1G69930	GSTU11	0.211061	1.71227	2.38667	152.792	0.00477606	0.0114923
AT1G69970	CLE26	5.97864	4.56636	2.56652	0.714697	0.0109647	0.0224496
AT1G70000		1.9303	3.11773	1.76227	6.32697	0.00396142	0.00990503
AT1G70020		0.337576	0.172727	0.141515	0.00212121	0.0209818	0.0381704
AT1G70090	LGT8	41.2768	32.5757	26.0294	15.245	0.000161124	0.000927766
AT1G70130	LecRK-V.2	0	0	0.0184848	1.47788	0.00476823	0.0114782
AT1G70210	CYCD1;1	123.654	110.687	74.1236	30.4939	2.6564e-05	0.000302459
AT1G70220		2.60333	1.12545	0.937576	0.218788	2.57545e-06	8.833e-05
AT1G70230	TBL27	1.86576	1.47477	0.948333	0.318788	0.000104008	0.00069021
AT1G70250		1.41682	1.3625	1.58909	0.779545	0.000580568	0.00230312
AT1G70270		0.444091	0.867727	0.169242	0.0930303	0.0274277	0.0477162
AT1G70290	TPS8	24.362	28.7814	51.9779	429.538	8.59689e-06	0.000163833
AT1G70300	KUP6	5.87939	5.14318	6.27076	18.3427	2.87961e-07	3.64384e-05
AT1G70340		6.48727	8.13614	6.78288	2.62091	4.03224e-05	0.000384845
AT1G70350		23.6867	25.4543	20.8798	9.85879	0.0072092	0.0159404
AT1G70360		6.33333	4.92545	5.76136	3.10652	0.0206024	0.0376123
AT1G70370	PG2	161.614	169.107	154.68	51.9786	7.38711e-07	5.28445e-05
AT1G70410	CA4	10.5695	7.26773	11.3664	93.3652	0.010426	0.0215504
AT1G70430		9.69015	6.24295	6.04773	2.58455	1.83158e-05	0.000244729
AT1G70440	SRO3	0.48803	0.756364	2.02273	5.5403	5.71938e-05	0.000473758
AT1G70460	RHS10	0.312727	0.299318	0.247576	0.0721212	0.0197799	0.036422
AT1G70470		33.0744	41.4573	37.8865	16.9042	0.00669012	0.0150268
AT1G70500		0.346061	0.305909	0.391667	1.04697	0.013434	0.026473
AT1G70510	KNAT2	48.8815	45.5723	34.268	16.6155	0.000103605	0.000687843
AT1G70520	CRK2	4.46636	5.06045	8.55667	30.6103	0.000400215	0.00176673
AT1G70530	CRK3	11.6712	15.7782	24.2803	49.1553	0.000612325	0.00239971
AT1G70550		26.5529	31.1184	24.3971	8.74606	0.000385286	0.00172333
AT1G70581		0.423333	0.316364	0.875909	1.09136	0.0186884	0.0347461
AT1G70600		358	407.155	350.461	137.036	2.8819e-06	9.48143e-05
AT1G70640		5.21106	3.5025	2.17333	2.51545	0.00975321	0.0204406
AT1G70670	PXG4	9.81667	8.42795	8.70848	22.8467	0.0019115	0.00563828
AT1G70690	PDLP5	1.535	1.47205	1.09242	4.725	0.000134173	0.000818808
AT1G70700	TIFY7	30.7255	112.061	52.5268	1094.74	0.000343924	0.00158953
AT1G70720		0.784848	0.502273	0.540303	0.0959091	0.00563656	0.0131125
AT1G70760	NdhL	41.853	25.7227	33.4561	12.5495	1.40753e-05	0.000209463
AT1G70780		28.9145	29.9189	36.8979	64.4391	6.29521e-05	0.000502884
AT1G70782	CPuORF28	28.9145	29.9189	36.8979	64.4391	6.29521e-05	0.000502884
AT1G70800	EHB1	2.06636	3.74091	3.4003	8.79545	0.000131459	0.000807591
AT1G70810		3.29318	2.77227	3.95985	9.08076	0.00336128	0.00872138
AT1G70820		8.87242	5.41	5.3947	2.19545	0.000267905	0.00132369
AT1G70830	MLP28	126.579	126.593	74.0177	24.2855	0.00144648	0.00454859
AT1G70870		2.50485	0.838409	1.00879	0.12303	0.000846042	0.0030404
AT1G70890	MLP43	4.06227	2.07182	0.834545	0.0148485	2.42066e-05	0.000289088
AT1G70895	CLE17	18.8139	19.1323	15.4494	3.16727	3.38467e-06	0.00010278
AT1G70950		10.1662	8.44955	6.06197	1.12242	8.68249e-06	0.000165059
AT1G70985		1.15939	1.15636	0.719697	0.141515	0.000414999	0.00181414
AT1G70990		0.300303	0.112273	0.113636	0.168485	0.019856	0.0365385
AT1G71030	MYBL2	9.49227	5.79273	10.075	76.6358	4.9297e-05	0.000433434
AT1G71040	LPR2	8.45939	7.385	10.9488	24.3818	1.03893e-05	0.000180429
AT1G71050	HIPP20	6.09182	3.99727	3.79773	1.12955	0.00186289	0.00552872
AT1G71070		50.872	55.9566	44.1992	27.5364	6.32917e-05	0.000505078
AT1G71080		31.7114	41.2889	43.6	68.9491	5.83209e-06	0.000135984
AT1G71110		9.59152	10.2466	8.85909	20.2609	0.0022408	0.00637193
AT1G71140		0.0187879	0.0290909	0.0815152	1.61333	1.17694e-05	0.000190647
AT1G71190	SAG18	10.0433	10.9341	13.5476	24.1808	0.000108388	0.000709987
AT1G71230	CSN5B	8.53803	7.58795	9.32773	2.69242	7.42738e-05	0.000557795
AT1G71250		0.153939	0.156136	0.089697	0.588485	0.0209532	0.0381302
AT1G71260	WHY2	50.7248	50.0959	44.56	22.0561	1.16604e-07	2.26659e-05
AT1G71390	RLP11	0.0812121	0.0809091	0.18	0.00272727	0.0250594	0.0443065
AT1G71400	RLP12	0.09	0.142727	0.213939	2.11379	0.0273296	0.0475775
AT1G71420		0.809545	0.843636	0.719697	0.349848	0.0063165	0.014334
AT1G71528		11.8079	11.605	8.91879	4.46348	0.00121481	0.00398995
AT1G71691		3.11939	3.59864	2.98273	0.267879	0.000277072	0.00135874
AT1G71692	XAL1	1.03197	0.885909	0.683939	0.187424	0.000733789	0.00273818
AT1G71697	CK1	2.22318	1.76818	2.99955	16.7424	0.00207609	0.00600161
AT1G71740		0.628788	0.640455	0.371818	0.0290909	0.00242222	0.0067763
AT1G71750	HGPT	17.0335	19.4832	15.4465	7.9147	0.00263236	0.00721456
AT1G71760		16.912	13.9873	9.55848	3.52424	2.03437e-06	8.0089e-05
AT1G71770	PAB5	0.165758	0.180455	0.425152	0.725758	0.00885005	0.0188837
AT1G71810		7.57394	7.33295	7.70833	3.81318	5.40349e-05	0.000458604
AT1G71850		21.4455	26.3395	24.7441	12.4355	0.000846712	0.0030404
AT1G71880	SUC1	17.6941	26.9895	35.4098	126.621	0.000178729	0.000998332
AT1G71890	SUC5	0.102424	0.286364	0.572879	0.777576	7.35518e-05	0.000555412
AT1G71920	HISN6B	3.24	2.53341	1.75061	0.935455	0.000264546	0.00131238
AT1G71930	VND7	1.63152	1.20705	0.975909	8.19273	0.00024425	0.00124018
AT1G71970		15.5948	13.0168	10.3617	3.07197	2.36247e-05	0.000285091
AT1G72060		6.61924	6.54818	4.79242	17.7133	0.00161763	0.00495701
AT1G72100		0.199091	0.403636	0.826818	0.37	0.00511334	0.0121305
AT1G72120	NPF5.14	2.85803	4.79136	3.46864	72.0539	2.37154e-05	0.000285147
AT1G72125	NPF5.13	1.53652	2.50477	1.44803	11.3865	0.00434122	0.0106349
AT1G72140		0	0	0.00454545	1.66061	0.000259049	0.00129419
AT1G72150	PATL1	25.4332	37.8889	37.4591	55.6008	0.000118339	0.000752559
AT1G72180		5.43818	4.51477	3.81848	10.8706	3.84921e-05	0.000373334
AT1G72200		0.618636	0.297955	0.350152	0.213333	0.00143911	0.00453264
AT1G72230		4.97303	3.7625	2.37652	0.122273	0.000599151	0.00236022
AT1G72240		1.31545	0.811364	0.681061	0.26303	0.00414345	0.0102568
AT1G72250		30.4817	33.0491	29.1868	10.7929	2.61285e-05	0.000299349
AT1G72260	THI2.1.1	0.0239394	0.759091	0.192121	2.28879	0.00178802	0.00535438
AT1G72280	ERO1	2.85955	3.78682	4.29879	17.3071	0.0104655	0.0216187
AT1G72330	ALAAT2	6.57258	13.4707	21.6639	16.5606	0.00057034	0.00227454
AT1G72450	TIFY11B	22.0539	62.1161	31.5374	420.81	0.000560149	0.00224816
AT1G72510		17.8794	17.5291	14.7552	149.478	0.000277599	0.00136007
AT1G72610	GLP1	111.046	80.4782	106.128	20.6918	0.00643064	0.0145477
AT1G72670	iqd8	35.5714	40.7318	37.4352	17.323	1.25378e-06	6.48514e-05
AT1G72680	CAD1	8.69576	9.0675	18.5182	160.805	2.14342e-06	8.15672e-05
AT1G72690		7.58636	8.37455	11.1524	20.4723	1.34983e-05	0.000205167
AT1G72720		8.78727	4.99614	5.5247	2.43288	0.00162168	0.00496683
AT1G72730		28.2976	32.6375	29.8745	13.1874	0.000125405	0.000781513
AT1G72760		0.090303	0.195909	0.132576	2.45242	0.0223424	0.040213
AT1G72770	HAB1	25.2427	27.1495	30.7488	73.1465	0.00125997	0.00409675
AT1G72830	NF-YA3	4.6197	5.58136	6.49288	11.0709	0.0103952	0.021505
AT1G72860		1.2253	1.15545	0.915455	0.490303	0.00155758	0.00481602
AT1G72870		0.712727	0.586364	0.433636	1.8153	1.61612e-05	0.000226685
AT1G72900		1.20212	1.84341	1.75167	15.1565	3.13007e-05	0.000332639
AT1G72910		0.500303	0.309091	0.508788	1.36939	0.000126563	0.000787255
AT1G72920		0.676061	0.921591	0.752121	13.3105	4.94553e-06	0.000124695
AT1G72930	TN10	8.67439	17.4373	27.6035	38.0514	0.0056205	0.013092
AT1G72940		1.82197	1.82045	1.37788	9.87197	9.0013e-05	0.000629775
AT1G73080	PEPR1	10.1341	11.3214	12.1861	76.8226	0.00177353	0.00532071
AT1G73100	SUVH3	27.3626	27.3586	21.6295	11.7333	1.06501e-05	0.000181597
AT1G73170		27.5215	23.198	23.5905	13.4061	0.000349747	0.00160879
AT1G73175		0.0348485	0.0140909	0.104545	0.333182	0.000758631	0.00280441
AT1G73210		7.54364	8.36227	6.61303	28.2003	0.000517503	0.00212822
AT1G73325		0.376364	1.82773	0.625758	0.675303	0.0203246	0.0372177
AT1G73360	HDG11	4.84939	5.74977	4.15652	1.64848	3.49157e-05	0.000353677
AT1G73370	SUS6	3.64455	2.9775	5.34697	8.47879	0.00113157	0.00378913
AT1G73445		1.86258	1.41955	1.03515	0.701061	0.000536027	0.00218046
AT1G73480		9.75576	9.48227	7.99167	67.3003	0.0141118	0.0275458
AT1G73500	MKK9	2.37136	4.00955	5.45258	58.848	2.1642e-05	0.000271117
AT1G73530		27.198	21.1682	21.6891	12.0642	0.000102892	0.000685925
AT1G73580		0.0627273	0.234091	0	0	0.0149071	0.0287826
AT1G73590	PIN1	65.0276	103.956	99.6539	34.5577	0.000113246	0.000730366
AT1G73600		19.017	13.1223	11.4908	1.78182	0.000103242	0.000686688
AT1G73620		11.6877	14.153	7.76833	0.536515	0.00645125	0.0145857
AT1G73630		2.51909	3.08705	1.66621	0.115455	0.0238118	0.0424189
AT1G73640	RABA6a	6.53273	8.26773	5.98742	3.76818	0.013259	0.0262035
AT1G73680	alpha-DOX2	2.245	2.14795	2.27015	1.06485	0.00339638	0.008789
AT1G73690	CDKD1;1	8.07394	11.0041	8.90606	2.32348	2.44581e-06	8.66489e-05
AT1G73700		2.36061	2.05955	1.31152	0.27303	2.52089e-05	0.00029449
AT1G73730	SLIM1	11.617	13.3157	14.2861	24.62	0.000368918	0.00167355
AT1G73760		100.067	106.267	102.083	47.0106	5.22739e-06	0.000127814
AT1G73805	SARD1	0.971061	2.34182	2.82803	26.6598	0.000663691	0.00254626
AT1G73810		0.049697	0.05	0.28303	5.76712	0.00395357	0.0098907
AT1G73830	BEE3	0.134545	0.0313636	0.00969697	0	0.00318757	0.00837406
AT1G73870	COL7	0.506364	0.136591	0.480303	0.0512121	0.000811859	0.002947
AT1G73880	UGT89B1	8.79955	7.67091	9.43333	17.0967	0.00692267	0.0154465
AT1G73920		33.3927	26.6055	28.8482	76.2556	0.0011598	0.00385591
AT1G73940		94.7103	103.842	88.5173	39.1345	6.78095e-06	0.000144129
AT1G73965	CLE13	0	0.276364	0.111818	1.25348	0.0257039	0.0452233
AT1G74000	SS3	0.175455	0.227273	0.167576	6.78758	0.00479713	0.0115335
AT1G74010		0.322727	0.604318	0.588788	16.7129	0.000223104	0.00116528
AT1G74020	SS2	2.74894	2.89182	3.08303	14.0408	0.00461656	0.0111858
AT1G74070		30.7353	22.1184	25.0289	13.5298	2.59827e-05	0.000299109
AT1G74080	MYB122	0	0	0.0439394	1.60121	0.0150266	0.0289798
AT1G74090	SOT18	4.27303	4.48705	4.625	10.77	0.00365565	0.00931015
AT1G74100	SOT16	10.6426	23.2423	19.5976	142.818	0.000366482	0.00166639
AT1G74130		0.343939	0.266364	0.351818	0.0618182	0.00457978	0.0111059
AT1G74140		0.0415152	0.199091	0.0545455	0.0187879	0.0237052	0.0422711
AT1G74150		8.4553	8.22523	7.74576	3.66258	0.000434096	0.00187376
AT1G74170	RLP13	6.47652	5.94864	5.75561	3.1647	6.22419e-07	5.02142e-05
AT1G74220		0	0.124091	0	0.0133333	3.3287e-05	0.000344478
AT1G74270		179.908	178.462	164.485	87.0042	0.000121481	0.000766437
AT1G74360		1.02879	1.30136	1.52727	10.2517	0.00591664	0.0136187
AT1G74430	MYB95	33.9529	57.4266	58.8721	146.049	0.012141	0.0243946
AT1G74440		18.0227	25.7661	27.3927	39.8592	0.00227545	0.00644767
AT1G74458		2.70061	2.34318	1.58909	0.157879	0.00633765	0.0143708
AT1G74490		0.576667	0.7725	0.711515	4.145	0.000314081	0.00148478
AT1G74520	HVA22A	57.7555	44.0766	45.3588	28.7264	1.03774e-05	0.000180375
AT1G74580		5.09818	4.52864	5.12742	2.12636	0.00368187	0.00936058
AT1G74590	GSTU10	11.9536	10.8695	9.00909	4.57712	6.12452e-06	0.00013803
AT1G74600	OTP87	3.70273	4.37705	3.555	2.11182	0.000586679	0.00232262
AT1G74660	MIF1	0.255909	0	0.0436364	0	0.000459077	0.0019516
AT1G74690	IQD31	98.975	104.801	90.7982	48.1	3.53608e-07	3.85433e-05
AT1G74720	QKY	23.1659	22.8559	19.122	8.12045	2.376e-06	8.611e-05
AT1G74730		56.6755	46.3393	46.2809	22.0077	0.0001086	0.00071078
AT1G74740	CPK30	5.47667	6.49273	7.30091	11.8526	0.000369782	0.00167626
AT1G74770		0.110909	0.0540909	0.0606061	0.0348485	0.00614008	0.0140209
AT1G74790		6.61364	9.25545	14.073	35.5383	8.32021e-06	0.00016066
AT1G74800		25.0503	23.1009	21.1482	12.4659	6.48066e-05	0.000513986
AT1G74810	BOR5	0.423333	0.387273	0.313182	0.0881818	0.0273799	0.0476543
AT1G74840		72.3642	64.3093	72.8953	220.083	4.27241e-05	0.00039752
AT1G74870		0.668182	0.705455	1.12091	0.436364	0.0219051	0.0395693
AT1G74880	NdhO	45.6274	34.1791	34.4985	15.2568	1.7064e-06	7.39801e-05
AT1G74890	ARR15	12.7377	9.96318	5.63091	1.43667	0.00054915	0.00222001
AT1G74910		24.1611	20.1155	24.0629	40.98	0.00057232	0.00227963
AT1G74930	ORA47	3.5647	2.58068	2.56424	17.7371	0.0215994	0.0391079
AT1G74950	TIFY10B	49.0036	76.308	46.868	511.978	0.0111082	0.0226931
AT1G74970	TWN3	192.442	142.543	182.715	94.1744	0.000267598	0.00132302
AT1G75010	ARC3	12.8503	11.9555	11.5265	5.53394	5.9593e-05	0.000486076
AT1G75020	LPAT4	4.50364	5.19682	5.17197	13.1932	0.00232251	0.00655314
AT1G75050		1.47106	1.73659	1.85061	0.347273	0.00412894	0.0102307
AT1G75090		52.9827	54.8459	41.882	7.90364	6.18592e-09	7.6602e-06
AT1G75110	RRA2	6.04333	5.05205	5.99379	2.84621	0.0208991	0.0380587
AT1G75120	RRA1	9.26652	8.22886	5.85712	3.72258	0.000162447	0.000933273
AT1G75150		9.26	9.61227	9.06379	1.94288	1.32895e-05	0.000203568
AT1G75220	ERDL6	13.0155	13.1995	16.138	69.1156	1.79424e-05	0.000241922
AT1G75230		27.0065	30.2289	33.4483	58.9297	1.8682e-06	7.69921e-05
AT1G75260		1.82	1.36886	2.42333	4.87061	0.000813362	0.00295108
AT1G75290		1.97864	2.395	2.09409	4.45333	0.00928698	0.0196363
AT1G75335		17.0739	14.9505	13.3903	5.37742	0.00224429	0.00637795
AT1G75380	BBD1	49.7836	37.1986	51.6252	168.442	0.000303892	0.00144991
AT1G75388	CPuORF5	18.9955	16.0889	10.4433	7.0097	0.000865784	0.00309744
AT1G75390	bZIP44	19.0383	16.482	10.6133	7.48242	0.00108516	0.0036754
AT1G75410	BLH3	8.91182	8.92864	9.01348	22.6021	9.62538e-06	0.000173913
AT1G75420		26.2388	25.525	23.748	13.0826	0.000312457	0.00147897
AT1G75430	BLH11	0.548939	2.01773	4.06803	0.501364	1.35345e-06	6.73145e-05
AT1G75440	UBC16	3.43788	5.63318	11.3474	10.5962	0.00099577	0.00344127
AT1G75460		3.75152	1.89136	2.82758	1.37273	0.018546	0.0345281
AT1G75490		0.537424	0.712273	2.045	130.397	5.14641e-05	0.000444777
AT1G75500	WAT1	216.803	276.747	300.324	100.944	0.000140179	0.000844479
AT1G75520	SRS5	75.5497	72.9534	55.0368	21.3247	3.55294e-06	0.000104509
AT1G75580	SAUR51	25.7008	32.2918	36.6845	59.2056	1.8888e-05	0.000248363
AT1G75590	SAUR52	2.74591	2.00727	1.65879	0.401515	0.00262585	0.00720017
AT1G75640		27.1179	33.0327	37.12	11.1653	0.000117412	0.000748072
AT1G75690	LQY1	49.3182	40.9198	41.7748	23.287	0.000233532	0.00120171
AT1G75700	HVA22G	4.49848	2.76227	5.43515	7.57985	0.0149037	0.0287814
AT1G75750	GASA1	2.61788	2.08136	1.77515	8.40758	0.0156699	0.0300219
AT1G75780	TUB1	34.5515	33.5641	26.6391	4.13894	4.05012e-06	0.000110428
AT1G75810		4.04848	4.22364	4.97212	10.9241	0.00232006	0.0065486
AT1G75820	FLO5	24.5171	22.233	25.1223	12.1264	0.000621462	0.00242412
AT1G75830	PDF1.1	0.985758	1.96273	5.72121	18.2503	0.00231642	0.00654072
AT1G75840	ROP4	120.903	125.687	97.5652	46.305	1.22888e-05	0.000195651
AT1G75890		2.62197	2.14045	1.46955	0.45303	0.00114079	0.00380852
AT1G75891		3.59197	3.15364	1.70621	0.149091	0.00243504	0.00680235
AT1G75900		22.5141	16.0832	10.4952	1.92545	1.21428e-05	0.000194668
AT1G75920		0.272121	0.232727	0.0187879	0.00757576	0.0270605	0.047197
AT1G76040	CPK29	8.07318	8.43455	13.1032	55.7829	0.000604812	0.00237825
AT1G76070		0.478939	0.635455	0.907879	21.4818	0.00583426	0.0134682
AT1G76090	SMT3	2.94242	2.71318	3.68409	10.2953	5.58126e-06	0.000132201
AT1G76110		80.6247	62.9398	45.0436	17.875	8.51761e-08	2.02736e-05
AT1G76120		10.6189	11.578	9.86727	4.19258	0.00044433	0.00190596
AT1G76170		23.6342	24.8907	17.8903	11.9515	0.000160104	0.000923487
AT1G76180	ERD14	55.1365	49.4525	62.13	131.938	0.000713897	0.00268888
AT1G76240		1.03636	1.26273	1.10121	0.113333	0.000497822	0.00206954
AT1G76300	SmD3	183.585	212.124	192.692	98.6539	8.24282e-05	0.000598181
AT1G76360		2.08424	3.18136	3.37939	13.4833	0.00531621	0.012517
AT1G76380		23.1685	24.0057	19.7047	48.0686	0.00506583	0.0120466
AT1G76390	PUB43	11.1594	12.6041	11.4338	27.2515	0.00115129	0.00383251
AT1G76410	ATL8	3.41803	4.14273	4.07318	25.0715	0.00049287	0.00205519
AT1G76420	NAC368	60.7565	56.9695	47.323	23.6665	0.000808429	0.00293821
AT1G76470		0.0963636	0.101364	0.153636	28.2095	0.00324669	0.00850064
AT1G76480		0.444848	0.167955	0.343636	2.55879	0.00485819	0.0116623
AT1G76500	SOB3	0	0	0.0833333	0.268788	0.00848077	0.0182207
AT1G76520		7.34197	10.7668	12.8817	44.5106	7.83419e-06	0.000155788
AT1G76540	CDKB2;1	94.8979	109.742	100.351	36.8418	1.71752e-05	0.000234634
AT1G76560	CP12-3	31.3235	29.1957	42.0788	93.3061	4.10821e-05	0.000387811
AT1G76580		34.0647	23.588	17.6227	15.9994	4.09802e-05	0.000387319
AT1G76590		1.25409	2.03318	1.84682	62.8135	5.61187e-06	0.000132601
AT1G76600		1.53106	6.25455	10.1042	100.989	0.00768475	0.0168166
AT1G76620		10.3479	8.04977	7.21894	3.28258	0.00143952	0.00453331
AT1G76640	CML39	0.0348485	1.34091	0.743636	109.241	0.0189349	0.0351206
AT1G76650	CML38	0.28697	2.51227	2.38455	108.057	0.00380689	0.00961241
AT1G76690	OPR2	0.936061	1.68386	1.36152	14.65	0.000919484	0.00324427
AT1G76740		5.215	5.43136	5.09379	1.55636	3.4751e-05	0.000353049
AT1G76790	IGMT5	2.65152	11.9641	10.9703	130.198	0.014272	0.027791
AT1G76800		0.420909	0.487273	0.565606	0.0269697	0.0040877	0.0101522
AT1G76930	ORG5	0.62197	2.04864	8.95394	185.455	6.2446e-05	0.000499783
AT1G76970		14.2411	17.4755	16.5462	37.1015	0.00459678	0.0111414
AT1G77060		34.5915	34.6066	35.4938	98.6518	9.78615e-05	0.000663773
AT1G77090		31.9614	28.1973	28.4991	15.742	0.000400843	0.00176817
AT1G77110	PIN6	12.573	12.7759	18.5586	8.74091	0.000100172	0.000673072
AT1G77122		18.8948	15.817	15.8785	8.87788	0.000782356	0.00286487
AT1G77131		2.40985	2.57614	2.25121	1.01136	0.0155636	0.0298575
AT1G77145		0.533636	0.309773	0.131212	0.131515	0.000130608	0.000804478
AT1G77200		3.02333	2.62114	3.2047	0.380152	0.00924776	0.0195623
AT1G77235		0.115152	0.592727	0.188485	0	0.00706833	0.0156995
AT1G77240	AAE2	11.4406	11.6089	6.25212	0.450606	0.00233623	0.00658707
AT1G77320	MEI1	8.92712	8.22	7.81576	4.04621	3.09241e-05	0.000330585
AT1G77330	ACO5	0.711061	0.659545	0.804242	0.16697	0.00284747	0.00766356
AT1G77340		0.234545	0.169545	0.0763636	0.050303	0.0193608	0.0357825
AT1G77400		10.2524	10.5066	10.7083	3.89061	0.000188159	0.00103464
AT1G77410	BGAL16	6.69424	6.05818	4.87576	2.24182	0.000163007	0.00093448
AT1G77420		10.4061	14.9595	13.5115	49.9894	7.06284e-06	0.000146834
AT1G77450	NAC032	1.31864	2.06364	2.84106	29.893	0.00207833	0.0060052
AT1G77470	RFC5	45.2632	40.9082	36.0994	22.3653	6.63523e-07	5.14882e-05
AT1G77500		2.71424	2.8325	2.87333	7.22364	0.0110592	0.0226089
AT1G77520		0.804848	1.06955	0.589394	0.379848	0.0017202	0.00518819
AT1G77620		9.69455	10.0577	8.10652	2.40621	3.33638e-05	0.000345083
AT1G77630	LYP3	51.3608	52.788	49.8373	24.0879	0.000124142	0.000776129
AT1G77640		1.30697	0.959091	1.04091	3.97348	0.0050982	0.0121002
AT1G77680		14.1562	16.8777	13.6461	33.2159	0.000311686	0.00147712
AT1G77690	LAX3	2.24773	2.09227	1.98939	6.01061	0.000674253	0.00257619
AT1G77700		1.7647	1.55795	3.67106	5.38091	0.0232073	0.0415388
AT1G77760	NR1	7.84167	5.64795	6.76606	24.3112	0.018438	0.0343546
AT1G77765		1.31242	0.718409	1.59803	0.738788	0.00986738	0.0206276
AT1G77850	ARF17	9.42485	11.0907	9.70318	4.97515	0.000515613	0.00212307
AT1G77860	KOM	0.76197	0.619545	0.26303	0.0130303	8.7356e-05	0.000619235
AT1G77870	MUB5	1.84697	1.51818	1.39773	0.0745455	0.00237125	0.00666649
AT1G77885		1.24348	1.35727	1.77697	13.4021	0.0123088	0.0246683
AT1G77940		528.847	618.388	562.712	304.396	3.1828e-05	0.000335342
AT1G77990	SULTR2;2	1.64515	1.44545	1.75818	0.760303	0.0160129	0.0305811
AT1G78020		122.687	91.91	105.172	14.1476	0.000134791	0.00082135
AT1G78070		2.87091	3.87545	3.48015	24.7432	0.00760976	0.0166828
AT1G78080	WIND1	116.535	98.27	91.1618	325.848	0.000441759	0.00189874
AT1G78110		3.15409	3.20364	4.05606	12.257	0.00200287	0.00584059
AT1G78190		14.3852	14.7093	10.6338	4.57136	0.000393856	0.00174826
AT1G78240	TSD2	27.7167	26.768	25.4435	56.8603	9.58684e-05	0.000655208
AT1G78260		22.5212	15.9189	15.3391	5.72939	0.000261504	0.00130315
AT1G78265		7.33697	6.97136	9.36652	14.2008	0.000433434	0.00187193
AT1G78280		11.1994	11.2459	12.2052	31.7308	0.00362339	0.00924515
AT1G78290	SRK2C	3.36121	4.86318	5.58273	10.0412	0.0173314	0.0326662
AT1G78310	VQ9	7.11939	8.91023	12.2998	25.0433	0.00047377	0.00199732
AT1G78320	GSTU23	2.24909	2.02341	2.00833	1.09909	0.0156051	0.0299124
AT1G78340	GSTU22	0.227727	0.790455	0.655	0.434545	0.017075	0.0322791
AT1G78370	GSTU20	237.508	177.939	116.922	41.8845	0.000323425	0.00151765
AT1G78380	GSTU19	199.947	260.096	257.705	559.32	8.27486e-05	0.000599067
AT1G78410		0.419091	1.06227	1.38485	11.8235	0.0201271	0.0369295
AT1G78430	RIP4	47.5397	52.8232	50.9476	14.6621	9.14137e-06	0.000168941
AT1G78440	GA2OX1	0.215455	0.432273	1.14485	0.230455	0.00838847	0.0180607
AT1G78450		0.0975758	0.0313636	0.219394	0.0122727	0.0214737	0.0389167
AT1G78480		2.61455	2.07909	1.71136	0.602424	0.00271854	0.00738302
AT1G78490	CYP708A3	21.2105	18.3086	11.1818	3.39318	3.67298e-05	0.000364189
AT1G78500	PEN6	0.204394	0.0618182	0.0274242	0.0184848	0.000282127	0.0013756
AT1G78540	STATLB	6.06333	5.92909	4.66152	2.37318	4.18513e-05	0.000392215
AT1G78580	TPS1	44.3871	44.3502	23.6692	4.81258	0.00124996	0.00407158
AT1G78650	POLD3	34.7014	33.0291	31.3485	12.8321	4.5758e-07	4.35731e-05
AT1G78660	GGH1	31.6755	34.1355	26.3967	54.8564	0.000192391	0.00104779
AT1G78670	GGH3	20.7161	22.6452	31.768	50.3079	0.00196665	0.00575899
AT1G78730		6.58606	6.24659	5.80303	2.75727	3.97714e-05	0.000381302
AT1G78815	LSH7	0.499697	0.623864	0.791667	0.189091	0.0105528	0.0217586
AT1G78830		6.81697	6.49432	17.4927	212.202	0.000602987	0.00237269
AT1G78850		0.563636	2.93955	20.0711	320.645	0.000815302	0.00295766
AT1G78860		7.66985	14.4902	15.3539	9.63015	0.00113548	0.00379731
AT1G78865		62.0452	74.8707	61.7559	19.3856	6.48655e-06	0.000141562
AT1G78895		13.8177	16.7427	20.3788	56.0153	0.000492871	0.00205519
AT1G78915		15.5965	13.5814	12.3255	6.6453	0.0022424	0.00637338
AT1G78922		0.149091	0.0777273	0.0878788	0.478333	0.0231086	0.0413844
AT1G78940		6.90197	6.24727	4.80455	2.84515	0.00102616	0.00351951
AT1G78950	BAS	2.26	2.22091	1.35939	0.35	1.97939e-05	0.000255596
AT1G78970	LUP1	2.05924	1.81682	1.54394	0.329242	0.000360965	0.00164797
AT1G78995		26.1944	20.0382	22.6762	10.0642	0.000250656	0.0012639
AT1G79070		14.2841	14.0252	11.7858	4.7597	0.000104089	0.000690359
AT1G79110	BRG2	76.6109	69.0352	54.6206	7.38545	1.03852e-06	6.11842e-05
AT1G79160		6.66667	7.32773	10.2194	25.7633	0.00568569	0.0132018
AT1G79170		0.478182	1.55591	2.33303	0.763636	0.000986754	0.00341702
AT1G79245		12.9108	16.4732	22.7876	187.608	4.50593e-06	0.000118586
AT1G79250	AGC1.7	0.0424242	0	0.00454545	0.119697	0.00527332	0.0124361
AT1G79390		89.6702	98.3323	80.737	46.4376	9.35302e-06	0.000171651
AT1G79450	ALIS5	0.25697	0.255455	0.344848	2.42758	0.0174311	0.0328113
AT1G79460	KS1	28.5127	26.7805	22.1936	11.8442	0.000112397	0.000727229
AT1G79500	AtkdsA1	66.6503	64.2193	57.0892	32.8788	1.19581e-05	0.000192368
AT1G79520		10.1971	8.59477	6.965	4.82015	3.78275e-05	0.00036919
AT1G79530	GAPCP-1	64.8773	84.9782	74.8885	38.212	5.29984e-05	0.000454333
AT1G79560	FTSH12	40.158	41.7841	38.8102	19.8941	0.000113991	0.000733507
AT1G79620		2.10076	1.94636	1.97091	0.941212	0.000271415	0.00133792
AT1G79640		10.4782	9.515	7.69909	3.50697	0.000160324	0.000924298
AT1G79700	WRI4	4.03424	2.68341	7.50939	66.2162	0.0016614	0.00505264
AT1G79760	DTA4	2.02455	1.19273	1.50727	0.0381818	5.95539e-05	0.000486058
AT1G79780		2.99076	1.73886	0.516364	0.205152	0.000350112	0.00160966
AT1G79800	ENODL7	0.830152	0.505909	0.530303	0.138636	0.0264779	0.0463612
AT1G79840	GL2	17.4308	15.6539	11.7262	0.873939	0.000158008	0.000917524
AT1G79850	RPS17	577.475	426.342	463.642	183.06	1.98113e-05	0.000255596
AT1G79890		12.795	11.965	9.77076	2.9453	1.22859e-06	6.47368e-05
AT1G80050	PHT1.1	115.363	93.0343	90.8388	27.4217	2.50649e-05	0.000294058
AT1G80080	TMM	13.8926	11.0245	12.3552	5.24561	0.0118902	0.0239799
AT1G80090	CBSX4	0.276364	0.223182	0.146061	0.0257576	0.0205936	0.0375992
AT1G80100	HP6	22.5786	30.1009	14.7602	6.45515	8.11431e-05	0.000591387
AT1G80110	PP2-B11	11.0077	16.2218	15.0745	52.8808	0.000279699	0.00136805
AT1G80120		3.4547	8.30614	3.43424	60.8233	0.00610745	0.0139669
AT1G80160	GLYI7	0.571212	0.196818	0.530303	29.522	3.06225e-05	0.000328565
AT1G80170		21.3502	21.3089	16.015	8.35697	2.36475e-05	0.000285091
AT1G80180		4.21182	2.86636	5.74652	31.3212	0.000241149	0.00122952
AT1G80200		8.69848	11.6293	9.80076	4.73515	0.000227854	0.00117978
AT1G80270	PPR596	39.6752	45.2636	44.1032	15.2076	4.66055e-06	0.000120231
AT1G80280		27.79	35.5948	33.7598	14.7562	0.000500833	0.00207687
AT1G80300	NTT1	37.5552	44.5091	37.4958	78.9135	0.000638675	0.00247183
AT1G80310	MOT2	7.80303	7.74682	8.54636	18.4974	0.000714007	0.00268888
AT1G80380		25.3615	19.9798	26.4553	56.7109	0.00721082	0.0159404
AT1G80440	KMD1	9.52727	5.54455	32.0394	358.356	1.66811e-05	0.000230784
AT1G80460	NHO1	16.7641	17.4455	23.8042	37.3918	0.000390656	0.00173946
AT1G80480	PTAC17	58.4047	46.4384	50.1648	25.3503	1.93091e-09	6.43433e-06
AT1G80540		0.283939	0.394545	0.480152	0.126818	0.0083261	0.0179463
AT1G80580		3.325	3.89205	3.11121	0.0978788	2.02784e-06	8.00362e-05
AT1G80590	WRKY66	0.309394	0.722727	0.421515	0.923636	0.0176085	0.0330721
AT1G80640		25.2244	22.682	23.0303	10.8055	4.77697e-05	0.000424648
AT1G80690		14.2221	13.2423	12.8889	2.71061	6.85893e-05	0.000532417
AT1G80710	DRS1	7.27727	8.54977	9.11924	3.9003	0.00189173	0.005592
AT1G80720		22.2871	24.8091	21.7602	10.5171	0.000115605	0.000741288
AT1G80730	ZFP1	0.46803	0.436818	0.690909	0.0348485	0.000106832	0.000702951
AT1G80745		2.07167	1.23	1.8447	0.253333	0.00267071	0.00728875
AT1G80790	FDM5	66.39	60.8866	61.7082	31.7262	9.25029e-05	0.000639514
AT1G80840	WRKY40	0.460606	5.02091	4.8503	291.87	0.0110835	0.0226526
AT1G80870		15.4679	14.7486	13.4195	3.74197	3.5064e-05	0.000354684
AT1G80920	Toc12	134.893	86.1957	271.455	3575.47	6.57842e-05	0.000518932
AT1G80970		0.101515	0.236818	0.172424	0	0.010114	0.0210433
AT2G01029		0.721364	0.651818	0.653636	0.289545	0.00634665	0.0143898
AT2G01040		0.519091	0.555682	0.418939	0.0878788	0.0111681	0.0227896
AT2G01120	ORC4	28.5002	23.8436	22.0282	10.1564	8.38622e-06	0.000161667
AT2G01150	RHA2B	15.3021	16.2291	26.5058	95.1773	0.00329043	0.00858242
AT2G01210		35.2509	33.2216	34.2002	8.07318	8.22907e-07	5.50913e-05
AT2G01280	MEE65	0.39697	0.608182	0.426212	0.0334848	0.000732608	0.00273668
AT2G01290	RPI2	35.3053	34.5418	35.8994	11.6785	2.08985e-05	0.000264984
AT2G01360		4.35606	4.63841	3.62333	2.15727	0.00709854	0.0157486
AT2G01450	MPK17	130.681	134.552	139.249	396.007	6.76362e-08	1.87937e-05
AT2G01505	CLE16	13.6118	11.6155	10.5888	2.56697	1.171e-05	0.000190273
AT2G01520	ZCE1	10.933	7.58364	5.03212	0.260303	0.000170041	0.000963179
AT2G01590	CRR3	12.3686	6.70795	8.16682	3.81227	9.40986e-05	0.000647095
AT2G01610		29.6721	22.6857	17.7006	5.57742	8.81492e-05	0.000622394
AT2G01630		84.6145	79.2591	65.2377	28.9845	3.03617e-06	9.74164e-05
AT2G01650	PUX2	18.6906	18.582	21.963	40.4953	0.000145254	0.000864995
AT2G01660	PDLP6	7.91561	6.88818	6.54364	1.53561	0.000355697	0.00163038
AT2G01670	NUDT17	5.81136	5.54795	6.68273	54.9182	0.000812332	0.00294826
AT2G01760	RR14	8.82333	7.37795	6.74015	4.15985	0.000770127	0.00283344
AT2G01818		4.19697	5.10318	4.77409	8.79848	0.00275026	0.00745268
AT2G01830	WOL1	21.9403	23.7732	19.8906	8.75561	0.000174283	0.000980303
AT2G01850	XTH27	14.523	15.2575	16.688	49.8803	0.000313101	0.001481
AT2G01860	EMB975	2.66576	2.06409	2.31667	5.1947	0.00713955	0.0158275
AT2G01913		51.6388	51.6382	32.4721	18.7985	2.00537e-05	0.000258004
AT2G01918	PQL3	8.18652	4.71409	4.04106	0.522576	0.000244127	0.00123982
AT2G01950	VH1	16.1517	14.6186	15.2048	5.74152	0.00242699	0.00678544
AT2G01990		47.938	39.8957	33.1944	12.1145	0.000395649	0.00175355
AT2G02020	PTR4	1.17636	0.996818	0.819091	0.0351515	5.40472e-05	0.000458604
AT2G02040	PTR2-B	10.4883	11.9668	14.7059	22.7273	0.000128791	0.000796231
AT2G02061		2.76727	2.52227	1.91606	1.11	0.000374029	0.00168998
AT2G02070	IDD5	64.6948	50.2093	48.9847	18.0923	1.79739e-05	0.000242206
AT2G02100	PDF2.2	1494.46	1297.05	1502.17	652.057	9.37136e-06	0.000171718
[truncated: 5,418 more rows]
