# Supplementary material for: Architecture of gene regulatory networks controlling flower development in Arabidopsis thaliana
Source: Nat Commun. 2018 Oct 31;9:4534. doi: 10.1038/s41467-018-06772-3 (PMC6208445; doi:10.1038/s41467-018-06772-3)
Supplement: Supplementary file 7 — Supplementary Data 5 [file 41467_2018_6772_MOESM7_ESM.xlsx]

## Sheet: Supplementary Data 5
Supplementary Data 5: List of all predicted feed-forward loops (FFLs) : X -> Y -> Z and X -> Z				Note: FFLs were itemized from the ‘meta-network’ as presented in Fig. 3a, where only expressed miRNAs (by miRNA-seq) and differently expressed TFs (by mRNA-seq) were taken into consideration.
regulator (X)	miRNA (Y)	TF (Z)
AP1	MIR172a	TOE1
BLR	MIR172a	TOE1
PI	MIR172a	TOE1
SEP3	MIR172a	TOE1
SOC1	MIR172a	TOE1
SVP	MIR172a	TOE1
AP1	MIR172b	TOE1
SEP3	MIR172b	TOE1
AG	MIR172d	TOE1
AP1	MIR172d	TOE1
AP3	MIR172d	TOE1
BLR	MIR172d	TOE1
PI	MIR172d	TOE1
SEP3	MIR172d	TOE1
SEP3	MIR172e	TOE1
AP1	MIR172a	SNZ
PI	MIR172a	SNZ
SEP3	MIR172a	SNZ
SOC1	MIR172a	SNZ
AP1	MIR172b	SNZ
AP2	MIR172b	SNZ
JAG	MIR172b	SNZ
SEP3	MIR172b	SNZ
AG	MIR172d	SNZ
AP1	MIR172d	SNZ
PI	MIR172d	SNZ
SEP3	MIR172d	SNZ
LFY	MIR172e	SNZ
SEP3	MIR172e	SNZ
AP1	MIR172a	AP2
BLR	MIR172a	AP2
PI	MIR172a	AP2
SEP3	MIR172a	AP2
SOC1	MIR172a	AP2
SVP	MIR172a	AP2
AP1	MIR172b	AP2
AP2	MIR172b	AP2
JAG	MIR172b	AP2
SEP3	MIR172b	AP2
AG	MIR172d	AP2
AP1	MIR172d	AP2
AP3	MIR172d	AP2
BLR	MIR172d	AP2
PI	MIR172d	AP2
SEP3	MIR172d	AP2
LFY	MIR172e	AP2
SEP3	MIR172e	AP2
AP1	MIR172a	TOE3
BLR	MIR172a	TOE3
PI	MIR172a	TOE3
SEP3	MIR172a	TOE3
SOC1	MIR172a	TOE3
SVP	MIR172a	TOE3
AP1	MIR172b	TOE3
AP2	MIR172b	TOE3
JAG	MIR172b	TOE3
SEP3	MIR172b	TOE3
AG	MIR172d	TOE3
AP1	MIR172d	TOE3
AP3	MIR172d	TOE3
BLR	MIR172d	TOE3
PI	MIR172d	TOE3
SEP3	MIR172d	TOE3
SEP3	MIR172e	TOE3
AP2	MIR5658	TOE3
BLR	MIR5658	TOE3
SEP3	MIR5658	TOE3
BLR	MIR5658	RAP2.10
SEP3	MIR5658	RAP2.10
AP2	MIR5658	AT5G61590
BLR	MIR5658	AT5G61590
LFY	MIR5658	AT5G61590
SEP3	MIR5658	AT5G61590
AP1	MIR160a	ARF10
BLR	MIR160a	ARF10
SEP3	MIR160a	ARF10
BLR	MIR160b	ARF10
AP1	MIR160c	ARF10
BLR	MIR160c	ARF10
FLM	MIR167a	ATARF8
JAG	MIR167a	ATARF8
SEP3	MIR167a	ATARF8
SEP3	MIR167b	ATARF8
LFY	MIR866	ORE14
AP1	MIR156i	FBH4
BLR	MIR156i	FBH4
JAG	MIR156i	FBH4
SEP3	MIR156i	FBH4
SEP3	MIR5658	AT1G68810
AP2	MIR5658	IBH1
BLR	MIR5658	IBH1
LFY	MIR5658	IBH1
SEP3	MIR5658	IBH1
BLR	MIR5658	TMO5
LFY	MIR5658	TMO5
SEP3	MIR5658	TMO5
BLR	MIR5658	PYE
SEP3	MIR5658	PYE
BLR	MIR5658	MYC6.2
SEP3	MIR5658	MYC6.2
BLR	MIR779	BEE3
SEP3	MIR779	BEE3
SEP3	MIR847	EGL3
LFY	MIR172e	BZIP34
SEP3	MIR172e	BZIP34
AP2	MIR5658	bZIP44
BLR	MIR5658	bZIP44
SEP3	MIR5658	bZIP44
AP2	MIR5658	FD-1
BLR	MIR5658	FD-1
LFY	MIR5658	FD-1
SEP3	MIR5658	FD-1
SVP	MIR5641	COL9
AP1	MIR847	COL1
AP2	MIR847	COL1
BLR	MIR847	COL1
FLM	MIR847	COL1
SEP3	MIR847	COL1
SVP	MIR847	COL1
BLR	MIR5658	GNC
SEP3	MIR5658	GNC
SEP3	MIR156i	AT2G28200
AP2	MIR5658	MGP
BLR	MIR5658	MGP
BLR	MIR5658	IDD7
LFY	MIR5658	IDD7
SEP3	MIR5658	IDD7
BLR	MIR5658	IDD5
SEP3	MIR5658	IDD5
BLR	MIR5658	ZFP3
SEP3	MIR5658	ZFP3
SEP3	MIR5658	ZAT12
FLM	MIR169a	NF-YA3
SVP	MIR169a	NF-YA3
BLR	MIR169b	NF-YA10
AP1	MIR169c	NF-YA10
BLR	MIR169c	NF-YA10
JAG	MIR169c	NF-YA10
SEP3	MIR169c	NF-YA10
BLR	MIR169d	NF-YA10
BLR	MIR169e	NF-YA10
BLR	MIR169g	NF-YA10
AP1	MIR169i	NF-YA10
BLR	MIR169i	NF-YA10
SEP3	MIR169i	NF-YA10
BLR	MIR169j	NF-YA10
SEP3	MIR169j	NF-YA10
BLR	MIR170	SCL6-IV
SEP3	MIR170	SCL6-IV
AP3	MIR171a	SCL6-IV
SEP3	MIR171a	SCL6-IV
BLR	MIR171b	SCL6-IV
SEP3	MIR171b	SCL6-IV
BLR	MIR5658	RGA1
LFY	MIR5658	RGA1
SEP3	MIR5658	RGA1
JAG	MIR396b	GRF9
SEP3	MIR396b	GRF9
BLR	MIR396b	GRF4
LFY	MIR396b	GRF4
SEP3	MIR396b	GRF4
BLR	MIR396b	GRF8
JAG	MIR396b	GRF8
SEP3	MIR396b	GRF8
BLR	MIR396b	GRF7
LFY	MIR396b	GRF7
SEP3	MIR396b	GRF7
BLR	MIR165b	ICU4
BLR	MIR166a	ICU4
BLR	MIR166b	ICU4
BLR	MIR166c	ICU4
BLR	MIR166d	ICU4
BLR	MIR166g	ICU4
SEP3	MIR165a	PHB-1D
AP1	MIR165b	PHB-1D
BLR	MIR165b	PHB-1D
JAG	MIR165b	PHB-1D
BLR	MIR166a	PHB-1D
SEP3	MIR166a	PHB-1D
AG	MIR166b	PHB-1D
AP1	MIR166b	PHB-1D
BLR	MIR166b	PHB-1D
PI	MIR166b	PHB-1D
SEP3	MIR166b	PHB-1D
AG	MIR166c	PHB-1D
AP1	MIR166c	PHB-1D
AP3	MIR166c	PHB-1D
BLR	MIR166c	PHB-1D
FLM	MIR166c	PHB-1D
PI	MIR166c	PHB-1D
SEP3	MIR166c	PHB-1D
AG	MIR166d	PHB-1D
AP1	MIR166d	PHB-1D
AP3	MIR166d	PHB-1D
BLR	MIR166d	PHB-1D
FLM	MIR166d	PHB-1D
PI	MIR166d	PHB-1D
SEP3	MIR166d	PHB-1D
AG	MIR166g	PHB-1D
AP1	MIR166g	PHB-1D
AP3	MIR166g	PHB-1D
BLR	MIR166g	PHB-1D
PI	MIR166g	PHB-1D
SEP3	MIR166g	PHB-1D
SEP3	MIR165a	HB-8
BLR	MIR165b	HB-8
BLR	MIR166a	HB-8
SEP3	MIR166a	HB-8
BLR	MIR166b	HB-8
SEP3	MIR166b	HB-8
BLR	MIR166c	HB-8
SEP3	MIR166c	HB-8
BLR	MIR166d	HB-8
SEP3	MIR166d	HB-8
BLR	MIR166g	HB-8
SEP3	MIR166g	HB-8
SEP3	MIR5658	WUS1
AP2	MIR5658	WOX3
BLR	MIR5658	WOX3
LFY	MIR5658	WOX3
SEP3	MIR5658	WOX3
BLR	MIR5658	WOX9A
SEP3	MIR5658	WOX9A
AP2	MIR5658	SAW1
BLR	MIR5658	SAW1
LFY	MIR5658	SAW1
SEP3	MIR5658	SAW1
BLR	MIR5658	BEL1
SEP3	MIR5658	BEL1
BLR	MIR837	LBD16
AP1	MIR157a	AGL18
BLR	MIR157a	AGL18
SEP3	MIR157a	AGL18
AP1	MIR159b	SHP1
BLR	MIR159b	SHP1
SEP3	MIR159b	SHP1
SEP3	MIR5658	XAL2
BLR	MIR5658	RAX2
LFY	MIR5658	RAX2
BLR	MIR5658	MYB74
LFY	MIR5658	MYB74
AP2	MIR5658	MYB73
BLR	MIR5658	MYB73
LFY	MIR5658	MYB73
SEP3	MIR5658	MYB73
SEP3	MIR858a	MYB13
SEP3	MIR858a	PFG2
JAG	MIR858b	RAX1
SEP3	MIR5658	AT5G56840
BLR	MIR164b	AT3G12977
SEP3	MIR164b	AT3G12977
BLR	MIR164c	AT3G12977
BLR	MIR164b	CUC1
SEP3	MIR164b	CUC1
BLR	MIR164c	CUC1
BLR	MIR164b	CUC2
SEP3	MIR164b	CUC2
BLR	MIR164c	CUC2
BLR	MIR5658	NARS2
LFY	MIR5658	NARS2
AG	MIR159b	SPL
FLM	MIR159b	SPL
JAG	MIR159b	SPL
LFY	MIR159b	SPL
SEP3	MIR159b	SPL
SEP3	MIR159c	SPL
AP1	MIR157a	BBX28
BLR	MIR157a	BBX28
LFY	MIR157a	BBX28
SVP	MIR5641	AT1G63820
BLR	MIR5658	ARR15
LFY	MIR5658	ARR15
LFY	MIR5658	RR16
BLR	MIR5658	AT5G59990
SEP3	MIR5658	AT5G59990
BLR	MIR156h	AT1G32700
SEP3	MIR156a	SPL11
BLR	MIR156b	SPL11
SEP3	MIR156b	SPL11
AG	MIR156c	SPL11
AP3	MIR156c	SPL11
BLR	MIR156c	SPL11
PI	MIR156c	SPL11
SEP3	MIR156c	SPL11
AG	MIR156d	SPL11
BLR	MIR156d	SPL11
FLM	MIR156d	SPL11
LFY	MIR156d	SPL11
SEP3	MIR156d	SPL11
AG	MIR156e	SPL11
AP3	MIR156e	SPL11
BLR	MIR156e	SPL11
FLM	MIR156e	SPL11
PI	MIR156e	SPL11
SEP3	MIR156e	SPL11
BLR	MIR156h	SPL11
BLR	MIR156i	SPL11
JAG	MIR156i	SPL11
PI	MIR156i	SPL11
SEP3	MIR156i	SPL11
BLR	MIR156j	SPL11
LFY	MIR156j	SPL11
PI	MIR156j	SPL11
SEP3	MIR156j	SPL11
BLR	MIR157a	SPL11
LFY	MIR157a	SPL11
SEP3	MIR157a	SPL11
BLR	MIR157c	SPL11
JAG	MIR157c	SPL11
SEP3	MIR157c	SPL11
BLR	MIR157d	SPL11
JAG	MIR157d	SPL11
LFY	MIR157d	SPL11
SEP3	MIR157d	SPL11
BLR	MIR5658	SPL11
LFY	MIR5658	SPL11
SEP3	MIR5658	SPL11
SEP3	MIR156a	SPL3
BLR	MIR156b	SPL3
SEP3	MIR156b	SPL3
AP1	MIR156c	SPL3
BLR	MIR156c	SPL3
SEP3	MIR156c	SPL3
AP1	MIR156d	SPL3
BLR	MIR156d	SPL3
SEP3	MIR156d	SPL3
AP1	MIR156e	SPL3
AP2	MIR156e	SPL3
BLR	MIR156e	SPL3
SEP3	MIR156e	SPL3
AP1	MIR156i	SPL3
BLR	MIR156i	SPL3
JAG	MIR156i	SPL3
SEP3	MIR156i	SPL3
AP1	MIR156j	SPL3
BLR	MIR156j	SPL3
SEP3	MIR156j	SPL3
SEP3	MIR156a	SPL9
BLR	MIR156b	SPL9
SEP3	MIR156b	SPL9
AP1	MIR156c	SPL9
AP3	MIR156c	SPL9
BLR	MIR156c	SPL9
PI	MIR156c	SPL9
SEP3	MIR156c	SPL9
AP1	MIR156d	SPL9
BLR	MIR156d	SPL9
FLM	MIR156d	SPL9
LFY	MIR156d	SPL9
SEP3	MIR156d	SPL9
AP1	MIR156e	SPL9
AP3	MIR156e	SPL9
BLR	MIR156e	SPL9
FLM	MIR156e	SPL9
PI	MIR156e	SPL9
SEP3	MIR156e	SPL9
BLR	MIR156h	SPL9
AP1	MIR156i	SPL9
BLR	MIR156i	SPL9
PI	MIR156i	SPL9
SEP3	MIR156i	SPL9
AP1	MIR156j	SPL9
BLR	MIR156j	SPL9
LFY	MIR156j	SPL9
PI	MIR156j	SPL9
SEP3	MIR156j	SPL9
AP1	MIR157a	SPL9
BLR	MIR157a	SPL9
LFY	MIR157a	SPL9
SEP3	MIR157a	SPL9
AP1	MIR157c	SPL9
BLR	MIR157c	SPL9
SEP3	MIR157c	SPL9
AP1	MIR157d	SPL9
BLR	MIR157d	SPL9
LFY	MIR157d	SPL9
SEP3	MIR157d	SPL9
SEP3	MIR156a	SPL5
BLR	MIR156b	SPL5
SEP3	MIR156b	SPL5
AP1	MIR156c	SPL5
BLR	MIR156c	SPL5
PI	MIR156c	SPL5
SEP3	MIR156c	SPL5
AP1	MIR156d	SPL5
BLR	MIR156d	SPL5
SEP3	MIR156d	SPL5
AP1	MIR156e	SPL5
AP2	MIR156e	SPL5
BLR	MIR156e	SPL5
PI	MIR156e	SPL5
SEP3	MIR156e	SPL5
BLR	MIR156h	SPL5
AP1	MIR156i	SPL5
BLR	MIR156i	SPL5
JAG	MIR156i	SPL5
PI	MIR156i	SPL5
SEP3	MIR156i	SPL5
AP1	MIR156j	SPL5
BLR	MIR156j	SPL5
PI	MIR156j	SPL5
SEP3	MIR156j	SPL5
AP1	MIR157d	SPL5
BLR	MIR157d	SPL5
JAG	MIR157d	SPL5
SEP3	MIR157d	SPL5
SEP3	MIR156a	SPL15
BLR	MIR156b	SPL15
SEP3	MIR156b	SPL15
AG	MIR156c	SPL15
AP1	MIR156c	SPL15
AP3	MIR156c	SPL15
BLR	MIR156c	SPL15
PI	MIR156c	SPL15
SEP3	MIR156c	SPL15
AG	MIR156d	SPL15
AP1	MIR156d	SPL15
BLR	MIR156d	SPL15
FLC	MIR156d	SPL15
FLM	MIR156d	SPL15
SEP3	MIR156d	SPL15
SVP	MIR156d	SPL15
AG	MIR156e	SPL15
AP1	MIR156e	SPL15
AP3	MIR156e	SPL15
BLR	MIR156e	SPL15
FLC	MIR156e	SPL15
FLM	MIR156e	SPL15
PI	MIR156e	SPL15
SEP3	MIR156e	SPL15
SVP	MIR156e	SPL15
BLR	MIR156h	SPL15
AP1	MIR156i	SPL15
BLR	MIR156i	SPL15
PI	MIR156i	SPL15
SEP3	MIR156i	SPL15
AP1	MIR156j	SPL15
BLR	MIR156j	SPL15
PI	MIR156j	SPL15
SEP3	MIR156j	SPL15
AP1	MIR157a	SPL15
BLR	MIR157a	SPL15
SEP3	MIR157a	SPL15
AP1	MIR157c	SPL15
BLR	MIR157c	SPL15
SEP3	MIR157c	SPL15
AP1	MIR157d	SPL15
BLR	MIR157d	SPL15
SEP3	MIR157d	SPL15
SEP3	MIR156a	SPL2
BLR	MIR156b	SPL2
SEP3	MIR156b	SPL2
AG	MIR156c	SPL2
AP1	MIR156c	SPL2
AP3	MIR156c	SPL2
BLR	MIR156c	SPL2
PI	MIR156c	SPL2
SEP3	MIR156c	SPL2
AG	MIR156d	SPL2
AP1	MIR156d	SPL2
BLR	MIR156d	SPL2
SEP3	MIR156d	SPL2
AG	MIR156e	SPL2
AP1	MIR156e	SPL2
AP3	MIR156e	SPL2
BLR	MIR156e	SPL2
PI	MIR156e	SPL2
SEP3	MIR156e	SPL2
BLR	MIR156h	SPL2
AP1	MIR156i	SPL2
BLR	MIR156i	SPL2
JAG	MIR156i	SPL2
PI	MIR156i	SPL2
SEP3	MIR156i	SPL2
AP1	MIR156j	SPL2
BLR	MIR156j	SPL2
PI	MIR156j	SPL2
SEP3	MIR156j	SPL2
AP1	MIR157a	SPL2
BLR	MIR157a	SPL2
SEP3	MIR157a	SPL2
AP1	MIR157c	SPL2
BLR	MIR157c	SPL2
JAG	MIR157c	SPL2
SEP3	MIR157c	SPL2
AP1	MIR157d	SPL2
BLR	MIR157d	SPL2
JAG	MIR157d	SPL2
SEP3	MIR157d	SPL2
SEP3	MIR156a	SPL13A
SEP3	MIR156b	SPL13A
SEP3	MIR156c	SPL13A
LFY	MIR156d	SPL13A
SEP3	MIR156d	SPL13A
SVP	MIR156d	SPL13A
SEP3	MIR156e	SPL13A
SVP	MIR156e	SPL13A
SEP3	MIR156i	SPL13A
LFY	MIR156j	SPL13A
SEP3	MIR156j	SPL13A
LFY	MIR157a	SPL13A
SEP3	MIR157a	SPL13A
SEP3	MIR157c	SPL13A
LFY	MIR157d	SPL13A
SEP3	MIR157d	SPL13A
SEP3	MIR156a	SPL13B
SEP3	MIR156b	SPL13B
SEP3	MIR156c	SPL13B
SEP3	MIR156d	SPL13B
SVP	MIR156d	SPL13B
SEP3	MIR156e	SPL13B
SVP	MIR156e	SPL13B
SEP3	MIR156i	SPL13B
SEP3	MIR156j	SPL13B
SEP3	MIR157a	SPL13B
SEP3	MIR157c	SPL13B
SEP3	MIR157d	SPL13B
SEP3	MIR5658	chr31
AP1	MIR319a	TCP10
BLR	MIR319a	TCP10
SEP3	MIR319a	TCP10
BLR	MIR319b	TCP10
AP1	MIR319c	TCP10
BLR	MIR319c	TCP10
SEP3	MIR319c	TCP10
BLR	MIR5658	TCP10
SEP3	MIR5658	TCP10
AP1	MIR319a	TCP4
BLR	MIR319a	TCP4
LFY	MIR319a	TCP4
SEP3	MIR319a	TCP4
BLR	MIR319b	TCP4
AP1	MIR319c	TCP4
BLR	MIR319c	TCP4
SEP3	MIR319c	TCP4
BLR	MIR5658	TCP15
LFY	MIR5658	TCP15
SEP3	MIR5658	TCP15
BLR	MIR5658	TFPD
LFY	MIR5658	TFPD
SEP3	MIR5658	TFPD
AG	MIR169a	TIFY7
AP1	MIR169a	TIFY7
BLR	MIR169a	TIFY7
FLC	MIR169a	TIFY7
FLM	MIR169a	TIFY7
SEP3	MIR169a	TIFY7
SVP	MIR169a	TIFY7
BLR	MIR169d	TIFY7
BLR	MIR169e	TIFY7
FLM	MIR169f	TIFY7
BLR	MIR169g	TIFY7
BLR	MIR5658	TIFY5B
SEP3	MIR158a	AT4G26120
BLR	MIR5658	BOP2
LFY	MIR5658	BOP2
SEP3	MIR5658	BOP2
AG	MIR5647	WRKY44
AP3	MIR5647	WRKY44
BLR	MIR172a	ZHD4
SEP3	MIR172a	ZHD4
SEP3	MIR172b	ZHD4
BLR	MIR5658	ZHD4
SEP3	MIR5658	ZHD4
BLR	MIR5658	ZHD3
SEP3	MIR5658	ZHD3
BLR	MIR5658	ZHD13
LFY	MIR5658	ZHD13
