# Supplementary material for: Architecture of gene regulatory networks controlling flower development in Arabidopsis thaliana
Source: Nat Commun. 2018 Oct 31;9:4534. doi: 10.1038/s41467-018-06772-3 (PMC6208445; doi:10.1038/s41467-018-06772-3)
Supplement: Supplementary file 9 — Supplementary Data 7 [file 41467_2018_6772_MOESM9_ESM.xlsx]

## Sheet: Supplementary Data 7
Supplementary Data 7: List of organ-specific genes bound by more than one floral regulators
Gene	Name	Cluster	Expression levels
			AP1_S4	AP1_S6	AP3_S4	AP3_S6	AG_S4	AG_S6
AT1G01170	AT1G01170	AP1-specific	217.03	177.405	110.45	144.255	64.19	79.34
AT1G01230	AT1G01230	AP1-specific	49.095	38.205	23.695	30.435	13.355	16.03
AT1G07420	SMO2-1	AP1-specific	32.965	28.935	14.635	17.735	15.52	13.955
AT1G10200	WLIM1	AP1-specific	150.445	127.28	58.755	114.165	53.435	60.04
AT1G10370	GSTU17	AP1-specific	188.905	235.005	107.44	106.305	90.205	93.33
AT1G12320	AT1G12320	AP1-specific	14.135	16.7	5.7	6.55	9.325	11.935
AT1G13280	AOC4	AP1-specific	124.925	72.55	37.515	61.455	21.615	34.3
AT1G15370	AT1G15370	AP1-specific	104.22	81.98	51.425	61.57	39.01	37.25
AT1G17860	AT1G17860	AP1-specific	15.745	8.62	3.81	4.26	4.7	3.015
AT1G18810	AT1G18810	AP1-specific	7.035	6.215	1.965	3.395	1.57	2.675
AT1G19830	SAUR54	AP1-specific	11.43	10.25	1.925	4.765	2.73	5.205
AT1G19980	AT1G19980	AP1-specific	10.36	10.67	6.715	9.92	4.56	5.235
AT1G21120	IGMT2	AP1-specific	2.775	4.23	1.425	0.955	1.3	1.005
AT1G25340	MYB116	AP1-specific	1.91	1.22	0.35	0.465	0.175	0.915
AT1G26945	PRE6	AP1-specific	19.405	20.45	5.54	4.16	2.84	4.565
AT1G29500	SAUR66	AP1-specific	1.76	1.96	0.105	0.205	0.1	0.11
AT1G43650	UMAMIT22	AP1-specific	3.41	2.96	1.425	1.105	1.205	1.385
AT1G48745	AT1G48745	AP1-specific	4.16	3.39	1.195	1.67	0.89	1.865
AT1G48750	AT1G48750	AP1-specific	1583.37	2349.54	629.28	425.545	509.515	608.97
AT1G48760	PAT4	AP1-specific	37.745	54.305	21.72	16.065	16.275	19.12
AT1G52565	AT1G52565	AP1-specific	9.805	10.055	2.925	6.69	3.135	4.305
AT1G52880	NARS2	AP1-specific	7.535	7.14	2.765	3.03	3.285	3.77
AT1G55260	LTPG6	AP1-specific	103.385	89.63	40.325	37.19	35.665	39.745
AT1G61795	AT1G61795	AP1-specific	6.89	5.37	2.505	3.115	2.215	2.195
AT1G62480	AT1G62480	AP1-specific	882.325	655.555	156.7	316.125	295.935	259.965
AT1G63840	AT1G63840	AP1-specific	15.47	14.28	6.565	3.585	5.15	5.535
AT1G65820	AT1G65820	AP1-specific	117.865	125.57	63.37	79.33	44.575	57.295
AT1G66600	WRKY63	AP1-specific	0.535	0.495	0	0.12	0	0.085
AT1G67750	AT1G67750	AP1-specific	49.735	47.205	15.045	20.035	28	37.23
AT1G68320	MYB62	AP1-specific	3.325	2.63	0.815	1.135	1.25	0.85
AT1G69260	AFP1	AP1-specific	18.725	20.565	10.77	13.915	6.805	9.22
AT1G69640	SBH1	AP1-specific	31.675	28.05	18.24	22.305	12.86	13.315
AT1G69870	NRT1.7	AP1-specific	51.685	55.215	18.4	17.61	18.565	22.575
AT1G70780	AT1G70780	AP1-specific	70.095	84.375	27.095	55.01	31.725	27.505
AT1G70782	CPuORF28	AP1-specific	70.095	84.375	27.095	55.01	31.725	27.505
AT1G70810	AT1G70810	AP1-specific	19.61	12.46	5.355	6.675	2.86	4.725
AT1G71697	CK1	AP1-specific	3.58	3.215	0.875	1.89	1.57	1.595
AT1G71970	AT1G71970	AP1-specific	23.455	22.86	7.77	11.04	5.2	8.075
AT1G73630	AT1G73630	AP1-specific	5.075	3.14	0.99	0.805	0.775	0.64
AT1G74520	HVA22A	AP1-specific	75.04	72.605	42.145	45.325	23.125	28
AT1G74940	AT1G74940	AP1-specific	35.98	27.11	12.51	18.395	8.89	12.395
AT1G76180	ERD14	AP1-specific	274.575	322.555	61.525	135.76	92.1	97.22
AT1G78020	AT1G78020	AP1-specific	154.29	117.35	53.325	55.575	65.49	77.23
AT1G78620	AT1G78620	AP1-specific	13.71	15.87	8.565	11.155	6.3	7.76
AT1G79410	OCT5	AP1-specific	3.565	1.8	0.71	0.7	1.235	1.32
AT1G80130	AT1G80130	AP1-specific	128.375	160.89	37.155	56.345	24.78	44.025
AT2G03750	AT2G03750	AP1-specific	17.105	18.335	3.255	10.83	4.715	6.37
AT2G15970	WCOR413-LIKE	AP1-specific	207.85	176.245	64.52	69.715	43.045	60.55
AT2G18670	AT2G18670	AP1-specific	2.405	2.875	1.23	2.035	0.915	1.14
AT2G21560	AT2G21560	AP1-specific	12.015	9.53	3.935	3.43	2.47	2.97
AT2G22420	AT2G22420	AP1-specific	72.665	86.405	42.73	59.05	28.33	37.5
AT2G26110	AT2G26110	AP1-specific	46.99	39.955	22.125	34.255	13.17	18.615
AT2G28305	LOG1	AP1-specific	26.955	22.525	11.32	11.99	9.385	6.84
AT2G31570	GPX2	AP1-specific	85.575	78.915	40.055	62.88	30.55	36.735
AT2G32080	PUR-ALPHA-1	AP1-specific	55.135	61.48	27.64	33.28	24.885	27.105
AT2G34490	CYP710A2	AP1-specific	23.955	25.94	17.96	22.105	9.215	12.08
AT2G35470	AT2G35470	AP1-specific	49.705	36.35	14.63	31.125	15.085	16.085
AT2G35950	EDA12	AP1-specific	9.4	12.865	4.675	5.2	3.92	5.225
AT2G36261	AT2G36261	AP1-specific	0.78	0.455	0	0	0	0
AT2G36800	UGT73C5	AP1-specific	8.26	7.03	3.765	2.64	5.75	4.885
AT2G40475	ASG8	AP1-specific	6.945	11.465	2.26	2.855	2.305	4.68
AT2G41660	MIZ1	AP1-specific	4.56	4.1	2.79	2.025	1.55	1.225
AT2G41870	AT2G41870	AP1-specific	9.345	6.985	3.42	3.345	1.82	4.615
AT2G43350	GPX3	AP1-specific	31.3	23.59	9.54	18.79	7.475	10.2
AT2G43520	TI2	AP1-specific	71.045	87.76	25.81	57.27	35.39	43.575
AT2G43530	AT2G43530	AP1-specific	258.105	292.855	58.32	141.81	55.855	87.205
AT2G44670	AT2G44670	AP1-specific	77.5	52.035	13.6	25.5	16.295	18.19
AT2G45960	TMP-A	AP1-specific	881.74	820.08	601.24	527.835	309.4	328.96
AT2G46270	GBF3	AP1-specific	35.565	47.665	25.54	29.92	16.545	20.19
AT2G47160	BOR1	AP1-specific	60.345	54.385	15.545	20.1	15.625	20.505
AT3G02790	MBS1	AP1-specific	199.145	140.96	73.65	75.2	47.03	42.51
AT3G02900	AT3G02900	AP1-specific	40.23	29.155	22.84	22.62	13.885	14.055
AT3G03180	AT3G03180	AP1-specific	14.185	13.11	7.15	9.635	6.025	4.93
AT3G03270	AT3G03270	AP1-specific	114.345	96.59	20.56	22.015	30.815	17.005
AT3G04730	IAA16	AP1-specific	93.17	79.295	32.985	55.575	22.195	29.88
AT3G05020	ACP1	AP1-specific	75.065	78.005	51.08	58.16	34.53	35.475
AT3G05700	AT3G05700	AP1-specific	19.37	15.325	9.56	11.87	6.54	6.39
AT3G11780	AT3G11780	AP1-specific	33.235	28.39	16.51	24.71	11.37	12.39
AT3G12180	AT3G12180	AP1-specific	30.21	19.735	14.76	16.815	9.125	8.515
AT3G12320	LNK3	AP1-specific	15.37	40.915	5.825	14.525	7.485	7.53
AT3G13720	PRA8	AP1-specific	40.875	36.05	11.75	11.885	6.9	12.71
AT3G14430	AT3G14430	AP1-specific	95.53	104.065	49.875	46.835	27.35	27.46
AT3G14440	STO1	AP1-specific	18.605	12.81	6.765	4.745	4.255	4.19
AT3G14560	AT3G14560	AP1-specific	11.36	13.24	2.055	2.07	1.625	1.5
AT3G15270	SPL5	AP1-specific	230.74	333.76	137.595	166.11	78.15	85.29
AT3G15280	AT3G15280	AP1-specific	2.185	2.4	0.74	1.1	0.55	1.23
AT3G16370	AT3G16370	AP1-specific	97.415	91.73	30.885	53.945	27.39	31.88
AT3G16500	PAP1	AP1-specific	99.825	90.745	41.395	69.105	32.765	37.645
AT3G17100	AIF3	AP1-specific	54.185	48.28	29.91	31.55	22.085	20.625
AT3G18430	AT3G18430	AP1-specific	43.015	33	19.85	31.175	13.35	16.42
AT3G20510	AT3G20510	AP1-specific	52.19	48.075	22.115	24.615	12.635	14.425
AT3G22930	CML11	AP1-specific	1.68	2.83	0.215	0.54	0.28	0.805
AT3G23050	IAA7	AP1-specific	44.125	29.645	14.745	12.59	8.135	9.14
AT3G25600	AT3G25600	AP1-specific	34.52	27.26	13.13	10.665	8.235	5.375
AT3G26200	CYP71B22	AP1-specific	6.32	12.77	2.02	2.395	3.425	3.555
AT3G26960	AT3G26960	AP1-specific	4.805	2.195	0.77	0.855	1.295	1.5
AT3G55240	AT3G55240	AP1-specific	68.985	42.845	11.71	21.44	10.805	15.27
AT3G56210	AT3G56210	AP1-specific	13.06	10.415	4.865	8.845	4.27	4.765
AT3G57040	ATRR4	AP1-specific	7.015	3.99	1.335	1.765	1.615	2.765
AT3G57540	AT3G57540	AP1-specific	4.07	4.51	1.445	1.58	2.135	2.345
AT3G61430	PIP1A	AP1-specific	129.205	110.775	51.35	54.54	26.315	37.88
AT3G61460	BRH1	AP1-specific	61.55	58.4	20.445	22.2	13.17	15.715
AT3G62140	AT3G62140	AP1-specific	43.505	39.715	24.11	32.265	17.16	19.45
AT3G63030	MBD4	AP1-specific	158.72	118.885	95.955	105.855	61.405	57.905
AT4G03070	AOP1.1	AP1-specific	4.19	5.755	1.575	3.105	2.69	2.87
AT4G08150	KNAT1	AP1-specific	131.62	86.97	39.995	35.63	33.435	27.765
AT4G15920	SWEET17	AP1-specific	22.64	22.27	8.695	9.985	11.35	11.665
AT4G16450	AT4G16450	AP1-specific	311.32	267.255	179.655	207.91	95.63	107.93
AT4G17695	KAN3	AP1-specific	5.19	7.27	1.9	3.08	2	2.885
AT4G19950	AT4G19950	AP1-specific	4.345	3.45	1.47	1.725	0.87	1.745
AT4G21510	FBS2	AP1-specific	7.175	2.18	2.21	1.93	2.08	1.06
AT4G21930	AT4G21930	AP1-specific	56.8	38.695	9.105	9.365	9.325	18.505
AT4G21960	PRXR1	AP1-specific	1482.73	1505.21	627.195	664.155	877.125	1243.65
AT4G26950	AT4G26950	AP1-specific	5.075	10.995	0.975	2.575	1.92	3.025
AT4G27740	AT4G27740	AP1-specific	119.88	111.235	36.75	70.84	29.155	54.2
AT4G28250	EXPB3	AP1-specific	158.89	128.32	65.77	60.5	65.73	70.16
AT4G28700	AMT1;4	AP1-specific	2.92	1.865	0.525	0.585	0.475	1.1
AT4G30180	AT4G30180	AP1-specific	8.57	5.045	0.54	1.63	0.64	0.925
AT4G32480	AT4G32480	AP1-specific	71.225	88.825	27.975	41.235	32.84	24.735
AT4G33666	AT4G33666	AP1-specific	14.945	10.02	2.85	3.72	4.285	2.855
AT4G35180	LHT7	AP1-specific	1.88	1.615	0.685	0.625	0.555	0.765
AT4G36910	LEJ2	AP1-specific	46.38	35.265	23.1	29.255	14.795	16.07
AT4G37140	MES20	AP1-specific	10.355	16.795	3.215	10.485	4.595	5.425
AT4G37150	MES9	AP1-specific	8.96	6.705	2.35	2.9	2.035	2.15
AT4G38840	SAUR14	AP1-specific	2.07	2.77	0.695	1.17	1.01	0.81
AT5G01610	AT5G01610	AP1-specific	2.465	4.325	0.78	1.895	1.045	1.125
AT5G01800	AT5G01800	AP1-specific	98.445	75.12	56.865	64.365	36.145	37.035
AT5G03840	TFL1	AP1-specific	16.85	12.435	5.165	6.485	3.565	5.965
AT5G04750	AT5G04750	AP1-specific	158.94	185.145	69.405	129.885	63.3	72.715
AT5G06510	NF-YA10	AP1-specific	18.605	23.13	9.58	11.95	8.59	11.42
AT5G06610	AT5G06610	AP1-specific	9.575	6.89	2.54	2.48	3.845	2.87
AT5G06650	GIS2	AP1-specific	3.525	3.475	0.88	1.475	0.905	0.995
AT5G10300	MES5	AP1-specific	39.715	38.3	18.4	21.395	12.58	13.81
AT5G11600	AT5G11600	AP1-specific	10.225	8.595	1.55	4.275	2.58	5.765
AT5G11970	AT5G11970	AP1-specific	51.815	52.105	12.48	21.91	15.41	14.94
AT5G12940	AT5G12940	AP1-specific	10.48	9.225	5.03	3.14	3.735	2.825
AT5G17860	CAX7	AP1-specific	17.155	12.23	4.64	3.515	3.685	4.025
AT5G18290	SIP1B	AP1-specific	4.585	4.79	2.385	1.86	1.855	2.43
AT5G19860	AT5G19860	AP1-specific	107.87	103.33	58.065	76.425	29.155	40.095
AT5G20630	GLP3B	AP1-specific	113.32	132.335	31	29.15	51.375	43.93
AT5G22460	AT5G22460	AP1-specific	14.805	11.83	1.97	4.755	3.37	5.2
AT5G23280	AT5G23280	AP1-specific	29.99	36.025	11.335	26.56	9	15.715
AT5G25240	AT5G25240	AP1-specific	6.255	7.93	1.87	4.21	2.755	2.525
AT5G42890	SCP2	AP1-specific	170.525	105.945	53.65	88.505	36.84	47.265
AT5G43270	SPL2	AP1-specific	28.35	30.52	8.3	13.52	8.685	11.795
AT5G44410	AT5G44410	AP1-specific	3.645	2.89	1.37	1.305	1.17	1.62
AT5G44572	AT5G44572	AP1-specific	14.95	11.595	2.26	1.46	1.4	1.3
AT5G44680	AT5G44680	AP1-specific	17.335	16.59	3.33	6.855	4.325	3.695
AT5G49120	AT5G49120	AP1-specific	32.7	30.295	11.7	14.56	9.47	10.78
AT5G49280	AT5G49280	AP1-specific	77.58	68.75	46.42	31.59	31.88	20.555
AT5G49480	CP1	AP1-specific	43.51	22.845	12.54	15.175	15.58	9.78
AT5G50130	AT5G50130	AP1-specific	4.125	3.46	0.69	2.03	1.235	1.67
AT5G51260	AT5G51260	AP1-specific	5.03	4.765	3.155	2.17	1.875	2.945
AT5G52900	MAKR6	AP1-specific	4.495	5.155	0.87	3.105	1.485	2.42
AT5G54160	OMT1	AP1-specific	184.795	167.605	68.195	96.09	62.18	64.53
AT5G55560	AT5G55560	AP1-specific	10.495	9.085	1.62	1.7	2.445	3.275
AT5G56210	WIP2	AP1-specific	9.645	12.075	8.135	9.585	4.78	5.205
AT5G57910	AT5G57910	AP1-specific	13.25	17.215	9.105	12.125	5.17	7.175
AT5G58650	PSY1	AP1-specific	59.625	46.15	8.27	22.825	14.365	18.575
AT5G59140	AT5G59140	AP1-specific	59.63	49.19	36.075	41.005	21.55	21.185
AT5G62360	AT5G62360	AP1-specific	8.415	7.895	2.455	4.745	1.44	2.93
AT5G62430	CDF1	AP1-specific	3.46	5.185	1.23	1.34	0.92	2.045
AT5G64350	FKP12	AP1-specific	607.825	563.865	491.605	346.945	276.39	253.965
AT5G65495	AT5G65495	AP1-specific	28.155	38.96	13.26	22.805	11.98	12.495
AT5G65730	XTH6	AP1-specific	294.13	321.285	134.455	222.71	128.32	131.63
AT5G66700	HB53	AP1-specific	74.64	78.53	19.215	19.42	12.185	18.125
AT5G67390	AT5G67390	AP1-specific	6.36	3.74	1.23	1.32	1.03	1.465
AT1G01320	AT1G01320	AG-specific	11.13	21.05	21.98	18.865	46.75	43.08
AT1G01900	SBTI1.1	AG-specific	1.635	1.805	2.63	1.74	7.72	7.03
AT1G03720	AT1G03720	AG-specific	0.475	1.125	0.595	0.705	1.425	2.615
AT1G04420	AT1G04420	AG-specific	14.01	14.445	14.155	16.995	30.65	28.955
AT1G04990	AT1G04990	AG-specific	14.655	16.325	13.61	11.33	27.31	23.055
AT1G05490	chr31	AG-specific	0.505	1.1	1.005	1.795	2.25	4.655
AT1G06360	AT1G06360	AG-specific	14.575	26.08	22.495	29.37	29.82	57.45
AT1G07180	NDA1	AG-specific	0.895	0.44	0.575	0.375	6.305	6.55
AT1G08920	ESL1	AG-specific	0.49	1.29	0.705	0.81	1.6	1.69
AT1G10560	PUB18	AG-specific	0.96	0.665	0.705	0.41	1.605	1.555
AT1G12380	AT1G12380	AG-specific	7.585	6.585	6.295	8.815	12.685	14.89
AT1G12980	ESR1	AG-specific	2.555	1.03	2.5	0.88	8.245	2.255
AT1G14730	AT1G14730	AG-specific	0.65	0.585	0.99	0.3	1.91	1.315
AT1G15000	scpl50	AG-specific	11.225	9.96	21.22	15.465	27.28	27.68
AT1G15125	AT1G15125	AG-specific	1.94	4.09	3.475	2.685	7.155	6.265
AT1G15290	AT1G15290	AG-specific	5.695	9.61	6.625	7.4	20.155	19.55
AT1G15500	ATNTT2	AG-specific	39.39	45.46	64.925	61.45	97.14	91.245
AT1G15520	PDR12	AG-specific	0.775	0.85	0.92	0.61	1.78	1.465
AT1G18485	AT1G18485	AG-specific	1.5	1.995	1.795	1.51	3.235	4.035
AT1G19450	AT1G19450	AG-specific	6.59	8.08	4.805	5.5	10.46	11.145
AT1G19670	CORI1	AG-specific	32.95	63.775	54.095	35.675	128.09	161.925
AT1G20020	LFNR2	AG-specific	80.94	75.615	43.06	52.64	125.53	128.255
AT1G20850	XCP2	AG-specific	2.975	4.15	4.57	2.935	8.05	7.77
AT1G24070	CSLA10	AG-specific	8	10.2	9.7	7.78	43.715	41.675
AT1G25440	BBX15	AG-specific	15.125	27.985	17.265	20.22	53.31	59.59
AT1G26770	EXPA10	AG-specific	26.075	16.4	27.135	20.515	66.215	56.74
AT1G28390	AT1G28390	AG-specific	2.37	2.655	2.635	4.51	7.5	7.495
AT1G29900	VEN3	AG-specific	18.22	18.64	32.375	28.98	45.89	43.945
AT1G29910	LHCB1.2	AG-specific	315.855	334.48	601.07	330.335	1394.92	1509.47
AT1G29920	LHCB1.1	AG-specific	111.685	148.125	204.495	94.825	543.46	553.615
AT1G33240	GTL1	AG-specific	4.3	5.935	4.51	3.685	11.615	9.245
AT1G44350	ILL6	AG-specific	5.935	4.4	4.28	2.24	10.555	12.43
AT1G51680	AT4CL1	AG-specific	10.335	6.735	6.105	5.12	18.505	20.395
AT1G52342	AT1G52342	AG-specific	3.595	5.045	4.14	2.92	8.505	7.34
AT1G53230	TCP3	AG-specific	2.43	4.015	3.66	2.77	10.495	8.595
AT1G55370	NDF5	AG-specific	3.59	5.005	1.8	3.215	8.235	8.045
AT1G56190	AT1G56190	AG-specific	34.705	38.37	42.005	33.005	69.755	68.915
AT1G60390	PG1	AG-specific	4.18	3.49	3.275	3.285	12.15	12.275
AT1G62305	AT1G62305	AG-specific	1.25	1.315	1.085	0.985	2.455	2.005
AT1G62870	AT1G62870	AG-specific	2.725	3.985	2.255	3.12	6.065	7.58
AT1G62990	KNAT7	AG-specific	0.34	0.625	0.225	0.335	0.745	1.21
AT1G64670	CED1	AG-specific	17.04	17.29	32.1	22.98	42.075	40.42
AT1G64680	AT1G64680	AG-specific	10.1	20.385	18.905	12.925	54.34	46.805
AT1G66950	PDR11	AG-specific	0.015	0.05	0.025	0.09	0.105	0.59
AT1G67770	TEL2	AG-specific	4.385	2.62	8.22	3.95	15.925	7.165
AT1G68510	LBD42	AG-specific	0.85	0.445	0.925	0.245	5.09	1.37
AT1G69523	AT1G69523	AG-specific	0.745	0.665	0.66	0.525	2.29	1.595
AT1G69530	EXPA1	AG-specific	12.06	19.835	7.96	10.045	24.435	30.2
AT1G70550	AT1G70550	AG-specific	3.685	4.56	6.095	3.725	9.09	9.89
AT1G70560	WEI8	AG-specific	13.96	15.315	11.15	11.255	31.535	29.27
AT1G70820	AT1G70820	AG-specific	2.445	2.52	1.33	1.39	16.12	12.745
AT1G72440	SWA2	AG-specific	11.305	14.44	13.69	14.08	35.655	29.285
AT1G72940	AT1G72940	AG-specific	7.91	6.225	4.24	4.98	13.1	10.135
AT1G73110	AT1G73110	AG-specific	4.12	3.745	3.225	2.78	9.685	6.585
AT1G73600	AT1G73600	AG-specific	4.225	4.09	2.85	2.045	8.49	11.77
AT1G75200	AT1G75200	AG-specific	7.33	8.535	13.94	14.18	23	23.8
AT1G75500	WAT1	AG-specific	36.17	36.715	42.82	28.22	81.545	94.045
AT1G76640	CML39	AG-specific	0.54	0.4	0.685	0.645	3.27	2.63
AT1G78230	AT1G78230	AG-specific	0.845	1.515	1.38	1.01	3.975	3.56
AT1G78580	TPS1	AG-specific	7.53	8.745	8.525	14.22	15.43	18.645
AT1G79110	BRG2	AG-specific	66.675	45.57	49.175	35.97	107	86.595
AT1G79470	AT1G79470	AG-specific	7.345	6.41	10.665	9.28	18.96	16.79
AT1G80120	AT1G80120	AG-specific	26.575	31.83	18.785	16.615	69.69	46.99
AT1G80280	AT1G80280	AG-specific	35.185	34.735	32.285	50.105	65.74	69.715
AT2G03450	PAP9	AG-specific	0.635	1.3	1.135	1.54	2.31	2.735
AT2G03720	MRH6	AG-specific	0	0	0	0	0.075	0.31
AT2G04039	AT2G04039	AG-specific	20.42	12.12	11.795	11.01	25.34	32.225
AT2G16500	SPE1	AG-specific	15.775	19.825	28.845	22.285	71.72	67.66
AT2G16660	AT2G16660	AG-specific	12.865	17.2	21.215	16.72	56.065	61.015
AT2G19110	HMA4	AG-specific	6.965	8.625	10.495	12.065	17.855	18.035
AT2G20362	AT2G20362	AG-specific	0.915	1.325	1.275	0.77	3.275	2.56
AT2G21370	XK1	AG-specific	3.97	3.55	7.03	5.82	15.185	12.45
AT2G22330	CYP79B3	AG-specific	1.94	1.81	1.015	1.68	10.505	15.15
AT2G26120	AT2G26120	AG-specific	0	0	0	0	0.105	0.375
AT2G26700	PID2	AG-specific	2.955	2.8	3.88	4.39	6.355	6.155
AT2G27660	AT2G27660	AG-specific	0.15	0.34	0.24	0.235	1.215	0.825
AT2G32540	CSLB04	AG-specific	1.43	2.26	1.015	1.41	3.055	3.64
AT2G32680	RLP23	AG-specific	0.445	0.34	0.54	0.29	1.545	1.555
AT2G34920	EDA18	AG-specific	1.575	2.04	2.435	3.945	4.51	4.8
AT2G36790	UGT73C6	AG-specific	0.56	0.265	0.59	0.365	2.025	1.445
AT2G37450	UMAMIT13	AG-specific	4.235	3.92	7.095	5.515	9.735	10.56
AT2G38170	RCI4	AG-specific	28.985	39.205	27.975	25.085	56.93	51.23
AT2G38230	PDX1.1	AG-specific	37.37	43.03	44.06	45.55	88.355	91.75
AT2G39700	EXPA4	AG-specific	48.49	37.66	50.275	38.42	97.645	103.525
AT2G41080	AT2G41080	AG-specific	3.465	3.595	5.275	5.015	7.3	7.25
AT2G42980	AT2G42980	AG-specific	0.34	0.395	0.355	0.545	0.885	1.145
AT2G44930	AT2G44930	AG-specific	0.115	0.065	0.19	0.075	0.76	0.445
AT2G46410	CPC	AG-specific	4.895	3.14	2.53	1.93	8.725	5
AT2G47370	AT2G47370	AG-specific	5.33	3.53	6.56	4.095	10.84	10.225
AT2G47450	CPSRP43	AG-specific	87.605	93.865	93.05	88.245	210.065	220.79
AT3G05640	AT3G05640	AG-specific	3.465	3.16	5.9	2.95	13.965	9.185
AT3G08990	AT3G08990	AG-specific	9.41	6.815	6.41	6.115	17.065	13.76
AT3G12120	FAD2	AG-specific	242.87	220.525	430.72	261.315	557.445	484.04
AT3G12730	AT3G12730	AG-specific	2.175	2.56	1.86	1.33	4.085	4.24
AT3G12920	BRG3	AG-specific	16.82	15.695	10.975	9.47	22.745	19.99
AT3G14690	CYP72A15	AG-specific	11.775	14.165	15.32	11.47	26.49	26.315
AT3G18710	PUB29	AG-specific	6.2	5.93	4.365	3.21	11.29	9.4
AT3G19184	AT3G19184	AG-specific	12.99	7.695	21.955	12.055	28.18	17.685
AT3G21760	HYR1	AG-specific	12.825	12.705	6.45	7.795	17.095	18.995
AT3G23080	AT3G23080	AG-specific	1.83	4.97	3.5	2.775	10.08	8.37
AT3G29030	EXPA5	AG-specific	9.44	11.06	13.12	7.955	29.43	23.845
AT3G54890	LHCA1	AG-specific	481.605	627.57	647.14	485.005	1032.96	1182.56
AT3G55110	ABCG18	AG-specific	17.025	25.555	22.485	18.11	39.05	40.49
AT3G57150	NAP57	AG-specific	91.695	89.8	142.04	110.435	298.415	240.42
AT3G58000	AT3G58000	AG-specific	0.59	0.21	0.305	0.135	0.745	2.575
AT3G58780	SHP1	AG-specific	0.37	0.64	0.435	0.48	1.03	4.17
AT3G60750	TKL1	AG-specific	164.92	205.295	241.39	173.655	361.885	351.16
AT4G01440	UMAMIT31	AG-specific	1.14	0.975	1.915	0.825	3.78	3.85
AT4G02130	LGT10	AG-specific	5.765	7.27	11.075	8.09	22.165	23.765
AT4G03400	GH3-10	AG-specific	7.2	13.09	8.68	8.12	16.965	25.63
AT4G09160	AT4G09160	AG-specific	12.18	16.905	17.845	12.53	31.395	26.61
AT4G11140	CRF1	AG-specific	1.91	2.81	2.15	2.925	4.69	5.805
AT4G12910	scpl20	AG-specific	0.85	0.99	1.605	0.645	2.83	3.675
AT4G13710	AT4G13710	AG-specific	3.23	4.32	4.915	4.785	13.69	9.32
AT4G13840	CER26	AG-specific	4.04	5.335	7.345	5.315	10.76	14.275
AT4G13940	SAHH1	AG-specific	406.255	337.935	646.95	593.97	927.475	814.735
AT4G14440	HCD1	AG-specific	30.865	46.435	29.96	26.88	84.895	89.055
AT4G14690	ELIP2	AG-specific	41.135	23.14	28.84	20.17	108.605	68.745
AT4G16860	RPP4	AG-specific	1.865	2.77	1.59	1.435	5.005	4.4
AT4G17090	CT-BMY	AG-specific	61.975	79.75	51.875	52.115	139.125	134.955
AT4G18820	AT4G18820	AG-specific	12.74	18.635	18.525	22.455	36.33	39.025
AT4G19530	AT4G19530	AG-specific	0.505	0.48	0.53	0.375	2.03	1.415
AT4G19960	KUP9	AG-specific	1.52	2.425	2.345	1.595	4.45	3.88
AT4G24350	AT4G24350	AG-specific	6.885	5.725	4.81	3.965	12.875	10.59
AT4G24770	RBP31	AG-specific	171.935	175.005	179.335	169.515	365.365	344.245
AT4G25620	AT4G25620	AG-specific	3.695	5.595	4.72	3.52	10.495	10.4
AT4G25630	FIB2	AG-specific	72.09	37.79	68.805	75.07	170.93	104.405
AT4G27970	SLAH2	AG-specific	0.255	0.265	0.265	0.22	0.855	0.815
AT4G28080	AT4G28080	AG-specific	7.86	13.29	14.81	12.29	37.53	35.94
AT4G28190	ULT1	AG-specific	34.305	22.325	52.735	34.945	104.785	58.965
AT4G28630	ATM1	AG-specific	3.28	4.38	5.155	3.585	7.04	8.635
AT4G31500	SUR2	AG-specific	36.385	30.82	19.065	22.875	51.425	60.27
AT4G31620	AT4G31620	AG-specific	10.275	7.66	16.515	8.435	20.755	15.605
AT4G32880	HB-8	AG-specific	4.055	5.23	6.7	5.46	11.295	11.935
AT4G34610	BLH6	AG-specific	0.795	1.135	0.71	0.815	4.335	3.15
AT4G34740	DOV1	AG-specific	6.16	9.235	8.42	7.665	18.33	18.55
AT4G37560	AT4G37560	AG-specific	6.33	7.19	3.515	5.215	9.49	11.385
AT4G39420	AT4G39420	AG-specific	0.305	0.385	0.455	0.49	0.895	1.16
AT4G39950	CYP79B2	AG-specific	4.895	3.88	4.13	3.52	12.775	10.67
AT5G01015	AT5G01015	AG-specific	14.985	17.285	18.28	13.19	44.975	36.925
AT5G01590	TIC56	AG-specific	30.565	29.71	41.615	34.025	69.805	73.72
AT5G02540	AT5G02540	AG-specific	9.53	3.16	5.105	2.935	18.59	6.065
AT5G02940	AT5G02940	AG-specific	8.41	16.02	12.775	12.53	38.755	40.11
AT5G04140	GLUS	AG-specific	7.95	12.455	12.385	9.57	68.265	64.47
AT5G05470	EIF2-A2	AG-specific	16.145	16.225	19.37	20.42	40.185	41.605
AT5G06710	HAT14	AG-specific	1.25	0.87	0.94	1.13	2.88	3.695
AT5G10880	AT5G10880	AG-specific	0	0	0	0	0.035	0.165
AT5G11420	AT5G11420	AG-specific	3.11	4.195	3.39	2.115	7.995	10.135
AT5G11710	AT5G11710	AG-specific	54.72	49.12	93.595	68.695	238.635	141.5
AT5G12470	AT5G12470	AG-specific	18.28	19.98	29.46	24.92	44.09	45.525
AT5G13770	AT5G13770	AG-specific	5.5	7.28	4.595	6.41	14.425	14.3
AT5G14940	AT5G14940	AG-specific	0.145	0.315	0.185	0.2	0.605	0.915
AT5G15300	AT5G15300	AG-specific	0.73	0.795	1.31	0.625	1.725	1.555
AT5G15420	AT5G15420	AG-specific	0	0	0	0	1.03	0.565
AT5G19170	AT5G19170	AG-specific	1.105	0.745	1.44	0.9	3.575	2.89
AT5G19300	AT5G19300	AG-specific	9.59	8.945	12.09	13.265	22.565	19.275
AT5G20690	PRK6	AG-specific	0	0	0	0	0.145	0.05
AT5G20700	AT5G20700	AG-specific	64.925	76.665	81.12	56.585	140.975	175.475
AT5G20710	BGAL7	AG-specific	0.305	0.835	0.48	0.46	1.035	1.745
AT5G21430	NdhU	AG-specific	16.645	17.64	10.07	14.11	26.865	30.535
AT5G22860	AT5G22860	AG-specific	0.4	0.225	0.445	0.21	2.875	1.735
AT5G25490	AT5G25490	AG-specific	2.35	1.27	1.775	1.705	6.91	10.345
AT5G35770	SAP	AG-specific	4.895	2.805	7.51	4.505	22.275	11.1
AT5G41140	AT5G41140	AG-specific	3.75	5.44	6.285	6.835	11.44	11.975
AT5G43870	AT5G43870	AG-specific	4.855	6.565	8.85	6.2	12.09	14.585
AT5G52030	AT5G52030	AG-specific	5.255	7.36	7.905	6.43	13.01	13.1
AT5G53010	AT5G53010	AG-specific	0.885	0.96	0.88	1.255	2.165	2.09
AT5G54130	AT5G54130	AG-specific	3.915	3.545	4.51	3.84	8.065	8.7
AT5G54770	TZ	AG-specific	428.52	420.48	228.84	249.23	620.935	580.665
AT5G55050	AT5G55050	AG-specific	0.61	0.735	0.785	0.44	2.665	2.41
AT5G61270	PIF7	AG-specific	0.35	0.48	0.545	0.44	1.675	2.615
AT5G61420	PMG1	AG-specific	2.74	3.395	4.625	3.775	10.095	12.86
AT5G61480	TDR	AG-specific	14.595	14.69	14.07	12.755	30.27	39.675
AT5G62940	HCA2	AG-specific	2.17	2.925	3.93	2.85	5.26	5.91
AT5G64330	RPT3	AG-specific	4.115	4.55	6.28	4.055	12.825	12.06
AT5G65380	AT5G65380	AG-specific	5.755	11.19	10.865	7.005	12.58	15.895
AT5G66640	DAR3	AG-specific	0.2	0.255	0.215	0.25	1.09	0.54
AT1G01240	AT1G01240	AP1_AP3	14.09	14.28	8.93	15.75	3.13	6.59
AT1G01360	RCAR1	AP1_AP3	85.265	108.775	73.08	89.545	16.245	27.565
AT1G01725	AT1G01725	AP1_AP3	72.05	72.64	48.875	49.51	13.505	13.945
AT1G02610	AT1G02610	AP1_AP3	8.245	6.16	3.065	5.52	0.07	0.75
AT1G05575	AT1G05575	AP1_AP3	3.46	2.36	1.905	2.285	0.13	0.07
AT1G08180	AT1G08180	AP1_AP3	15.215	11.32	5.285	11.44	1.72	3.365
AT1G08890	AT1G08890	AP1_AP3	0.685	0.825	0.735	1.51	0.135	0.285
AT1G10140	AT1G10140	AP1_AP3	8.685	7.525	2.1	5.14	0.615	0.525
AT1G11210	AT1G11210	AP1_AP3	24.985	21.06	25.68	21.075	9.555	8.555
AT1G13600	bZIP58	AP1_AP3	28.01	26.325	14.845	19.48	3.11	4.93
AT1G13700	PGL1	AP1_AP3	27.325	21.01	35.785	33.2	3.665	7.665
AT1G13930	AT1G13930	AP1_AP3	1307.35	750.125	330.435	536.46	127.23	162.46
AT1G15330	AT1G15330	AP1_AP3	6.965	7.605	8.915	22.045	0.08	1.325
AT1G15670	KMD2	AP1_AP3	95.32	78.98	81.25	88.04	20.26	29.605
AT1G16840	AT1G16840	AP1_AP3	61.81	51.125	50.27	49.99	24.07	22.485
AT1G18290	AT1G18290	AP1_AP3	0.725	0.85	0.38	0.535	0.035	0.2
AT1G21000	AT1G21000	AP1_AP3	48.71	52.66	20.915	35.185	6.81	9.64
AT1G21410	SKP2A	AP1_AP3	48.71	47.51	31.73	46.185	15.225	19.25
AT1G23390	AT1G23390	AP1_AP3	62.37	78.62	103.045	71.345	23.71	34.72
AT1G24130	AT1G24130	AP1_AP3	0.665	1.12	0.255	0.35	0.025	0
AT1G24260	SEP3	AP1_AP3	146.69	171.49	133.16	269.005	64.855	68.475
AT1G25230	AT1G25230	AP1_AP3	11.62	9.865	5.33	5.095	1.53	2.42
AT1G25560	TEM1	AP1_AP3	88.945	69.165	133.6	167.395	39.4	24.78
AT1G27290	AT1G27290	AP1_AP3	58.025	84.35	59.99	50.16	18.145	18.765
AT1G28330	DYL1	AP1_AP3	2206.41	3224.39	1401.62	2511.24	187.065	357.035
AT1G30040	GA2OX2	AP1_AP3	51.345	43.725	38.28	32.615	12.54	14.755
AT1G30260	AT1G30260	AP1_AP3	9.12	4.555	1.535	4.84	0.485	1.305
AT1G30950	UFO	AP1_AP3	48.695	22.91	131.185	93.795	2.065	0.53
AT1G32700	AT1G32700	AP1_AP3	86.705	110.115	24.04	77.68	5.38	8.135
AT1G33590	AT1G33590	AP1_AP3	130.14	221.86	149.73	150.065	32.68	33.635
AT1G44760	AT1G44760	AP1_AP3	656.97	670.145	494.055	791.48	206.925	274.53
AT1G50400	AT1G50400	AP1_AP3	3.125	0.61	3.42	5.65	1.39	0.255
AT1G52330	AT1G52330	AP1_AP3	1.42	0.615	1.445	2.005	0.4	0.17
AT1G53180	AT1G53180	AP1_AP3	3.125	2.08	4.225	5.75	0.99	0.89
AT1G56260	TEN1	AP1_AP3	7.105	3.885	3.31	4.7	1.43	1.625
AT1G64380	AT1G64380	AP1_AP3	5.4	10.355	11.245	11.85	0.765	1.5
AT1G68840	TEM2	AP1_AP3	5.12	3.26	5.335	5.315	0.9	0.675
AT1G69120	AP1	AP1_AP3	466.1	657.675	637.05	483.77	212.575	184.52
AT1G70420	AT1G70420	AP1_AP3	11.7	8.135	4.275	12.9	1.845	2.83
AT1G73030	VPS46.2	AP1_AP3	214.68	162.03	145.435	208.135	69.375	78.24
AT1G75540	STH2	AP1_AP3	23.995	23.685	22.7	22.435	9.48	8.71
AT1G77870	MUB5	AP1_AP3	7.815	3.575	1.045	1.285	0.305	0.17
AT1G78440	GA2OX1	AP1_AP3	3.805	4.28	4.565	3.065	0.345	0.28
AT1G78870	UBC35	AP1_AP3	54.615	47.755	31.925	56.285	14.085	17.365
AT2G02100	PDF2.2	AP1_AP3	14948.5	8181.81	4591.91	10642.9	2163.01	2333.47
AT2G15960	AT2G15960	AP1_AP3	163.675	111.855	22.175	47.12	9.55	20.33
AT2G17880	DJC24	AP1_AP3	37.36	30.95	60.18	50.48	9.535	9.285
AT2G18550	HB21	AP1_AP3	238.785	197.85	114.355	164.9	20.8	39.245
AT2G19810	TZF2	AP1_AP3	107.07	95.905	85.69	119.74	23.075	38.2
AT2G22460	AT2G22460	AP1_AP3	3.255	2.86	1.06	2.77	0.22	0.635
AT2G22880	AT2G22880	AP1_AP3	24.19	11.22	9.485	12.24	2.46	2.7
AT2G25900	ATTZF1	AP1_AP3	236.265	260.035	391.565	416.775	59.695	99.15
AT2G27402	AT2G27402	AP1_AP3	1.05	0.815	0.08	0.205	0	0
AT2G27920	SCPL51	AP1_AP3	12.665	9.515	13.45	14.115	3.17	4.425
AT2G28400	AT2G28400	AP1_AP3	51.64	52.915	27.025	42.71	12.91	13.18
AT2G28610	WOX3	AP1_AP3	15.355	24.36	15.01	16.2	2.975	8.005
AT2G28660	AT2G28660	AP1_AP3	14.265	12.725	3.735	7.305	1.75	2.07
AT2G31200	ATADF6	AP1_AP3	44.44	29.255	12.58	35.225	6.13	6.15
AT2G32960	PFA-DSP2	AP1_AP3	6.44	5.02	5.035	6.255	2.475	1.95
AT2G36130	AT2G36130	AP1_AP3	59.825	42.33	61.705	53.385	5.275	4.88
AT2G37120	AT2G37120	AP1_AP3	97.685	61.85	43.825	69.005	18.56	16.41
AT2G40010	AT2G40010	AP1_AP3	3.47	2.335	4.365	5.24	0	0
AT2G41230	ORS1	AP1_AP3	25.2	16.515	16.465	13.295	6.11	2.43
AT2G41430	LSR1	AP1_AP3	2217.58	2656.72	2241.09	2269.95	963.07	1007.77
AT2G41440	AT2G41440	AP1_AP3	16.535	22.67	20.345	17.81	0	0
AT2G45170	ATG8E	AP1_AP3	106.54	85.88	16.885	78.28	5.3	7.605
AT2G45650	RSB1	AP1_AP3	43.375	35.405	23.085	27.82	9.06	7.995
AT2G46670	AT2G46670	AP1_AP3	3.065	4.245	1.79	2.435	0.495	0.41
AT2G46680	HB-7	AP1_AP3	199.195	210.02	43.86	106.38	15.64	28.87
AT3G02040	SRG3	AP1_AP3	215.625	160.86	125.46	147.15	50.865	44.115
AT3G02120	AT3G02120	AP1_AP3	88.08	69.205	48.135	57.355	22.365	25.94
AT3G02310	SEP2	AP1_AP3	210.935	289.905	274.395	312.64	76.815	115.38
AT3G02480	AT3G02480	AP1_AP3	130.815	122.125	14.275	52.27	2.33	5.02
AT3G03170	AT3G03170	AP1_AP3	57.25	24.69	41.11	69.09	11.055	9.975
AT3G05980	AT3G05980	AP1_AP3	7.04	8.05	3.33	5.13	0.485	0.92
AT3G07760	AT3G07760	AP1_AP3	71.985	56.885	57.25	70.68	24.175	28.435
AT3G09390	MT2A	AP1_AP3	11173.4	11070.7	2377.91	4220.97	821.005	1562.41
AT3G12610	DRT100	AP1_AP3	62.67	71.29	36.495	44.35	14.375	21.335
AT3G12830	SAUR72	AP1_AP3	11.565	8.6	13.145	19.815	5.185	3.69
AT3G14060	AT3G14060	AP1_AP3	91.195	62.79	41.06	41.86	6.23	9.255
AT3G14190	CMR1	AP1_AP3	83.77	59.62	54.415	78.915	23.025	26.795
AT3G14230	RAP2.2	AP1_AP3	194.94	248.445	149.695	328.52	51.62	99.36
AT3G15440	AT3G15440	AP1_AP3	1.635	0.95	0.48	1.585	0.075	0
AT3G15450	AT3G15450	AP1_AP3	1469.29	1445.46	1030.3	2449.59	99.11	175.655
AT3G15630	AT3G15630	AP1_AP3	119.25	60.93	40.53	131.13	7.115	14.46
AT3G24420	AT3G24420	AP1_AP3	54.035	140.41	116.075	155.36	16.165	18.505
AT3G26510	AT3G26510	AP1_AP3	101.06	113.71	69.915	61.52	27.63	20.56
AT3G27025	AT3G27025	AP1_AP3	24.02	33.98	43.665	98.785	5.515	10.365
AT3G27460	SGF29a	AP1_AP3	8.94	12.165	8.57	10.98	3.61	5.465
AT3G27660	OLEO4	AP1_AP3	7	9	7.64	8.985	1.045	1.58
AT3G49790	AT3G49790	AP1_AP3	4.63	4.66	3.08	3.45	1.105	1.15
AT3G52060	GnTL	AP1_AP3	55.22	59.86	64.115	55.115	19.24	25.375
AT3G52105	AT3G52105	AP1_AP3	71.355	58.785	21.055	40.265	7.45	11.125
AT3G52480	AT3G52480	AP1_AP3	14.86	21.75	14	14.845	2.59	2.575
AT3G56710	SIB1	AP1_AP3	69.645	40.1	23.045	30.365	10.415	6.845
AT3G56880	AT3G56880	AP1_AP3	834	654.355	774.135	667.61	377.66	273.925
AT3G58680	MBF1B	AP1_AP3	562.61	500.02	393.205	494.89	168.505	200.27
AT3G60530	GATA4	AP1_AP3	167.855	86.105	184.165	160.44	51.245	37.98
AT3G61160	AT3G61160	AP1_AP3	2.245	2.355	2.325	1.865	1.085	0.505
AT3G61250	MYB17	AP1_AP3	128.985	85.615	108.835	156.14	43.55	39.685
AT3G61260	AT3G61260	AP1_AP3	182.225	209.125	189.74	205.255	73.1	86.205
AT3G62090	PIL2	AP1_AP3	5.55	9.275	7.425	10.585	2.355	3.705
AT3G62280	AT3G62280	AP1_AP3	0.585	0.755	0.725	0.2	0.055	0.09
AT4G01060	ETC3	AP1_AP3	31.75	22.64	13.8	36.48	4.895	9.39
AT4G01580	AT4G01580	AP1_AP3	68.75	64.47	53.625	80.35	17.845	25.58
AT4G04630	AT4G04630	AP1_AP3	66.475	43.57	24.725	67.65	12.215	19.215
AT4G11360	RHA1B	AP1_AP3	85.645	50.3	24.835	40.345	4.555	7.025
AT4G14590	emb2739	AP1_AP3	2.475	0.81	0.86	2.2	0.215	0.365
AT4G14600	AT4G14600	AP1_AP3	27.465	23.5	18.045	19.78	5.77	4.67
AT4G14730	LFG1	AP1_AP3	24.455	23.335	41.915	27.855	10.335	10.93
AT4G15260	AT4G15260	AP1_AP3	32.155	43.595	29.75	31.255	0.71	0.755
AT4G16500	CYS4	AP1_AP3	297.5	365.885	167.385	382.68	68.88	83.515
AT4G16520	ATG8F	AP1_AP3	272.37	332.865	112.485	215.91	54.525	80.295
AT4G16680	AT4G16680	AP1_AP3	2.84	8.83	6.52	6.875	1.01	1.145
AT4G17085	AT4G17085	AP1_AP3	72.715	19.45	21.27	47.435	8.675	7.65
AT4G17460	JAB	AP1_AP3	26.965	22.895	10.89	19.07	5.235	4.175
AT4G19160	AT4G19160	AP1_AP3	75.375	79.02	70.285	88.335	31.695	34.135
AT4G21980	ATG8A	AP1_AP3	104.095	75.925	23.97	70.355	9.51	15.34
AT4G23760	AT4G23760	AP1_AP3	17.615	8.6	8.115	12.855	3.595	3.36
AT4G24210	SLY1	AP1_AP3	83.765	58.35	51.025	71.485	21.995	23.63
AT4G24230	ACBP3	AP1_AP3	26.24	29.03	19.795	24.86	8.625	10.09
AT4G24370	AT4G24370	AP1_AP3	13.145	12.235	11.71	12.84	5.025	3.63
AT4G25100	FSD1	AP1_AP3	21.24	6.83	11.205	12.975	2.03	1.71
AT4G27260	WES1	AP1_AP3	144.295	221.705	280.55	350.715	23.9	42.08
AT4G27450	AT4G27450	AP1_AP3	200.35	210.53	195.545	385.505	71.63	96.925
AT4G27900	AT4G27900	AP1_AP3	118.535	120.505	129.81	182.645	33.175	56.485
AT4G28240	AT4G28240	AP1_AP3	145.865	86.605	52.885	125.425	6.93	13.41
AT4G28703	AT4G28703	AP1_AP3	37.07	38.565	17.325	28.815	5.35	10.49
AT4G28770	AT4G28770	AP1_AP3	25.525	17.285	9.855	16.62	4.67	4.83
AT4G29160	SNF7.1	AP1_AP3	133.57	115.19	89.235	128.245	41.695	53.42
AT4G29190	TZF3	AP1_AP3	139.645	164.765	101.675	144.34	28.69	55.64
AT4G29850	AT4G29850	AP1_AP3	19.495	11.275	7.77	9.48	3.24	3.465
AT4G30270	XTH24	AP1_AP3	82.14	80.09	37.995	69.03	13.595	13.63
AT4G30370	IDF1	AP1_AP3	6.81	4.155	4.995	6.37	1.445	1.935
AT4G31550	WRKY11	AP1_AP3	85.08	51.97	56.605	72.935	27.895	24.54
AT4G32940	GAMMAVPE	AP1_AP3	143.98	171.835	88.68	112.49	31.395	52.775
AT4G33560	AT4G33560	AP1_AP3	56.85	48.885	112.32	96.485	27.09	21.29
AT4G34770	SAUR1	AP1_AP3	0.955	0.165	0.315	0.055	0	0
AT4G35470	PIRL4	AP1_AP3	16.045	14.52	13.56	18.17	6.17	7.05
AT4G36740	HB40	AP1_AP3	79.135	94.46	77.17	160.24	4.53	13.93
AT4G36850	AT4G36850	AP1_AP3	68.915	42.82	20.73	31.295	7.285	7.025
AT4G37390	YDK1	AP1_AP3	9.77	20.89	48.255	64.79	3.5	8.845
AT4G37470	KAI2	AP1_AP3	79.72	56.915	49.865	72.095	11.81	19.03
AT4G39480	CYP96A9	AP1_AP3	28.94	30.695	19.17	23.755	6.195	6.93
AT4G40030	H3.3	AP1_AP3	949.49	699.09	457.33	848.2	159.98	214.42
AT5G01200	AT5G01200	AP1_AP3	74.77	49.725	40.205	36.73	12.72	13.225
AT5G01520	AtAIRP2	AP1_AP3	9.515	10.105	4.46	5.12	0.96	1.38
AT5G02160	AT5G02160	AP1_AP3	277.67	285.97	246.935	268.865	97.695	100.885
AT5G03680	PTL	AP1_AP3	10.7	18.71	17.92	17.8	4.855	7.14
AT5G06070	RBE	AP1_AP3	10.98	5.2	27.195	17.525	0.66	0.44
AT5G06980	LNK4	AP1_AP3	10.99	18.57	5.87	14.79	2.88	4.945
AT5G07580	AT5G07580	AP1_AP3	104.19	83.385	70.92	98.575	14.075	14.58
AT5G08565	AT5G08565	AP1_AP3	25.91	14.44	9.49	24.085	3.355	6.63
AT5G10400	H3.1	AP1_AP3	906.1	412.715	520.62	878.845	103.75	140.39
AT5G10860	CBSX3	AP1_AP3	651.56	527.97	306.97	601.275	144.75	198.195
AT5G12880	AT5G12880	AP1_AP3	1.315	0.675	0.585	0.315	0.22	0
AT5G15160	BNQ2	AP1_AP3	13.14	5.655	2.155	4.365	0.815	1.355
AT5G18130	AT5G18130	AP1_AP3	82.315	82.45	20.78	43.01	9.44	19.46
AT5G18670	BMY3	AP1_AP3	190.005	191.485	245.615	192.215	70.97	70.44
AT5G19030	AT5G19030	AP1_AP3	24.26	23.49	21.58	30.335	9.945	10.765
AT5G19140	ATAILP1	AP1_AP3	333.34	305.345	200.71	413.055	69.605	115.03
AT5G19340	AT5G19340	AP1_AP3	19.63	19.615	16.565	20.83	3.495	5.505
AT5G21090	AT5G21090	AP1_AP3	238.795	222.5	182.015	191.595	57.2	64.585
AT5G21940	AT5G21940	AP1_AP3	321.435	304.5	387.645	352.52	108.115	81.685
AT5G22470	AT5G22470	AP1_AP3	0.82	1.15	0.11	0.315	0	0.06
AT5G22920	AT5G22920	AP1_AP3	45.18	39.38	44.41	56.935	9.58	9.57
AT5G23000	RAX1	AP1_AP3	12.51	14.465	24.375	26.345	3.585	4.89
AT5G24910	ELA1	AP1_AP3	38.235	59.74	29.22	20.645	8.415	10.195
AT5G37540	AT5G37540	AP1_AP3	160.945	206.44	258.225	328.4	67.455	76.395
AT5G39660	CDF2	AP1_AP3	16.13	21.515	11.655	14.435	5.275	5.73
AT5G41380	AT5G41380	AP1_AP3	1.52	0.615	0.97	1.385	0.235	0.25
AT5G43780	APS4	AP1_AP3	57.71	54.175	48.205	53.11	22.23	26.27
AT5G43840	HSFA6A	AP1_AP3	6.61	9.95	2.01	8.74	0.04	0.355
AT5G45310	AT5G45310	AP1_AP3	6.195	7.08	1.165	3.345	0.275	0.305
AT5G45940	NUDX11	AP1_AP3	26.235	24.19	13.325	24.265	6.415	10.03
AT5G47390	MYBH	AP1_AP3	40.055	46.93	42.605	43.55	15.67	21.22
AT5G49525	AT5G49525	AP1_AP3	2.12	2.335	1.385	1.605	0.66	0.4
AT5G51990	DREB1D	AP1_AP3	5.28	7.96	10.225	11.015	2.125	0.715
AT5G52660	AT5G52660	AP1_AP3	11.37	11.155	9.235	15.625	3.105	4.92
AT5G54530	AT5G54530	AP1_AP3	14.67	12.725	10.035	9.82	2.08	2.215
AT5G54540	AT5G54540	AP1_AP3	123.495	120.255	83.38	131.48	32.85	50.675
AT5G57550	XTR3	AP1_AP3	7.715	16.74	2.63	6.595	0.74	0.655
AT5G57660	COL5	AP1_AP3	49.32	86.94	27.29	34.805	9.805	14.125
AT5G58500	LSH5	AP1_AP3	57.26	34.555	69.36	90.525	11.31	13.04
AT5G59990	AT5G59990	AP1_AP3	33.05	36.7	18.47	18.515	6.125	7.83
AT5G60630	AT5G60630	AP1_AP3	20.495	10.065	14.975	9.49	5.76	3.615
AT5G60680	AT5G60680	AP1_AP3	222.475	158.07	188.885	259.685	73.465	77.6
AT5G61590	AT5G61590	AP1_AP3	39.06	32.15	12.54	23.56	4.675	7.035
AT5G62200	AT5G62200	AP1_AP3	108.735	70.17	34.145	73.24	15.455	18.125
AT5G64310	ATAGP1	AP1_AP3	516.96	550.31	504.885	367.82	211.81	153.87
AT5G64780	AT5G64780	AP1_AP3	5.545	5.16	3.265	4.39	0.93	1.38
AT5G65040	AT5G65040	AP1_AP3	36.615	16.085	47.54	60.425	2.555	4.11
AT5G65070	MAF4	AP1_AP3	1.755	1.22	0.985	0.725	0.45	0.225
AT5G65207	AT5G65207	AP1_AP3	343.6	286.735	193.545	279.83	50.62	57.96
AT5G65590	SCAP1	AP1_AP3	14.49	25.095	12.185	15.965	2.47	3.565
AT5G66440	AT5G66440	AP1_AP3	62.075	31.515	49.18	42.395	19.12	14.895
AT5G66780	AT5G66780	AP1_AP3	4.04	6.685	0.865	4.27	0.205	0.85
AT5G66790	AT5G66790	AP1_AP3	2.605	2.285	2.435	2.2	0.715	1.07
AT5G66800	AT5G66800	AP1_AP3	41.82	36.205	41.15	46.63	13.345	14.7
AT5G66930	AT5G66930	AP1_AP3	31.815	30.89	19.34	23.04	9.36	9.48
AT5G67110	ALC	AP1_AP3	215.51	187.335	157.435	231.18	43.395	59.83
AT1G04150	AT1G04150	AP3_AG	1.045	1.24	3.975	2.855	3.57	3.47
AT1G06090	AT1G06090	AP3_AG	0.065	0	0.215	0.06	0.52	0.555
AT1G09080	BIP3	AP3_AG	0.065	0.09	0.31	0.21	1.65	1.005
AT1G19780	CNGC8	AP3_AG	0.055	0	0.235	0.18	0.175	0.035
AT1G24590	SOB2	AP3_AG	9.11	2.585	22.06	7.97	20.82	5.35
AT1G26790	AT1G26790	AP3_AG	0	0	0.06	0.12	0.165	0.295
AT1G31290	AGO3	AP3_AG	0.205	0.48	2.595	2.66	2.59	3.38
AT1G33080	AT1G33080	AP3_AG	0.695	0.42	2.345	1.28	2.785	2.25
AT1G33102	AT1G33102	AP3_AG	0	0	0.125	0.12	0.835	1.54
AT1G61110	NAC025	AP3_AG	0	0	0.055	0.075	0.515	0.46
AT1G61370	AT1G61370	AP3_AG	0.58	0.74	5.535	3.275	3.33	2.485
AT1G69320	CLE10	AP3_AG	0.105	0.17	1.15	2.505	0.4	1.52
AT1G70140	FH8	AP3_AG	0.55	0.525	1.44	1.29	1.565	2.195
AT1G72960	AT1G72960	AP3_AG	0.085	0.09	0.245	0.185	0.295	0.36
AT2G16760	AT2G16760	AP3_AG	4.225	3.05	14.315	11.23	14.345	11.91
AT2G19210	AT2G19210	AP3_AG	0	0	0.025	0.05	0.025	0.1
AT2G20180	PIL5	AP3_AG	7.535	4.905	21.605	10.74	16.715	11.255
AT2G26450	AT2G26450	AP3_AG	0.035	0.1	0.095	0.365	0.285	0.95
AT2G37100	AT2G37100	AP3_AG	0.12	0	0.805	0.305	0.78	1.695
AT2G38380	AT2G38380	AP3_AG	0	0	0.075	0.025	0.26	0.19
AT2G39690	AT2G39690	AP3_AG	0.04	0.07	0.26	0.25	1.88	0.7
AT2G41300	SSL1	AP3_AG	0.105	0.24	0.945	0.485	0.805	1.67
AT3G03770	AT3G03770	AP3_AG	4.32	4.48	10.32	12.42	14.295	15.29
AT3G04800	TIM23-3	AP3_AG	0.815	0	4.085	3.44	1.9	0.605
AT3G04900	AT3G04900	AP3_AG	0.325	0	1.905	0.38	1.09	0.585
AT3G08590	iPGAM2	AP3_AG	106.465	108.105	575.635	345.125	1680.03	887.07
AT3G12170	AT3G12170	AP3_AG	2.55	1.775	8.99	19.75	6.715	8.375
AT3G12440	AT3G12440	AP3_AG	0.955	0.625	6.145	3.54	3.695	4.125
AT3G15518	AT3G15518	AP3_AG	2.165	0.885	4.745	2.61	7.015	2.97
AT3G17730	NAC057	AP3_AG	0.185	0.3	0.815	0.78	1.675	1.55
AT3G18535	AT3G18535	AP3_AG	0	0	58.27	40.74	21.505	23.08
AT3G18900	AT3G18900	AP3_AG	0.295	0.695	1.43	4.34	0.83	1.76
AT3G21320	AT3G21320	AP3_AG	0	0	0.46	0.16	0.065	0.145
AT3G28220	AT3G28220	AP3_AG	0	0.28	5.86	11.185	30.23	51.095
AT3G36659	AT3G36659	AP3_AG	0	0	0.175	0.475	0.245	0.43
AT3G48360	BT2	AP3_AG	2.4	1.23	9.305	10.605	9.125	2.87
AT3G51220	AT3G51220	AP3_AG	0.325	0.135	0.655	0.645	0.78	1.415
AT3G53720	CHX20	AP3_AG	0.325	0.24	1.11	0.825	3.38	3.835
AT3G63110	IPT3	AP3_AG	0	0	0.19	0.095	0.555	0.13
AT4G02660	AT4G02660	AP3_AG	0.07	0.07	0.2	0.145	0.265	0.315
AT4G13410	CSLA15	AP3_AG	0.445	0.46	0.945	1.42	5.87	5.78
AT4G16780	HB-2	AP3_AG	3.465	3.055	15.265	12.88	9.18	8.23
AT4G18960	AG	AP3_AG	26.915	20.15	72.42	65.71	61.455	64.07
AT4G20050	QRT3	AP3_AG	0.1	0	0.285	0.1	0.725	0.455
AT4G27330	SPL	AP3_AG	0.105	0.82	0.48	2.33	0.515	2.19
AT4G31000	AT4G31000	AP3_AG	0.195	0.455	0.9	1.435	1.995	1.83
AT4G35630	PSAT1	AP3_AG	196.145	170.245	446.32	379.83	1085.08	682.46
AT4G36880	RDL1	AP3_AG	0.355	0.08	0.745	0.335	1.55	1.295
AT4G38420	sks9	AP3_AG	0.275	0.115	0.815	0.375	5.34	3.88
AT5G01580	OSH1	AP3_AG	1.295	1.17	3.16	5.035	4.1	5.175
AT5G04680	AT5G04680	AP3_AG	0.085	0.05	0.44	0.23	0.61	0.535
AT5G06850	FTIP1	AP3_AG	8.35	8.82	93.065	43.55	300.48	150.42
AT5G39640	AT5G39640	AP3_AG	0.59	0	2.38	0.59	5.095	3.215
AT5G44030	NWS2	AP3_AG	0.87	0.85	2.28	1.735	3.365	2.81
AT5G47590	AT5G47590	AP3_AG	11.36	24.725	43.435	63	41.73	81.94
AT5G47600	AT5G47600	AP3_AG	178.34	154.17	690.54	621.61	423.04	853.215
AT5G51610	AT5G51610	AP3_AG	0	0	14.305	5.76	1.25	0.995
AT5G51620	AT5G51620	AP3_AG	2.34	1.48	10.69	11.14	6.84	6.615
AT5G52040	RS41	AP3_AG	229.905	226.165	527.165	515.745	1354.72	930.5
AT5G53810	AT5G53810	AP3_AG	0.035	0.06	0.64	0.785	0.485	0.65
AT5G53950	CUC2	AP3_AG	27.505	18.475	119.56	58.615	60.825	59.795
AT5G58080	RR18	AP3_AG	0	0	0.185	0.18	0.77	0.19
AT5G59390	AT5G59390	AP3_AG	1.845	2.135	4.615	11.36	11.715	14.2
AT5G60180	PUM19	AP3_AG	0	0	0.055	0.035	0.4	0.305
AT5G65890	ACR1	AP3_AG	4.705	5.38	13.255	10.855	14.205	18.09
AT5G66300	VND3	AP3_AG	0.215	0.25	0.985	0.645	1.08	0.885
AT1G02070	AT1G02070	AP3-specific	7.845	9.575	27.535	22.87	6.49	8.295
AT1G04280	AT1G04280	AP3-specific	12.9	18.385	19.745	22.135	9.035	10.945
AT1G07160	AT1G07160	AP3-specific	0	0	0.16	0.05	0	0
AT1G09575	AT1G09575	AP3-specific	3.725	3.855	5.215	5.4	2.415	2.345
AT1G09750	AT1G09750	AP3-specific	87.47	83.51	203.495	168.685	113.07	94.13
AT1G13290	WIP6	AP3-specific	8.585	8.47	21.975	24.105	13.775	15.695
AT1G18210	AT1G18210	AP3-specific	273.92	239.165	379.085	287.47	163.415	139.435
AT1G23870	TPS9	AP3-specific	25.24	35.61	53.615	45.135	19.46	20.915
AT1G27950	LTPG1	AP3-specific	740.545	612.95	1009.06	1082.59	378.86	487.72
AT1G33790	AT1G33790	AP3-specific	7.28	8.08	18.84	16.77	6.74	6.755
AT1G47990	GA2OX4	AP3-specific	11.21	10.025	18.535	11.035	6.695	5.04
AT1G48410	ICU9	AP3-specific	89.45	105.41	247.785	216.575	155.38	149.36
AT1G53170	ERF8	AP3-specific	56.7	56.995	107.685	96.67	34.495	47.505
AT1G61180	AT1G61180	AP3-specific	3.76	4.29	10.665	17.01	6.725	7.69
AT1G68020	TPS6	AP3-specific	15.805	29.57	25.715	31.985	10.72	14.96
AT2G01940	SGR5	AP3-specific	17.905	16.31	48.605	47.455	11.995	20.145
AT2G15090	KCS8	AP3-specific	63.225	76.21	129.915	118.255	36.68	53.625
AT2G21130	AT2G21130	AP3-specific	1785.29	1456.73	2065.76	1915.88	941.42	929.5
AT2G23170	GH3.3	AP3-specific	26.665	50.93	90.19	152.79	14.195	32.44
AT2G23760	SAW2	AP3-specific	2.885	2.325	6.455	5.43	3.64	4.15
AT2G25052	AT2G25052	AP3-specific	0	0	1.255	1.33	0	0
AT2G41370	BOP2	AP3-specific	26.89	25.45	67.295	62.43	19.49	26.125
AT2G45410	LBD19	AP3-specific	15.11	8.825	19.11	10.52	9.02	4.81
AT3G02000	ROXY1	AP3-specific	59.845	25.235	202.995	50.57	114.915	48.26
AT3G02550	LBD41	AP3-specific	259.14	140.195	344.31	235.12	139.47	97.37
AT3G12150	AT3G12150	AP3-specific	15.61	14.78	35.77	30.155	20.77	22
AT3G15170	CUC1	AP3-specific	54.235	40.93	206.64	142.225	77.55	73.38
AT3G20880	WIP4	AP3-specific	5.515	2.47	11.375	9.135	2.965	2.99
AT3G24220	NCED6	AP3-specific	0.16	0.065	0.865	1.055	0.08	0.125
AT3G54000	AT3G54000	AP3-specific	20.035	28.83	75.215	42.515	37.03	19.945
AT3G54340	AP3	AP3-specific	315.465	271.875	757.61	840.635	200.08	226.845
AT3G55560	AHL15	AP3-specific	44.77	35.43	151.94	72.52	82.895	47.1
AT3G57130	BOP1	AP3-specific	5.555	4.16	10.785	11.21	2.885	2.48
AT3G60318	AT3G60318	AP3-specific	0	0	0.49	1.215	0	0
AT3G61150	HDG1	AP3-specific	15.265	19.9	40.64	40.2	26.015	29.53
AT3G63010	GID1B	AP3-specific	33.09	45.58	56.335	50.655	21.72	25.265
AT3G63200	PLP9	AP3-specific	32.985	22.185	86.235	56.78	39.175	34.875
AT4G00150	SCL6-IV	AP3-specific	18.905	14.745	51.8	30.54	21.87	20.695
AT4G00200	AHL7	AP3-specific	21.565	21.785	105.71	50.665	34.67	28.655
AT4G00220	LBD30	AP3-specific	6.42	5.21	10.06	8.3	3.72	3.43
AT4G00430	TMP-C	AP3-specific	1343.44	1343.79	2251.49	1513.96	752.315	685.135
AT4G09030	ATAGP10	AP3-specific	279.71	259.205	640.535	349.8	238.385	155.49
AT4G14720	TIFY4B/PPD2	AP3-specific	47.955	62.555	68.81	72.605	28.925	34.805
AT4G14740	AT4G14740	AP3-specific	38.845	36.155	88.71	72.88	33.185	37.575
AT4G21590	ENDO3	AP3-specific	31.3	32.52	89.405	66.895	40.47	43.63
AT4G23060	IQD22	AP3-specific	36.11	24.03	103.11	70.415	45.71	22.15
AT4G26770	AT4G26770	AP3-specific	0.11	0.065	0.24	0.275	0.17	0.06
AT4G27460	CBSX5	AP3-specific	14.105	12.6	21.5	37.355	9.84	15.79
AT4G32980	ATH1	AP3-specific	28.12	23.645	40.275	46.835	18.515	22.325
AT4G37890	EDA40	AP3-specific	4.665	3.91	15.115	7.88	3.74	6.75
AT4G39720	AT4G39720	AP3-specific	2.075	2.575	10.64	4.85	2.5	2.005
AT5G01840	OFP1	AP3-specific	15.335	16.165	51.92	32.495	21.735	29.44
AT5G03350	AT5G03350	AP3-specific	102.895	116.605	299.83	334.4	58.885	198.295
AT5G05440	RCAR8	AP3-specific	14.235	14.135	16.43	28.575	7.635	7.25
AT5G05860	UGT76C2	AP3-specific	6.895	4.64	12.12	13.6	3.66	3.62
AT5G07280	EXS	AP3-specific	6.95	7.505	17.92	16.56	8.935	13.64
AT5G13820	TBP1	AP3-specific	5.055	4.545	7.12	9.27	3.285	3.995
AT5G20250	RS6	AP3-specific	20.165	33.43	54.61	45.165	26.655	20.21
AT5G20830	SUS1	AP3-specific	11.82	10.86	25.09	22.245	19.4	12.975
AT5G39770	AT5G39770	AP3-specific	3.865	2.68	8.115	6.565	6.83	4.395
AT5G48480	AT5G48480	AP3-specific	1608.21	1198.89	1960.46	1695.72	844.96	807.11
AT5G51910	AT5G51910	AP3-specific	34.65	23.435	60.13	50.25	24.05	29.3
AT5G59790	AT5G59790	AP3-specific	38.75	41.975	99.555	112.845	33.83	46.745
AT5G63190	AT5G63190	AP3-specific	20.755	29.4	23.085	33.345	10.995	15.585
AT5G65700	BAM1	AP3-specific	61.145	50.43	78.92	97.685	34.34	42.57
AT5G66940	AT5G66940	AP3-specific	53.155	49.53	84.515	75.075	30.41	35.415
AT5G67420	LBD37	AP3-specific	16.325	17.675	43.61	27.46	15.235	12.09
