# Supplementary material for: Architecture of gene regulatory networks controlling flower development in Arabidopsis thaliana
Source: Nat Commun. 2018 Oct 31;9:4534. doi: 10.1038/s41467-018-06772-3 (PMC6208445; doi:10.1038/s41467-018-06772-3)
Supplement: Supplementary file 10 — Supplementary Data 8 [file 41467_2018_6772_MOESM10_ESM.xlsx]

## Sheet: Supplementary Data 8
Supplementary Data 8: Primer sequences used in this study
Target sites	primer sequences	perpose
MIR319a	GTCGTATCCAGTGCAGGGTCCGAGGTATTCGCACTGGATACGACagggag	Stem-loop oligo
	GCGCGGttggactgaagggag	qPCR forward primer
MIR157d	GTCGTATCCAGTGCAGGGTCCGAGGTATTCGCACTGGATACGACgtgctct	Stem-loop oligo
	GCGCGGtgacagaagataga	qPCR forward primer
MIR156c	GTCGTATCCAGTGCAGGGTCCGAGGTATTCGCACTGGATACGACgtgctca	Stem-loop oligo
	GCGCGGtgacagaagagagt	qPCR forward primer
MIR167a	GTCGTATCCAGTGCAGGGTCCGAGGTATTCGCACTGGATACGACtagatc	Stem-loop oligo
	GCGCGGtgaagctgccagcatg	qPCR forward primer
MIR172d	GTCGTATCCAGTGCAGGGTCCGAGGTATTCGCACTGGATACGACctgcag	Stem-loop oligo
	GCGCGGagaatcttgatgatg	qPCR forward primer
Universal Rev	TCCAGTGCAGGGTCCGAGGT	Universal Reveral qPCR primer
U6	ggaccatttctcgatttatgcgtg	qRT-PCR primers
	tacagagaagattagcatggcccc
PHB-1D	CTACTCCGAACGGTGCATCTG
	GTTACAGCCATTTGGGTCGGC
TOE1	CGAGTTATAATAATCCCGCCGAG
	TTAAGGGTGTGGATAAAAGT
AP2	TACACGTACTTCGCCGACAA
	CCTGTCGAACAAACCCAAAT
SNZ	CCCGGAAATGAGTGGTTGGA
	AACGCCACGATAATGAGAGC
